# Supplementary material for: Aberrant splicing isoforms detected by full-length transcriptome sequencing as transcripts of potential neoantigens in non-small cell lung cancer
Source: Genome Biol. 2021 Jan 4;22:9. doi: 10.1186/s13059-020-02240-8 (PMC7780684; doi:10.1186/s13059-020-02240-8)
Supplement: Supplementary file 1 — Additional file 1: Table S1. General information on NSCLC cell lines. [file 13059_2020_2240_MOESM1_ESM.xlsx]

## Sheet: Table S1
Supplimentary Table 1 General information on NSCLC cell lines
cell line	Ethnicity	Driver mutation	HLA-A	HLA-B	HLA-C
A427	Caucasian	KRAS G12D	A*03:01, A*33:03	B*35:03	C*12:03
A549	Caucasian	KRAS G12S	A*25:01, A*30:01	B*18:01, B*44:03	C*12:03, C*16:01
ABC-1	Japanese		A*24:02	B*07:02	C*07:02
H1299	Caucasian	NRAS Q61R	A*32:01	B*40:02	C*02:02
H1437	Caucasian		A*03:01	B*07:02, B*18:01	C*05:01, C*07:02
H1648	Black		A*11:01, A*34:02	B*07:02, B*53:01	C*04:01, C*07:02
H1650	Caucasian	EGFR E746_A750del	A*02:01	B*15:18	C*07:04
H1819	Caucasian		A*03:01, A*29:02	B*07:02, B*44:02	C*07:02, C*07:04
H2126	Caucasian		A*02:02, A*03:01	B*15:01, B*35:01	C*01:02, C*04:01
H2228	Unknown		A*02:01, A*03:01	B*07:02, B*38:01	C*07:02, C*12:03
H2347	Caucasian	NRAS Q61R	A*01:01, A*02:01	B*15:01	C*03:04
H322	Caucasian		A*29:02	B*44:03	C*16:01
II-18	Japanese	EGFR L62R, L858R	A*02:01, A*24:02	B*07:02	C*07:02
PC-14	Japanese	NRAS Q61K	A*11:01, A*31:01	B*40:02, B*48:01	C*03:04, C*08:01
PC-3	Japanese		A*26:01	B*39:01	C*07:02
PC-9	Japanese	EGFR E746_A750del	A*02:06, A*24:02	B*39:01, B*55:02	C*03:03, C*07:02
RERF-LC-Ad1	Japanese	KRAS G12A	A*11:01, A*24:02	B*52:01	C*12:02
RERF-LC-Ad2	Japanese	KRAS G12V	A*02:01	B*13:01	C*03:04
RERF-LC-KJ	Japanese		A*24:02, A*26:01	B*40:02, B*52:01	C*03:04, C*12:02
RERF-LC-MS	Japanese		A*11:01	B*54:01	C*01:02
RERF-LC-OK	Japanese		A*03:02, A*24:02	B*08:01, B*35:08	C*03:03, C*07:01
VMRC-LCD	Japanese		A*02:01	B*07:02, B*44:02	C*05:01, C*07:02
