# Supplementary material for: Aberrant splicing isoforms detected by full-length transcriptome sequencing as transcripts of potential neoantigens in non-small cell lung cancer
Source: Genome Biol. 2021 Jan 4;22:9. doi: 10.1186/s13059-020-02240-8 (PMC7780684; doi:10.1186/s13059-020-02240-8)
Supplement: Supplementary file 2 — Additional file 2: Table S2. General statistics of nanopore sequencing in NSCLC cell lines. [file 13059_2020_2240_MOESM2_ESM.xlsx]

## Sheet: Table S2
Supplimentary Table 2 General statistics of nanopore sequencing in NSCLC cell lines
Cell line	the number of reads
	Total reads	Mapped reads	Filter passed reads	Assigned to single gene	Average read length
A427	3799001	2990872	1493400	1343465	1492.65
A549	994111	735246	317330	289585	1460.37
ABC-1	2864884	1963446	747250	676966	2015.17
H1299	4427220	3273903	1405483	1250810	1863.06
H1437	4076481	2972480	1195666	1084535	1656.05
H1648	2319979	1799173	839946	764376	1436.81
H1650	4472949	3343895	1472707	1348900	1461.13
H1819	3778281	2561428	943271	847193	1690.94
H2126	3941718	2861923	1217882	1103249	1890.56
H2228	4264033	3253538	1562379	1440512	1709.34
H2347	4333762	3064794	1288183	1184324	1454.5
H322	3248921	2497014	1058075	927999	1730.85
II-18	3694667	2544128	940107	840137	1651.51
PC-14	3765322	2811665	1307741	1192241	1435.12
PC-3	3734261	2476685	986185	873465	1529.52
PC-9	3910088	2938112	1347698	1228632	1523.55
RERF-LC-Ad1	3796960	2836772	1245493	1120873	1886.38
RERF-LC-Ad2	3782177	2911183	1062851	941049	1620.77
RERF-LC-KJ	3164290	2335196	1104368	1019606	1432.63
RERF-LC-MS	2863544	1953884	812502	735052	1726.72
RERF-LC-OK	3525069	2445893	963153	871076	1727.65
VMRC-LCD	4021818	2644943	793926	684896	1363.2
