# Supplementary material for: Aberrant splicing isoforms detected by full-length transcriptome sequencing as transcripts of potential neoantigens in non-small cell lung cancer
Source: Genome Biol. 2021 Jan 4;22:9. doi: 10.1186/s13059-020-02240-8 (PMC7780684; doi:10.1186/s13059-020-02240-8)
Supplement: Supplementary file 3 — Additional file 3: Table S3. The number of aberrant splice isoforms in NSCLC cell lines. [file 13059_2020_2240_MOESM3_ESM.xlsx]

## Sheet: Table S3
Supplementary Table 3 The number of aberrant splice isoforms in NSCLC cell lines
Cell line	The number of isoform patterns
	combination	unannotated exon	exon skipping	exon shuffling	intron retention	alternative 5ʹ splice site	alternative 3ʹ splice site	alternative first exon	alternative last exon	Total	NMD targeted
A427	72	108	100	31	99	25	21	29	48	533	145
A549	62	70	68	22	75	23	17	45	61	443	120
ABC-1	72	63	131	31	111	36	20	35	43	542	145
H1299	48	46	67	31	113	30	14	43	39	431	110
H1437	89	95	61	31	125	43	28	51	80	603	165
H1648	57	70	74	28	108	26	21	46	50	480	150
H1650	45	70	74	29	62	21	22	26	33	382	96
H1819	102	131	130	30	79	41	19	47	45	624	161
H2126	49	68	33	25	85	31	27	32	41	391	116
H2228	68	71	67	33	75	39	24	26	14	417	138
H2347	54	79	101	28	67	22	25	26	21	423	123
H322	70	61	63	23	103	37	16	55	59	487	147
II-18	56	56	56	32	117	28	17	44	54	460	155
PC-14	47	60	82	34	80	26	24	17	35	405	132
PC-3	81	101	93	27	107	29	18	64	75	595	147
PC-9	58	73	76	29	73	30	17	32	37	425	120
RERF-LC-Ad1	57	46	77	23	100	17	11	75	42	448	137
RERF-LC-Ad2	92	61	52	20	168	20	18	87	153	671	178
RERF-LC-KJ	34	68	43	19	71	28	15	25	20	323	93
RERF-LC-MS	52	47	50	18	86	21	16	23	17	330	94
RERF-LC-OK	39	41	57	26	75	22	18	28	34	340	99
VMRC-LCD	112	83	109	35	161	28	25	60	112	725	218
