# Supplementary material for: Aberrant splicing isoforms detected by full-length transcriptome sequencing as transcripts of potential neoantigens in non-small cell lung cancer
Source: Genome Biol. 2021 Jan 4;22:9. doi: 10.1186/s13059-020-02240-8 (PMC7780684; doi:10.1186/s13059-020-02240-8)
Supplement: Supplementary file 4 — Additional file 4: Table S4. The number of somatic mutations in NSCLC cell lines. [file 13059_2020_2240_MOESM4_ESM.xlsx]

## Sheet: Table S4
Supplementary Table 4 The number of somatic mutations in NSCLC cell line
Cell line	The number of mutations
	Missense	Inframe	Frameshift
A427	761	29	83
A549	568	58	172
ABC-1	622	25	51
H1299	778	30	81
H1437	582	13	71
H1648	848	23	91
H1650	435	19	55
H1819	607	24	73
H2126	889	15	83
H2228	609	24	52
H2347	1118	19	94
H322	856	15	71
II-18	625	27	62
PC-14	638	13	51
PC-3	841	37	96
PC-9	649	19	60
RERF-LC-Ad1	857	25	65
RERF-LC-Ad2	920	26	94
RERF-LC-KJ	656	20	84
RERF-LC-MS	530	16	65
RERF-LC-OK	608	24	79
VMRC-LCD	1022	20	113
