# Supplementary material for: Aberrant splicing isoforms detected by full-length transcriptome sequencing as transcripts of potential neoantigens in non-small cell lung cancer
Source: Genome Biol. 2021 Jan 4;22:9. doi: 10.1186/s13059-020-02240-8 (PMC7780684; doi:10.1186/s13059-020-02240-8)
Supplement: Supplementary file 5 — Additional file 5: Table S5. The neoantigen candidates derived from isoforms detected by proteome analysis. [file 13059_2020_2240_MOESM5_ESM.xlsx]

## Sheet: Table S5
Supplementary Table 5 The neoantigen candidates derived from isoforms detected by proteome analysis
Peptide sequence	Gene	HLA type	NetMHC score	NetMHC rank (%)	Cell lines	Isoform type
NEFVVLKKV	KRT7	HLA-B*18:01	0.435286	0.2542	H1437	alternative 5ʹ splice site
NEFVVLKKV	KRT7	HLA-B*52:01	0.353515	0.1256	RERF-LC-Ad1	alternative 5ʹ splice site
VVLKKVSGK	KRT7	HLA-A*03:01	0.895768	0.028	H1437, H2126	alternative 5ʹ splice site
VVLKKVSGK	KRT7	HLA-A*11:01	0.72122	0.1408	RERF-LC-Ad1	alternative 5ʹ splice site
