# Supplementary material for: Aberrant splicing isoforms detected by full-length transcriptome sequencing as transcripts of potential neoantigens in non-small cell lung cancer
Source: Genome Biol. 2021 Jan 4;22:9. doi: 10.1186/s13059-020-02240-8 (PMC7780684; doi:10.1186/s13059-020-02240-8)
Supplement: Supplementary file 7 — Additional file 7: Table S7. General statistics of nanopore sequencing in clinical samples. [file 13059_2020_2240_MOESM7_ESM.xlsx]

## Sheet: Table S7
Supplimentary Table 7 General statistics of nanopore sequencing in clinical samples
Patient	Type	The number of reads
		Total reads	Mapped reads	Filter passed reads	Assigned to single gene	Average read length
Case 1	Normal	3596159	2572299	434297	332309	1411.62
	Tumor	2828911	1981033	477933	398363	1544.21
Case 2	Normal	2010754	1443558	390326	333102	1966.37
	Tumor	2998518	2081155	684007	611390	1485.72
Case 3	Normal	2627600	1919493	659083	600489	1640.73
	Tumor	2939045	2103902	853249	785208	1575.28
Case 4	Normal	2293683	1711169	284791	218272	1496.6
	Tumor	1772024	1161151	299464	263861	1570.73
Case 5	Normal	3117647	2218563	534927	455166	1565.2
	Tumor	2698556	1768323	549877	486203	1691.64
Case 6	Normal	2120125	1531492	570089	525216	1698.15
	Tumor	1587774	1121328	305781	263773	1900.61
Case 7	Normal	1524223	1144938	358043	320211	1814.04
	Tumor	5603357	3362780	877849	781898	1233.01
