# Supplementary material for: Aberrant splicing isoforms detected by full-length transcriptome sequencing as transcripts of potential neoantigens in non-small cell lung cancer
Source: Genome Biol. 2021 Jan 4;22:9. doi: 10.1186/s13059-020-02240-8 (PMC7780684; doi:10.1186/s13059-020-02240-8)
Supplement: Supplementary file 8 — Additional file 8: Table S8. The number of aberrant splice isoforms in clinical samples. [file 13059_2020_2240_MOESM8_ESM.xlsx]

## Sheet: Table S8
Supplementary Table8 The number of aberrant splice isoforms in clinical samples
Patient	The number of isoforms
	combination	unannotated exon	exon skipping	exon shuffling	intron retention	alternative 5ʹ splice site	alternative 3ʹ splice site	alternative first exon	alternative last exon	Total	NMD targeted
Case 1	18	31	32	16	37	12	10	11	17	184	51
Case 2	26	48	33	16	22	17	9	19	44	234	37
Case 3	20	53	43	13	36	19	20	25	22	251	64
Case 4	23	36	38	22	55	9	9	30	30	252	66
Case 5	30	33	35	13	21	9	11	25	8	185	52
Case 6	17	33	27	7	32	10	9	14	7	156	50
Case 7	25	34	28	7	29	6	12	19	16	176	37
