# Supplementary material for: Aberrant splicing isoforms detected by full-length transcriptome sequencing as transcripts of potential neoantigens in non-small cell lung cancer
Source: Genome Biol. 2021 Jan 4;22:9. doi: 10.1186/s13059-020-02240-8 (PMC7780684; doi:10.1186/s13059-020-02240-8)
Supplement: Supplementary file 9 — Additional file 9: Table S9. The number of somatic mutations in clinical samples. [file 13059_2020_2240_MOESM9_ESM.xlsx]

## Sheet: Table S9
Supplementary Table 9 The number of somatic mutations in clinical samples
Patient	The number of mutations
	Missense	Inframe	Frameshift
Case 1	106	1	6
Case 2	285	1	11
Case 3	189	0	8
Case 4	308	3	11
Case 5	396	6	23
Case 6	703	0	28
Case 7	343	2	15
