# Supplementary material for: Aberrant splicing isoforms detected by full-length transcriptome sequencing as transcripts of potential neoantigens in non-small cell lung cancer
Source: Genome Biol. 2021 Jan 4;22:9. doi: 10.1186/s13059-020-02240-8 (PMC7780684; doi:10.1186/s13059-020-02240-8)
Supplement: Supplementary file 10 — Additional file 10: Table S10. siRNA used for knockdown experiments in A549. [file 13059_2020_2240_MOESM10_ESM.xlsx]

## Sheet: Table S10
Supplimentary Table 10 siRNA used for knockdown experiments in A549
Gene	Forward	Reverse	Detail	Manufacturer	Catalog No.
control	-	-	Silencer Select siRNA	Thermo Fisher	AM4635
	GUACCUGACUAGUCGCAGAAG	UCUGCGACUAGUCAGGUACGG	custom designed	-	-
UPF1	GAGAAUCGCCUACUUCACUUU	AGUGAAGUAGGCGAUUCUCUU	custom designed	-	-
SF3B1	-	-	Silencer® Select	Thermo Fisher	s23851
	-	-	Silencer® Select	Thermo Fisher	s223598
