# Supplementary material for: Aberrant splicing isoforms detected by full-length transcriptome sequencing as transcripts of potential neoantigens in non-small cell lung cancer
Source: Genome Biol. 2021 Jan 4;22:9. doi: 10.1186/s13059-020-02240-8 (PMC7780684; doi:10.1186/s13059-020-02240-8)
Supplement: Supplementary file 11 — Additional file 11: Table S11. Primers used for RT-PCR analysis. [file 13059_2020_2240_MOESM11_ESM.xlsx]

## Sheet: Table S11
Supplimentary Table 11 Primers used for RT-PCR analysis
Gene	Forward	Reverse	detail
GAPDH	GTCTCCTCTGACTTCAACAGCG	ACCACCCTGTTGCTGTAGCCAA
UPF1	AACGAGCACCAAGGCATTGGCT	GGCTGCTTTGATAGTGCCTTCG
SF3B1	TGGCAAGCGAGACACACTGGTA	GCCAAAGCACTGATGGTCCGAA
SURF2	TCTACACCCGCGGCAAAAAG	TCGAACTCTGCATAGTCGAAGG	Common
	TACACCCGCGGCAAAAAGTAC	AGAACAACTGGTGCGGGTTC	RefSeq specific
	AGAGTTCGAGCCGCACATC	AGGGCTCCCAACTCTGAAAG	isoform specific
	GCCTTCGACTATGCAGAGTTC	CACCCCTTGCTTCTGACATTC	Bioanalyzer
PSMD7	GCTCAGTGTGGTGGATCATTTC	TTTGCCATGACCCCAAAAGC	Common
	GTATCGAACAGTTTTGCAGTTCC	GTGTGGTACCAGCCAACTATTC	RefSeq specific (exon3)
	AGAAGCGTGTTGTTGGTGTG	TTTCCCTGGCTGCAAAACTG	isoform specific (exon3)
	AGAAGCGTGTTGTTGGTGTG	GTGTGGTACCAGCCAACTATTC	Bioanalyzer (exon3)
	CATCATTGATGTGAAGCCGAAGG	GCTTCCTCTGCTCCAATTTCAC	RefSeq specific (exon6)
	CATCATTGATGTGAAGCCGAAGG	CACCGTCGTGTCTTTGATATCTATC	isoform specific (exon6)
	CATCATTGATGTGAAGCCGAAGG	TCCCTTCAAACCATGGACCTG	Bioanalyzer (exon6)
