# Supplementary material for: Aberrant splicing isoforms detected by full-length transcriptome sequencing as transcripts of potential neoantigens in non-small cell lung cancer
Source: Genome Biol. 2021 Jan 4;22:9. doi: 10.1186/s13059-020-02240-8 (PMC7780684; doi:10.1186/s13059-020-02240-8)
Supplement: Supplementary file 13 — Additional file 13. Aberrant splicing isoform dataset of cell lines (gtf). The full-length structures of isoforms detected in our dataset of cell lines. [file 13059_2020_2240_MOESM13_ESM.gtf]

### aberrant splicing isoforms detected in cell lines
### label "isoform_RefSeq": isoforms with only RefSeq junctions (See Fig. S1A)
### label "isoform_nonRefSeq": isoforms with nonRefSeq junctions (See Fig. S1A)
chr10	MinION	transcript	97618788	97633523	.	-	.	gene_id "4715"; transcript_id "MORN4_chr10_97619683+97633346_isoform_RefSeq"; gene_name "MORN4"; label "isoform_RefSeq"	NM_178832	A549,ABC-1,H1819,PC-14,PC-3,RERF-LC-KJ
chr10	MinION	exon	97618788	97619683	.	-	.	gene_id "4715"; transcript_id "MORN4_chr10_97619683+97633346_isoform_RefSeq"; gene_name "MORN4"; exon_number "1"; label "isoform_RefSeq"	NM_178832	A549,ABC-1,H1819,PC-14,PC-3,RERF-LC-KJ
chr10	MinION	exon	97633347	97633523	.	-	.	gene_id "4715"; transcript_id "MORN4_chr10_97619683+97633346_isoform_RefSeq"; gene_name "MORN4"; exon_number "2"; label "isoform_RefSeq"	NM_178832	A549,ABC-1,H1819,PC-14,PC-3,RERF-LC-KJ
chr10	MinION	transcript	103881716	103918189	.	-	.	gene_id "8863"; transcript_id "STN1_chr10_103882841,103889144,103892252,103897719,103899000,103900223,103905156,103910622+103889071,103892129,103897547,103898876,103900061,103905090,103910526,103917461_isoform_RefSeq"; gene_name "STN1"; label "isoform_RefSeq"	NM_024928	ABC-1,PC-14,RERF-LC-Ad1
chr10	MinION	exon	103881716	103882841	.	-	.	gene_id "8863"; transcript_id "STN1_chr10_103882841,103889144,103892252,103897719,103899000,103900223,103905156,103910622+103889071,103892129,103897547,103898876,103900061,103905090,103910526,103917461_isoform_RefSeq"; gene_name "STN1"; exon_number "1"; label "isoform_RefSeq"	NM_024928	ABC-1,PC-14,RERF-LC-Ad1
chr10	MinION	exon	103889072	103889144	.	-	.	gene_id "8863"; transcript_id "STN1_chr10_103882841,103889144,103892252,103897719,103899000,103900223,103905156,103910622+103889071,103892129,103897547,103898876,103900061,103905090,103910526,103917461_isoform_RefSeq"; gene_name "STN1"; exon_number "2"; label "isoform_RefSeq"	NM_024928	ABC-1,PC-14,RERF-LC-Ad1
chr10	MinION	exon	103892130	103892252	.	-	.	gene_id "8863"; transcript_id "STN1_chr10_103882841,103889144,103892252,103897719,103899000,103900223,103905156,103910622+103889071,103892129,103897547,103898876,103900061,103905090,103910526,103917461_isoform_RefSeq"; gene_name "STN1"; exon_number "3"; label "isoform_RefSeq"	NM_024928	ABC-1,PC-14,RERF-LC-Ad1
chr10	MinION	exon	103897548	103897719	.	-	.	gene_id "8863"; transcript_id "STN1_chr10_103882841,103889144,103892252,103897719,103899000,103900223,103905156,103910622+103889071,103892129,103897547,103898876,103900061,103905090,103910526,103917461_isoform_RefSeq"; gene_name "STN1"; exon_number "4"; label "isoform_RefSeq"	NM_024928	ABC-1,PC-14,RERF-LC-Ad1
chr10	MinION	exon	103898877	103899000	.	-	.	gene_id "8863"; transcript_id "STN1_chr10_103882841,103889144,103892252,103897719,103899000,103900223,103905156,103910622+103889071,103892129,103897547,103898876,103900061,103905090,103910526,103917461_isoform_RefSeq"; gene_name "STN1"; exon_number "5"; label "isoform_RefSeq"	NM_024928	ABC-1,PC-14,RERF-LC-Ad1
chr10	MinION	exon	103900062	103900223	.	-	.	gene_id "8863"; transcript_id "STN1_chr10_103882841,103889144,103892252,103897719,103899000,103900223,103905156,103910622+103889071,103892129,103897547,103898876,103900061,103905090,103910526,103917461_isoform_RefSeq"; gene_name "STN1"; exon_number "6"; label "isoform_RefSeq"	NM_024928	ABC-1,PC-14,RERF-LC-Ad1
chr10	MinION	exon	103905091	103905156	.	-	.	gene_id "8863"; transcript_id "STN1_chr10_103882841,103889144,103892252,103897719,103899000,103900223,103905156,103910622+103889071,103892129,103897547,103898876,103900061,103905090,103910526,103917461_isoform_RefSeq"; gene_name "STN1"; exon_number "7"; label "isoform_RefSeq"	NM_024928	ABC-1,PC-14,RERF-LC-Ad1
chr10	MinION	exon	103910527	103910622	.	-	.	gene_id "8863"; transcript_id "STN1_chr10_103882841,103889144,103892252,103897719,103899000,103900223,103905156,103910622+103889071,103892129,103897547,103898876,103900061,103905090,103910526,103917461_isoform_RefSeq"; gene_name "STN1"; exon_number "8"; label "isoform_RefSeq"	NM_024928	ABC-1,PC-14,RERF-LC-Ad1
chr10	MinION	exon	103917462	103918189	.	-	.	gene_id "8863"; transcript_id "STN1_chr10_103882841,103889144,103892252,103897719,103899000,103900223,103905156,103910622+103889071,103892129,103897547,103898876,103900061,103905090,103910526,103917461_isoform_RefSeq"; gene_name "STN1"; exon_number "9"; label "isoform_RefSeq"	NM_024928	ABC-1,PC-14,RERF-LC-Ad1
chr11	MinION	transcript	57703716	57712287	.	-	.	gene_id "8994"; transcript_id "MED19_chr11_57704815,57705229+57704972,57711962_isoform_RefSeq"; gene_name "MED19"; label "isoform_RefSeq"	NM_001317078	A427,ABC-1,H1437,H1648,H1650,H1819,H2228,H2347,H322,II-18,PC-14,PC-3,RERF-LC-Ad2,RERF-LC-KJ,RERF-LC-OK,VMRC-LCD
chr11	MinION	exon	57703716	57704815	.	-	.	gene_id "8994"; transcript_id "MED19_chr11_57704815,57705229+57704972,57711962_isoform_RefSeq"; gene_name "MED19"; exon_number "1"; label "isoform_RefSeq"	NM_001317078	A427,ABC-1,H1437,H1648,H1650,H1819,H2228,H2347,H322,II-18,PC-14,PC-3,RERF-LC-Ad2,RERF-LC-KJ,RERF-LC-OK,VMRC-LCD
chr11	MinION	exon	57704973	57705229	.	-	.	gene_id "8994"; transcript_id "MED19_chr11_57704815,57705229+57704972,57711962_isoform_RefSeq"; gene_name "MED19"; exon_number "2"; label "isoform_RefSeq"	NM_001317078	A427,ABC-1,H1437,H1648,H1650,H1819,H2228,H2347,H322,II-18,PC-14,PC-3,RERF-LC-Ad2,RERF-LC-KJ,RERF-LC-OK,VMRC-LCD
chr11	MinION	exon	57711963	57712287	.	-	.	gene_id "8994"; transcript_id "MED19_chr11_57704815,57705229+57704972,57711962_isoform_RefSeq"; gene_name "MED19"; exon_number "3"; label "isoform_RefSeq"	NM_001317078	A427,ABC-1,H1437,H1648,H1650,H1819,H2228,H2347,H322,II-18,PC-14,PC-3,RERF-LC-Ad2,RERF-LC-KJ,RERF-LC-OK,VMRC-LCD
chr11	MinION	transcript	62855987	62888913	.	+	.	gene_id "13990"; transcript_id "SLC3A2_chr11_62856381,62871669,62881447,62882066,62882999,62884525,62884690,62885357,62885608,62888218+62871576,62881018,62881892,62882907,62884456,62884631,62885176,62885464,62888134,62888330_isoform_RefSeq"; gene_name "SLC3A2"; label "isoform_RefSeq"	NM_001012662	A427,A549,H1299,H1648,H1650,H1819,H2126,H2228,H322,PC-14,PC-9,RERF-LC-Ad1,RERF-LC-Ad2,RERF-LC-KJ,RERF-LC-MS,VMRC-LCD
chr11	MinION	exon	62855987	62856381	.	+	.	gene_id "13990"; transcript_id "SLC3A2_chr11_62856381,62871669,62881447,62882066,62882999,62884525,62884690,62885357,62885608,62888218+62871576,62881018,62881892,62882907,62884456,62884631,62885176,62885464,62888134,62888330_isoform_RefSeq"; gene_name "SLC3A2"; exon_number "1"; label "isoform_RefSeq"	NM_001012662	A427,A549,H1299,H1648,H1650,H1819,H2126,H2228,H322,PC-14,PC-9,RERF-LC-Ad1,RERF-LC-Ad2,RERF-LC-KJ,RERF-LC-MS,VMRC-LCD
chr11	MinION	exon	62871577	62871669	.	+	.	gene_id "13990"; transcript_id "SLC3A2_chr11_62856381,62871669,62881447,62882066,62882999,62884525,62884690,62885357,62885608,62888218+62871576,62881018,62881892,62882907,62884456,62884631,62885176,62885464,62888134,62888330_isoform_RefSeq"; gene_name "SLC3A2"; exon_number "2"; label "isoform_RefSeq"	NM_001012662	A427,A549,H1299,H1648,H1650,H1819,H2126,H2228,H322,PC-14,PC-9,RERF-LC-Ad1,RERF-LC-Ad2,RERF-LC-KJ,RERF-LC-MS,VMRC-LCD
chr11	MinION	exon	62881019	62881447	.	+	.	gene_id "13990"; transcript_id "SLC3A2_chr11_62856381,62871669,62881447,62882066,62882999,62884525,62884690,62885357,62885608,62888218+62871576,62881018,62881892,62882907,62884456,62884631,62885176,62885464,62888134,62888330_isoform_RefSeq"; gene_name "SLC3A2"; exon_number "3"; label "isoform_RefSeq"	NM_001012662	A427,A549,H1299,H1648,H1650,H1819,H2126,H2228,H322,PC-14,PC-9,RERF-LC-Ad1,RERF-LC-Ad2,RERF-LC-KJ,RERF-LC-MS,VMRC-LCD
chr11	MinION	exon	62881893	62882066	.	+	.	gene_id "13990"; transcript_id "SLC3A2_chr11_62856381,62871669,62881447,62882066,62882999,62884525,62884690,62885357,62885608,62888218+62871576,62881018,62881892,62882907,62884456,62884631,62885176,62885464,62888134,62888330_isoform_RefSeq"; gene_name "SLC3A2"; exon_number "4"; label "isoform_RefSeq"	NM_001012662	A427,A549,H1299,H1648,H1650,H1819,H2126,H2228,H322,PC-14,PC-9,RERF-LC-Ad1,RERF-LC-Ad2,RERF-LC-KJ,RERF-LC-MS,VMRC-LCD
chr11	MinION	exon	62882908	62882999	.	+	.	gene_id "13990"; transcript_id "SLC3A2_chr11_62856381,62871669,62881447,62882066,62882999,62884525,62884690,62885357,62885608,62888218+62871576,62881018,62881892,62882907,62884456,62884631,62885176,62885464,62888134,62888330_isoform_RefSeq"; gene_name "SLC3A2"; exon_number "5"; label "isoform_RefSeq"	NM_001012662	A427,A549,H1299,H1648,H1650,H1819,H2126,H2228,H322,PC-14,PC-9,RERF-LC-Ad1,RERF-LC-Ad2,RERF-LC-KJ,RERF-LC-MS,VMRC-LCD
chr11	MinION	exon	62884457	62884525	.	+	.	gene_id "13990"; transcript_id "SLC3A2_chr11_62856381,62871669,62881447,62882066,62882999,62884525,62884690,62885357,62885608,62888218+62871576,62881018,62881892,62882907,62884456,62884631,62885176,62885464,62888134,62888330_isoform_RefSeq"; gene_name "SLC3A2"; exon_number "6"; label "isoform_RefSeq"	NM_001012662	A427,A549,H1299,H1648,H1650,H1819,H2126,H2228,H322,PC-14,PC-9,RERF-LC-Ad1,RERF-LC-Ad2,RERF-LC-KJ,RERF-LC-MS,VMRC-LCD
chr11	MinION	exon	62884632	62884690	.	+	.	gene_id "13990"; transcript_id "SLC3A2_chr11_62856381,62871669,62881447,62882066,62882999,62884525,62884690,62885357,62885608,62888218+62871576,62881018,62881892,62882907,62884456,62884631,62885176,62885464,62888134,62888330_isoform_RefSeq"; gene_name "SLC3A2"; exon_number "7"; label "isoform_RefSeq"	NM_001012662	A427,A549,H1299,H1648,H1650,H1819,H2126,H2228,H322,PC-14,PC-9,RERF-LC-Ad1,RERF-LC-Ad2,RERF-LC-KJ,RERF-LC-MS,VMRC-LCD
chr11	MinION	exon	62885177	62885357	.	+	.	gene_id "13990"; transcript_id "SLC3A2_chr11_62856381,62871669,62881447,62882066,62882999,62884525,62884690,62885357,62885608,62888218+62871576,62881018,62881892,62882907,62884456,62884631,62885176,62885464,62888134,62888330_isoform_RefSeq"; gene_name "SLC3A2"; exon_number "8"; label "isoform_RefSeq"	NM_001012662	A427,A549,H1299,H1648,H1650,H1819,H2126,H2228,H322,PC-14,PC-9,RERF-LC-Ad1,RERF-LC-Ad2,RERF-LC-KJ,RERF-LC-MS,VMRC-LCD
chr11	MinION	exon	62885465	62885608	.	+	.	gene_id "13990"; transcript_id "SLC3A2_chr11_62856381,62871669,62881447,62882066,62882999,62884525,62884690,62885357,62885608,62888218+62871576,62881018,62881892,62882907,62884456,62884631,62885176,62885464,62888134,62888330_isoform_RefSeq"; gene_name "SLC3A2"; exon_number "9"; label "isoform_RefSeq"	NM_001012662	A427,A549,H1299,H1648,H1650,H1819,H2126,H2228,H322,PC-14,PC-9,RERF-LC-Ad1,RERF-LC-Ad2,RERF-LC-KJ,RERF-LC-MS,VMRC-LCD
chr11	MinION	exon	62888135	62888218	.	+	.	gene_id "13990"; transcript_id "SLC3A2_chr11_62856381,62871669,62881447,62882066,62882999,62884525,62884690,62885357,62885608,62888218+62871576,62881018,62881892,62882907,62884456,62884631,62885176,62885464,62888134,62888330_isoform_RefSeq"; gene_name "SLC3A2"; exon_number "10"; label "isoform_RefSeq"	NM_001012662	A427,A549,H1299,H1648,H1650,H1819,H2126,H2228,H322,PC-14,PC-9,RERF-LC-Ad1,RERF-LC-Ad2,RERF-LC-KJ,RERF-LC-MS,VMRC-LCD
chr11	MinION	exon	62888331	62888913	.	+	.	gene_id "13990"; transcript_id "SLC3A2_chr11_62856381,62871669,62881447,62882066,62882999,62884525,62884690,62885357,62885608,62888218+62871576,62881018,62881892,62882907,62884456,62884631,62885176,62885464,62888134,62888330_isoform_RefSeq"; gene_name "SLC3A2"; exon_number "11"; label "isoform_RefSeq"	NM_001012662	A427,A549,H1299,H1648,H1650,H1819,H2126,H2228,H322,PC-14,PC-9,RERF-LC-Ad1,RERF-LC-Ad2,RERF-LC-KJ,RERF-LC-MS,VMRC-LCD
chr11	MinION	transcript	47565382	47572012	.	+	.	gene_id "750"; transcript_id "PTPMT1_chr11_47565986,47569891+47569699,47571470_isoform_RefSeq"; gene_name "PTPMT1"; label "isoform_RefSeq"	NM_175732	A427,A549,ABC-1,H1299,H1437,H1648,H1650,H1819,H2126,H2228,H2347,H322,II-18,PC-14,PC-9,RERF-LC-Ad1,RERF-LC-Ad2,RERF-LC-KJ,RERF-LC-MS,RERF-LC-OK,VMRC-LCD
chr11	MinION	exon	47565382	47565986	.	+	.	gene_id "750"; transcript_id "PTPMT1_chr11_47565986,47569891+47569699,47571470_isoform_RefSeq"; gene_name "PTPMT1"; exon_number "1"; label "isoform_RefSeq"	NM_175732	A427,A549,ABC-1,H1299,H1437,H1648,H1650,H1819,H2126,H2228,H2347,H322,II-18,PC-14,PC-9,RERF-LC-Ad1,RERF-LC-Ad2,RERF-LC-KJ,RERF-LC-MS,RERF-LC-OK,VMRC-LCD
chr11	MinION	exon	47569700	47569891	.	+	.	gene_id "750"; transcript_id "PTPMT1_chr11_47565986,47569891+47569699,47571470_isoform_RefSeq"; gene_name "PTPMT1"; exon_number "2"; label "isoform_RefSeq"	NM_175732	A427,A549,ABC-1,H1299,H1437,H1648,H1650,H1819,H2126,H2228,H2347,H322,II-18,PC-14,PC-9,RERF-LC-Ad1,RERF-LC-Ad2,RERF-LC-KJ,RERF-LC-MS,RERF-LC-OK,VMRC-LCD
chr11	MinION	exon	47571471	47572012	.	+	.	gene_id "750"; transcript_id "PTPMT1_chr11_47565986,47569891+47569699,47571470_isoform_RefSeq"; gene_name "PTPMT1"; exon_number "3"; label "isoform_RefSeq"	NM_175732	A427,A549,ABC-1,H1299,H1437,H1648,H1650,H1819,H2126,H2228,H2347,H322,II-18,PC-14,PC-9,RERF-LC-Ad1,RERF-LC-Ad2,RERF-LC-KJ,RERF-LC-MS,RERF-LC-OK,VMRC-LCD
chr11	MinION	transcript	8682792	8686052	.	+	.	gene_id "2227"; transcript_id "RPL27A_chr11_8683265,8684081,8684892+8684005,8684717,8685677_isoform_RefSeq"; gene_name "RPL27A"; label "isoform_RefSeq"	NM_000990	H1299,H2228,H2347,PC-14,PC-3,RERF-LC-KJ,RERF-LC-MS
chr11	MinION	exon	8682792	8683265	.	+	.	gene_id "2227"; transcript_id "RPL27A_chr11_8683265,8684081,8684892+8684005,8684717,8685677_isoform_RefSeq"; gene_name "RPL27A"; exon_number "1"; label "isoform_RefSeq"	NM_000990	H1299,H2228,H2347,PC-14,PC-3,RERF-LC-KJ,RERF-LC-MS
chr11	MinION	exon	8684006	8684081	.	+	.	gene_id "2227"; transcript_id "RPL27A_chr11_8683265,8684081,8684892+8684005,8684717,8685677_isoform_RefSeq"; gene_name "RPL27A"; exon_number "2"; label "isoform_RefSeq"	NM_000990	H1299,H2228,H2347,PC-14,PC-3,RERF-LC-KJ,RERF-LC-MS
chr11	MinION	exon	8684718	8684892	.	+	.	gene_id "2227"; transcript_id "RPL27A_chr11_8683265,8684081,8684892+8684005,8684717,8685677_isoform_RefSeq"; gene_name "RPL27A"; exon_number "3"; label "isoform_RefSeq"	NM_000990	H1299,H2228,H2347,PC-14,PC-3,RERF-LC-KJ,RERF-LC-MS
chr11	MinION	exon	8685678	8686052	.	+	.	gene_id "2227"; transcript_id "RPL27A_chr11_8683265,8684081,8684892+8684005,8684717,8685677_isoform_RefSeq"; gene_name "RPL27A"; exon_number "4"; label "isoform_RefSeq"	NM_000990	H1299,H2228,H2347,PC-14,PC-3,RERF-LC-KJ,RERF-LC-MS
chr11	MinION	transcript	64773366	64778796	.	-	.	gene_id "17414"; transcript_id "SF1_chr11_64776626+64778361_isoform_RefSeq"; gene_name "SF1"; label "isoform_RefSeq"	NM_001346363	A427,ABC-1,H1648,H1650,H1819,H2126,H2228,H2347,H322,II-18,PC-14,PC-3,RERF-LC-Ad1,RERF-LC-Ad2,RERF-LC-MS,RERF-LC-OK
chr11	MinION	exon	64773366	64776626	.	-	.	gene_id "17414"; transcript_id "SF1_chr11_64776626+64778361_isoform_RefSeq"; gene_name "SF1"; exon_number "1"; label "isoform_RefSeq"	NM_001346363	A427,ABC-1,H1648,H1650,H1819,H2126,H2228,H2347,H322,II-18,PC-14,PC-3,RERF-LC-Ad1,RERF-LC-Ad2,RERF-LC-MS,RERF-LC-OK
chr11	MinION	exon	64778362	64778796	.	-	.	gene_id "17414"; transcript_id "SF1_chr11_64776626+64778361_isoform_RefSeq"; gene_name "SF1"; exon_number "2"; label "isoform_RefSeq"	NM_001346363	A427,ABC-1,H1648,H1650,H1819,H2126,H2228,H2347,H322,II-18,PC-14,PC-3,RERF-LC-Ad1,RERF-LC-Ad2,RERF-LC-MS,RERF-LC-OK
chr11	MinION	transcript	65719614	65720965	.	-	.	gene_id "11870"; transcript_id "RNASEH2C_chr11_65719809,65720164+65720044,65720241_isoform_RefSeq"; gene_name "RNASEH2C"; label "isoform_RefSeq"	NM_032193	A427,A549,ABC-1,H1648,H1650,H1819,H2126,H2347,II-18,PC-14,PC-3,PC-9,RERF-LC-Ad1,RERF-LC-Ad2,RERF-LC-KJ,RERF-LC-MS,RERF-LC-OK
chr11	MinION	exon	65719614	65719809	.	-	.	gene_id "11870"; transcript_id "RNASEH2C_chr11_65719809,65720164+65720044,65720241_isoform_RefSeq"; gene_name "RNASEH2C"; exon_number "1"; label "isoform_RefSeq"	NM_032193	A427,A549,ABC-1,H1648,H1650,H1819,H2126,H2347,II-18,PC-14,PC-3,PC-9,RERF-LC-Ad1,RERF-LC-Ad2,RERF-LC-KJ,RERF-LC-MS,RERF-LC-OK
chr11	MinION	exon	65720045	65720164	.	-	.	gene_id "11870"; transcript_id "RNASEH2C_chr11_65719809,65720164+65720044,65720241_isoform_RefSeq"; gene_name "RNASEH2C"; exon_number "2"; label "isoform_RefSeq"	NM_032193	A427,A549,ABC-1,H1648,H1650,H1819,H2126,H2347,II-18,PC-14,PC-3,PC-9,RERF-LC-Ad1,RERF-LC-Ad2,RERF-LC-KJ,RERF-LC-MS,RERF-LC-OK
chr11	MinION	exon	65720242	65720965	.	-	.	gene_id "11870"; transcript_id "RNASEH2C_chr11_65719809,65720164+65720044,65720241_isoform_RefSeq"; gene_name "RNASEH2C"; exon_number "3"; label "isoform_RefSeq"	NM_032193	A427,A549,ABC-1,H1648,H1650,H1819,H2126,H2347,II-18,PC-14,PC-3,PC-9,RERF-LC-Ad1,RERF-LC-Ad2,RERF-LC-KJ,RERF-LC-MS,RERF-LC-OK
chr11	MinION	transcript	70398517	70412537	.	+	.	gene_id "4081"; transcript_id "CTTN_chr11_70398614,70405361,70407384+70405264,70407297,70407517_isoform_RefSeq"; gene_name "CTTN"; label "isoform_RefSeq"	NM_001184740	A549,H1437,H1819,PC-14,RERF-LC-Ad2
chr11	MinION	exon	70398517	70398614	.	+	.	gene_id "4081"; transcript_id "CTTN_chr11_70398614,70405361,70407384+70405264,70407297,70407517_isoform_RefSeq"; gene_name "CTTN"; exon_number "1"; label "isoform_RefSeq"	NM_001184740	A549,H1437,H1819,PC-14,RERF-LC-Ad2
chr11	MinION	exon	70405265	70405361	.	+	.	gene_id "4081"; transcript_id "CTTN_chr11_70398614,70405361,70407384+70405264,70407297,70407517_isoform_RefSeq"; gene_name "CTTN"; exon_number "2"; label "isoform_RefSeq"	NM_001184740	A549,H1437,H1819,PC-14,RERF-LC-Ad2
chr11	MinION	exon	70407298	70407384	.	+	.	gene_id "4081"; transcript_id "CTTN_chr11_70398614,70405361,70407384+70405264,70407297,70407517_isoform_RefSeq"; gene_name "CTTN"; exon_number "3"; label "isoform_RefSeq"	NM_001184740	A549,H1437,H1819,PC-14,RERF-LC-Ad2
chr11	MinION	exon	70407518	70412537	.	+	.	gene_id "4081"; transcript_id "CTTN_chr11_70398614,70405361,70407384+70405264,70407297,70407517_isoform_RefSeq"; gene_name "CTTN"; exon_number "4"; label "isoform_RefSeq"	NM_001184740	A549,H1437,H1819,PC-14,RERF-LC-Ad2
chr11	MinION	transcript	125569411	125584684	.	+	.	gene_id "7705"; transcript_id "EI24_chr11_125569573,125570190,125572569,125575408,125576315,125577570,125578257,125579068,125580204,125581322,125582420+125570103,125572457,125575262,125576254,125577503,125578132,125578948,125580092,125581210,125582345,125583520_isoform_RefSeq"; gene_name "EI24"; label "isoform_RefSeq"	NM_004879	H1299,H1648,H1819,H2126,H322,II-18,PC-14,PC-3,RERF-LC-KJ
chr11	MinION	exon	125569411	125569573	.	+	.	gene_id "7705"; transcript_id "EI24_chr11_125569573,125570190,125572569,125575408,125576315,125577570,125578257,125579068,125580204,125581322,125582420+125570103,125572457,125575262,125576254,125577503,125578132,125578948,125580092,125581210,125582345,125583520_isoform_RefSeq"; gene_name "EI24"; exon_number "1"; label "isoform_RefSeq"	NM_004879	H1299,H1648,H1819,H2126,H322,II-18,PC-14,PC-3,RERF-LC-KJ
chr11	MinION	exon	125570104	125570190	.	+	.	gene_id "7705"; transcript_id "EI24_chr11_125569573,125570190,125572569,125575408,125576315,125577570,125578257,125579068,125580204,125581322,125582420+125570103,125572457,125575262,125576254,125577503,125578132,125578948,125580092,125581210,125582345,125583520_isoform_RefSeq"; gene_name "EI24"; exon_number "2"; label "isoform_RefSeq"	NM_004879	H1299,H1648,H1819,H2126,H322,II-18,PC-14,PC-3,RERF-LC-KJ
chr11	MinION	exon	125572458	125572569	.	+	.	gene_id "7705"; transcript_id "EI24_chr11_125569573,125570190,125572569,125575408,125576315,125577570,125578257,125579068,125580204,125581322,125582420+125570103,125572457,125575262,125576254,125577503,125578132,125578948,125580092,125581210,125582345,125583520_isoform_RefSeq"; gene_name "EI24"; exon_number "3"; label "isoform_RefSeq"	NM_004879	H1299,H1648,H1819,H2126,H322,II-18,PC-14,PC-3,RERF-LC-KJ
chr11	MinION	exon	125575263	125575408	.	+	.	gene_id "7705"; transcript_id "EI24_chr11_125569573,125570190,125572569,125575408,125576315,125577570,125578257,125579068,125580204,125581322,125582420+125570103,125572457,125575262,125576254,125577503,125578132,125578948,125580092,125581210,125582345,125583520_isoform_RefSeq"; gene_name "EI24"; exon_number "4"; label "isoform_RefSeq"	NM_004879	H1299,H1648,H1819,H2126,H322,II-18,PC-14,PC-3,RERF-LC-KJ
chr11	MinION	exon	125576255	125576315	.	+	.	gene_id "7705"; transcript_id "EI24_chr11_125569573,125570190,125572569,125575408,125576315,125577570,125578257,125579068,125580204,125581322,125582420+125570103,125572457,125575262,125576254,125577503,125578132,125578948,125580092,125581210,125582345,125583520_isoform_RefSeq"; gene_name "EI24"; exon_number "5"; label "isoform_RefSeq"	NM_004879	H1299,H1648,H1819,H2126,H322,II-18,PC-14,PC-3,RERF-LC-KJ
chr11	MinION	exon	125577504	125577570	.	+	.	gene_id "7705"; transcript_id "EI24_chr11_125569573,125570190,125572569,125575408,125576315,125577570,125578257,125579068,125580204,125581322,125582420+125570103,125572457,125575262,125576254,125577503,125578132,125578948,125580092,125581210,125582345,125583520_isoform_RefSeq"; gene_name "EI24"; exon_number "6"; label "isoform_RefSeq"	NM_004879	H1299,H1648,H1819,H2126,H322,II-18,PC-14,PC-3,RERF-LC-KJ
chr11	MinION	exon	125578133	125578257	.	+	.	gene_id "7705"; transcript_id "EI24_chr11_125569573,125570190,125572569,125575408,125576315,125577570,125578257,125579068,125580204,125581322,125582420+125570103,125572457,125575262,125576254,125577503,125578132,125578948,125580092,125581210,125582345,125583520_isoform_RefSeq"; gene_name "EI24"; exon_number "7"; label "isoform_RefSeq"	NM_004879	H1299,H1648,H1819,H2126,H322,II-18,PC-14,PC-3,RERF-LC-KJ
chr11	MinION	exon	125578949	125579068	.	+	.	gene_id "7705"; transcript_id "EI24_chr11_125569573,125570190,125572569,125575408,125576315,125577570,125578257,125579068,125580204,125581322,125582420+125570103,125572457,125575262,125576254,125577503,125578132,125578948,125580092,125581210,125582345,125583520_isoform_RefSeq"; gene_name "EI24"; exon_number "8"; label "isoform_RefSeq"	NM_004879	H1299,H1648,H1819,H2126,H322,II-18,PC-14,PC-3,RERF-LC-KJ
chr11	MinION	exon	125580093	125580204	.	+	.	gene_id "7705"; transcript_id "EI24_chr11_125569573,125570190,125572569,125575408,125576315,125577570,125578257,125579068,125580204,125581322,125582420+125570103,125572457,125575262,125576254,125577503,125578132,125578948,125580092,125581210,125582345,125583520_isoform_RefSeq"; gene_name "EI24"; exon_number "9"; label "isoform_RefSeq"	NM_004879	H1299,H1648,H1819,H2126,H322,II-18,PC-14,PC-3,RERF-LC-KJ
chr11	MinION	exon	125581211	125581322	.	+	.	gene_id "7705"; transcript_id "EI24_chr11_125569573,125570190,125572569,125575408,125576315,125577570,125578257,125579068,125580204,125581322,125582420+125570103,125572457,125575262,125576254,125577503,125578132,125578948,125580092,125581210,125582345,125583520_isoform_RefSeq"; gene_name "EI24"; exon_number "10"; label "isoform_RefSeq"	NM_004879	H1299,H1648,H1819,H2126,H322,II-18,PC-14,PC-3,RERF-LC-KJ
chr11	MinION	exon	125582346	125582420	.	+	.	gene_id "7705"; transcript_id "EI24_chr11_125569573,125570190,125572569,125575408,125576315,125577570,125578257,125579068,125580204,125581322,125582420+125570103,125572457,125575262,125576254,125577503,125578132,125578948,125580092,125581210,125582345,125583520_isoform_RefSeq"; gene_name "EI24"; exon_number "11"; label "isoform_RefSeq"	NM_004879	H1299,H1648,H1819,H2126,H322,II-18,PC-14,PC-3,RERF-LC-KJ
chr11	MinION	exon	125583521	125584684	.	+	.	gene_id "7705"; transcript_id "EI24_chr11_125569573,125570190,125572569,125575408,125576315,125577570,125578257,125579068,125580204,125581322,125582420+125570103,125572457,125575262,125576254,125577503,125578132,125578948,125580092,125581210,125582345,125583520_isoform_RefSeq"; gene_name "EI24"; exon_number "12"; label "isoform_RefSeq"	NM_004879	H1299,H1648,H1819,H2126,H322,II-18,PC-14,PC-3,RERF-LC-KJ
chr11	MinION	transcript	34052101	34102608	.	+	.	gene_id "443"; transcript_id "CAPRIN1_chr11_34052636,34071788,34071987,34076474,34076642,34079765,34082877,34083041,34086219,34086413,34089456,34090289,34090678,34092056,34096673,34097296,34097761+34071725,34071900,34076235,34076559,34079627,34082824,34082954,34086063,34086304,34089394,34090178,34090528,34091905,34096478,34097195,34097697,34099302_isoform_RefSeq"; gene_name "CAPRIN1"; label "isof…	NM_005898	A427,ABC-1,H1299,H1648,H1650,H1819,H2126,H2228,H2347,H322,II-18,PC-14,PC-3,PC-9,RERF-LC-Ad1,RERF-LC-Ad2,RERF-LC-KJ,RERF-LC-MS,RERF-LC-OK
chr11	MinION	exon	34052101	34052636	.	+	.	gene_id "443"; transcript_id "CAPRIN1_chr11_34052636,34071788,34071987,34076474,34076642,34079765,34082877,34083041,34086219,34086413,34089456,34090289,34090678,34092056,34096673,34097296,34097761+34071725,34071900,34076235,34076559,34079627,34082824,34082954,34086063,34086304,34089394,34090178,34090528,34091905,34096478,34097195,34097697,34099302_isoform_RefSeq"; gene_name "CAPRIN1"; exon_number…	NM_005898	A427,ABC-1,H1299,H1648,H1650,H1819,H2126,H2228,H2347,H322,II-18,PC-14,PC-3,PC-9,RERF-LC-Ad1,RERF-LC-Ad2,RERF-LC-KJ,RERF-LC-MS,RERF-LC-OK
chr11	MinION	exon	34071726	34071788	.	+	.	gene_id "443"; transcript_id "CAPRIN1_chr11_34052636,34071788,34071987,34076474,34076642,34079765,34082877,34083041,34086219,34086413,34089456,34090289,34090678,34092056,34096673,34097296,34097761+34071725,34071900,34076235,34076559,34079627,34082824,34082954,34086063,34086304,34089394,34090178,34090528,34091905,34096478,34097195,34097697,34099302_isoform_RefSeq"; gene_name "CAPRIN1"; exon_number…	NM_005898	A427,ABC-1,H1299,H1648,H1650,H1819,H2126,H2228,H2347,H322,II-18,PC-14,PC-3,PC-9,RERF-LC-Ad1,RERF-LC-Ad2,RERF-LC-KJ,RERF-LC-MS,RERF-LC-OK
chr11	MinION	exon	34071901	34071987	.	+	.	gene_id "443"; transcript_id "CAPRIN1_chr11_34052636,34071788,34071987,34076474,34076642,34079765,34082877,34083041,34086219,34086413,34089456,34090289,34090678,34092056,34096673,34097296,34097761+34071725,34071900,34076235,34076559,34079627,34082824,34082954,34086063,34086304,34089394,34090178,34090528,34091905,34096478,34097195,34097697,34099302_isoform_RefSeq"; gene_name "CAPRIN1"; exon_number…	NM_005898	A427,ABC-1,H1299,H1648,H1650,H1819,H2126,H2228,H2347,H322,II-18,PC-14,PC-3,PC-9,RERF-LC-Ad1,RERF-LC-Ad2,RERF-LC-KJ,RERF-LC-MS,RERF-LC-OK
chr11	MinION	exon	34076236	34076474	.	+	.	gene_id "443"; transcript_id "CAPRIN1_chr11_34052636,34071788,34071987,34076474,34076642,34079765,34082877,34083041,34086219,34086413,34089456,34090289,34090678,34092056,34096673,34097296,34097761+34071725,34071900,34076235,34076559,34079627,34082824,34082954,34086063,34086304,34089394,34090178,34090528,34091905,34096478,34097195,34097697,34099302_isoform_RefSeq"; gene_name "CAPRIN1"; exon_number…	NM_005898	A427,ABC-1,H1299,H1648,H1650,H1819,H2126,H2228,H2347,H322,II-18,PC-14,PC-3,PC-9,RERF-LC-Ad1,RERF-LC-Ad2,RERF-LC-KJ,RERF-LC-MS,RERF-LC-OK
chr11	MinION	exon	34076560	34076642	.	+	.	gene_id "443"; transcript_id "CAPRIN1_chr11_34052636,34071788,34071987,34076474,34076642,34079765,34082877,34083041,34086219,34086413,34089456,34090289,34090678,34092056,34096673,34097296,34097761+34071725,34071900,34076235,34076559,34079627,34082824,34082954,34086063,34086304,34089394,34090178,34090528,34091905,34096478,34097195,34097697,34099302_isoform_RefSeq"; gene_name "CAPRIN1"; exon_number…	NM_005898	A427,ABC-1,H1299,H1648,H1650,H1819,H2126,H2228,H2347,H322,II-18,PC-14,PC-3,PC-9,RERF-LC-Ad1,RERF-LC-Ad2,RERF-LC-KJ,RERF-LC-MS,RERF-LC-OK
chr11	MinION	exon	34079628	34079765	.	+	.	gene_id "443"; transcript_id "CAPRIN1_chr11_34052636,34071788,34071987,34076474,34076642,34079765,34082877,34083041,34086219,34086413,34089456,34090289,34090678,34092056,34096673,34097296,34097761+34071725,34071900,34076235,34076559,34079627,34082824,34082954,34086063,34086304,34089394,34090178,34090528,34091905,34096478,34097195,34097697,34099302_isoform_RefSeq"; gene_name "CAPRIN1"; exon_number…	NM_005898	A427,ABC-1,H1299,H1648,H1650,H1819,H2126,H2228,H2347,H322,II-18,PC-14,PC-3,PC-9,RERF-LC-Ad1,RERF-LC-Ad2,RERF-LC-KJ,RERF-LC-MS,RERF-LC-OK
chr11	MinION	exon	34082825	34082877	.	+	.	gene_id "443"; transcript_id "CAPRIN1_chr11_34052636,34071788,34071987,34076474,34076642,34079765,34082877,34083041,34086219,34086413,34089456,34090289,34090678,34092056,34096673,34097296,34097761+34071725,34071900,34076235,34076559,34079627,34082824,34082954,34086063,34086304,34089394,34090178,34090528,34091905,34096478,34097195,34097697,34099302_isoform_RefSeq"; gene_name "CAPRIN1"; exon_number…	NM_005898	A427,ABC-1,H1299,H1648,H1650,H1819,H2126,H2228,H2347,H322,II-18,PC-14,PC-3,PC-9,RERF-LC-Ad1,RERF-LC-Ad2,RERF-LC-KJ,RERF-LC-MS,RERF-LC-OK
chr11	MinION	exon	34082955	34083041	.	+	.	gene_id "443"; transcript_id "CAPRIN1_chr11_34052636,34071788,34071987,34076474,34076642,34079765,34082877,34083041,34086219,34086413,34089456,34090289,34090678,34092056,34096673,34097296,34097761+34071725,34071900,34076235,34076559,34079627,34082824,34082954,34086063,34086304,34089394,34090178,34090528,34091905,34096478,34097195,34097697,34099302_isoform_RefSeq"; gene_name "CAPRIN1"; exon_number…	NM_005898	A427,ABC-1,H1299,H1648,H1650,H1819,H2126,H2228,H2347,H322,II-18,PC-14,PC-3,PC-9,RERF-LC-Ad1,RERF-LC-Ad2,RERF-LC-KJ,RERF-LC-MS,RERF-LC-OK
chr11	MinION	exon	34086064	34086219	.	+	.	gene_id "443"; transcript_id "CAPRIN1_chr11_34052636,34071788,34071987,34076474,34076642,34079765,34082877,34083041,34086219,34086413,34089456,34090289,34090678,34092056,34096673,34097296,34097761+34071725,34071900,34076235,34076559,34079627,34082824,34082954,34086063,34086304,34089394,34090178,34090528,34091905,34096478,34097195,34097697,34099302_isoform_RefSeq"; gene_name "CAPRIN1"; exon_number…	NM_005898	A427,ABC-1,H1299,H1648,H1650,H1819,H2126,H2228,H2347,H322,II-18,PC-14,PC-3,PC-9,RERF-LC-Ad1,RERF-LC-Ad2,RERF-LC-KJ,RERF-LC-MS,RERF-LC-OK
chr11	MinION	exon	34086305	34086413	.	+	.	gene_id "443"; transcript_id "CAPRIN1_chr11_34052636,34071788,34071987,34076474,34076642,34079765,34082877,34083041,34086219,34086413,34089456,34090289,34090678,34092056,34096673,34097296,34097761+34071725,34071900,34076235,34076559,34079627,34082824,34082954,34086063,34086304,34089394,34090178,34090528,34091905,34096478,34097195,34097697,34099302_isoform_RefSeq"; gene_name "CAPRIN1"; exon_number…	NM_005898	A427,ABC-1,H1299,H1648,H1650,H1819,H2126,H2228,H2347,H322,II-18,PC-14,PC-3,PC-9,RERF-LC-Ad1,RERF-LC-Ad2,RERF-LC-KJ,RERF-LC-MS,RERF-LC-OK
chr11	MinION	exon	34089395	34089456	.	+	.	gene_id "443"; transcript_id "CAPRIN1_chr11_34052636,34071788,34071987,34076474,34076642,34079765,34082877,34083041,34086219,34086413,34089456,34090289,34090678,34092056,34096673,34097296,34097761+34071725,34071900,34076235,34076559,34079627,34082824,34082954,34086063,34086304,34089394,34090178,34090528,34091905,34096478,34097195,34097697,34099302_isoform_RefSeq"; gene_name "CAPRIN1"; exon_number…	NM_005898	A427,ABC-1,H1299,H1648,H1650,H1819,H2126,H2228,H2347,H322,II-18,PC-14,PC-3,PC-9,RERF-LC-Ad1,RERF-LC-Ad2,RERF-LC-KJ,RERF-LC-MS,RERF-LC-OK
chr11	MinION	exon	34090179	34090289	.	+	.	gene_id "443"; transcript_id "CAPRIN1_chr11_34052636,34071788,34071987,34076474,34076642,34079765,34082877,34083041,34086219,34086413,34089456,34090289,34090678,34092056,34096673,34097296,34097761+34071725,34071900,34076235,34076559,34079627,34082824,34082954,34086063,34086304,34089394,34090178,34090528,34091905,34096478,34097195,34097697,34099302_isoform_RefSeq"; gene_name "CAPRIN1"; exon_number…	NM_005898	A427,ABC-1,H1299,H1648,H1650,H1819,H2126,H2228,H2347,H322,II-18,PC-14,PC-3,PC-9,RERF-LC-Ad1,RERF-LC-Ad2,RERF-LC-KJ,RERF-LC-MS,RERF-LC-OK
chr11	MinION	exon	34090529	34090678	.	+	.	gene_id "443"; transcript_id "CAPRIN1_chr11_34052636,34071788,34071987,34076474,34076642,34079765,34082877,34083041,34086219,34086413,34089456,34090289,34090678,34092056,34096673,34097296,34097761+34071725,34071900,34076235,34076559,34079627,34082824,34082954,34086063,34086304,34089394,34090178,34090528,34091905,34096478,34097195,34097697,34099302_isoform_RefSeq"; gene_name "CAPRIN1"; exon_number…	NM_005898	A427,ABC-1,H1299,H1648,H1650,H1819,H2126,H2228,H2347,H322,II-18,PC-14,PC-3,PC-9,RERF-LC-Ad1,RERF-LC-Ad2,RERF-LC-KJ,RERF-LC-MS,RERF-LC-OK
chr11	MinION	exon	34091906	34092056	.	+	.	gene_id "443"; transcript_id "CAPRIN1_chr11_34052636,34071788,34071987,34076474,34076642,34079765,34082877,34083041,34086219,34086413,34089456,34090289,34090678,34092056,34096673,34097296,34097761+34071725,34071900,34076235,34076559,34079627,34082824,34082954,34086063,34086304,34089394,34090178,34090528,34091905,34096478,34097195,34097697,34099302_isoform_RefSeq"; gene_name "CAPRIN1"; exon_number…	NM_005898	A427,ABC-1,H1299,H1648,H1650,H1819,H2126,H2228,H2347,H322,II-18,PC-14,PC-3,PC-9,RERF-LC-Ad1,RERF-LC-Ad2,RERF-LC-KJ,RERF-LC-MS,RERF-LC-OK
chr11	MinION	exon	34096479	34096673	.	+	.	gene_id "443"; transcript_id "CAPRIN1_chr11_34052636,34071788,34071987,34076474,34076642,34079765,34082877,34083041,34086219,34086413,34089456,34090289,34090678,34092056,34096673,34097296,34097761+34071725,34071900,34076235,34076559,34079627,34082824,34082954,34086063,34086304,34089394,34090178,34090528,34091905,34096478,34097195,34097697,34099302_isoform_RefSeq"; gene_name "CAPRIN1"; exon_number…	NM_005898	A427,ABC-1,H1299,H1648,H1650,H1819,H2126,H2228,H2347,H322,II-18,PC-14,PC-3,PC-9,RERF-LC-Ad1,RERF-LC-Ad2,RERF-LC-KJ,RERF-LC-MS,RERF-LC-OK
chr11	MinION	exon	34097196	34097296	.	+	.	gene_id "443"; transcript_id "CAPRIN1_chr11_34052636,34071788,34071987,34076474,34076642,34079765,34082877,34083041,34086219,34086413,34089456,34090289,34090678,34092056,34096673,34097296,34097761+34071725,34071900,34076235,34076559,34079627,34082824,34082954,34086063,34086304,34089394,34090178,34090528,34091905,34096478,34097195,34097697,34099302_isoform_RefSeq"; gene_name "CAPRIN1"; exon_number…	NM_005898	A427,ABC-1,H1299,H1648,H1650,H1819,H2126,H2228,H2347,H322,II-18,PC-14,PC-3,PC-9,RERF-LC-Ad1,RERF-LC-Ad2,RERF-LC-KJ,RERF-LC-MS,RERF-LC-OK
chr11	MinION	exon	34097698	34097761	.	+	.	gene_id "443"; transcript_id "CAPRIN1_chr11_34052636,34071788,34071987,34076474,34076642,34079765,34082877,34083041,34086219,34086413,34089456,34090289,34090678,34092056,34096673,34097296,34097761+34071725,34071900,34076235,34076559,34079627,34082824,34082954,34086063,34086304,34089394,34090178,34090528,34091905,34096478,34097195,34097697,34099302_isoform_RefSeq"; gene_name "CAPRIN1"; exon_number…	NM_005898	A427,ABC-1,H1299,H1648,H1650,H1819,H2126,H2228,H2347,H322,II-18,PC-14,PC-3,PC-9,RERF-LC-Ad1,RERF-LC-Ad2,RERF-LC-KJ,RERF-LC-MS,RERF-LC-OK
chr11	MinION	exon	34099303	34102608	.	+	.	gene_id "443"; transcript_id "CAPRIN1_chr11_34052636,34071788,34071987,34076474,34076642,34079765,34082877,34083041,34086219,34086413,34089456,34090289,34090678,34092056,34096673,34097296,34097761+34071725,34071900,34076235,34076559,34079627,34082824,34082954,34086063,34086304,34089394,34090178,34090528,34091905,34096478,34097195,34097697,34099302_isoform_RefSeq"; gene_name "CAPRIN1"; exon_number…	NM_005898	A427,ABC-1,H1299,H1648,H1650,H1819,H2126,H2228,H2347,H322,II-18,PC-14,PC-3,PC-9,RERF-LC-Ad1,RERF-LC-Ad2,RERF-LC-KJ,RERF-LC-MS,RERF-LC-OK
chr11	MinION	transcript	134248262	134253364	.	-	.	gene_id "11367"; transcript_id "THYN1_chr11_134248484,134249262,134249920,134250343,134251308+134249166,134249827,134250274,134251129,134252839_isoform_RefSeq"; gene_name "THYN1"; label "isoform_RefSeq"	NM_199297	H1819,PC-14
chr11	MinION	exon	134248262	134248484	.	-	.	gene_id "11367"; transcript_id "THYN1_chr11_134248484,134249262,134249920,134250343,134251308+134249166,134249827,134250274,134251129,134252839_isoform_RefSeq"; gene_name "THYN1"; exon_number "1"; label "isoform_RefSeq"	NM_199297	H1819,PC-14
chr11	MinION	exon	134249167	134249262	.	-	.	gene_id "11367"; transcript_id "THYN1_chr11_134248484,134249262,134249920,134250343,134251308+134249166,134249827,134250274,134251129,134252839_isoform_RefSeq"; gene_name "THYN1"; exon_number "2"; label "isoform_RefSeq"	NM_199297	H1819,PC-14
chr11	MinION	exon	134249828	134249920	.	-	.	gene_id "11367"; transcript_id "THYN1_chr11_134248484,134249262,134249920,134250343,134251308+134249166,134249827,134250274,134251129,134252839_isoform_RefSeq"; gene_name "THYN1"; exon_number "3"; label "isoform_RefSeq"	NM_199297	H1819,PC-14
chr11	MinION	exon	134250275	134250343	.	-	.	gene_id "11367"; transcript_id "THYN1_chr11_134248484,134249262,134249920,134250343,134251308+134249166,134249827,134250274,134251129,134252839_isoform_RefSeq"; gene_name "THYN1"; exon_number "4"; label "isoform_RefSeq"	NM_199297	H1819,PC-14
chr11	MinION	exon	134251130	134251308	.	-	.	gene_id "11367"; transcript_id "THYN1_chr11_134248484,134249262,134249920,134250343,134251308+134249166,134249827,134250274,134251129,134252839_isoform_RefSeq"; gene_name "THYN1"; exon_number "5"; label "isoform_RefSeq"	NM_199297	H1819,PC-14
chr11	MinION	exon	134252840	134253364	.	-	.	gene_id "11367"; transcript_id "THYN1_chr11_134248484,134249262,134249920,134250343,134251308+134249166,134249827,134250274,134251129,134252839_isoform_RefSeq"; gene_name "THYN1"; exon_number "6"; label "isoform_RefSeq"	NM_199297	H1819,PC-14
chr11	MinION	transcript	47565230	47572192	.	+	.	gene_id "750"; transcript_id "PTPMT1_chr11_47565796,47565986+47565905,47571470_isoform_RefSeq"; gene_name "PTPMT1"; label "isoform_RefSeq"	NM_001143984	A427,A549,ABC-1,H1299,H1437,H1648,H1650,H1819,H2126,H2228,H2347,H322,II-18,PC-14,PC-3,PC-9,RERF-LC-Ad1,RERF-LC-Ad2,RERF-LC-KJ,RERF-LC-MS,RERF-LC-OK,VMRC-LCD
chr11	MinION	exon	47565230	47565796	.	+	.	gene_id "750"; transcript_id "PTPMT1_chr11_47565796,47565986+47565905,47571470_isoform_RefSeq"; gene_name "PTPMT1"; exon_number "1"; label "isoform_RefSeq"	NM_001143984	A427,A549,ABC-1,H1299,H1437,H1648,H1650,H1819,H2126,H2228,H2347,H322,II-18,PC-14,PC-3,PC-9,RERF-LC-Ad1,RERF-LC-Ad2,RERF-LC-KJ,RERF-LC-MS,RERF-LC-OK,VMRC-LCD
chr11	MinION	exon	47565906	47565986	.	+	.	gene_id "750"; transcript_id "PTPMT1_chr11_47565796,47565986+47565905,47571470_isoform_RefSeq"; gene_name "PTPMT1"; exon_number "2"; label "isoform_RefSeq"	NM_001143984	A427,A549,ABC-1,H1299,H1437,H1648,H1650,H1819,H2126,H2228,H2347,H322,II-18,PC-14,PC-3,PC-9,RERF-LC-Ad1,RERF-LC-Ad2,RERF-LC-KJ,RERF-LC-MS,RERF-LC-OK,VMRC-LCD
chr11	MinION	exon	47571471	47572192	.	+	.	gene_id "750"; transcript_id "PTPMT1_chr11_47565796,47565986+47565905,47571470_isoform_RefSeq"; gene_name "PTPMT1"; exon_number "3"; label "isoform_RefSeq"	NM_001143984	A427,A549,ABC-1,H1299,H1437,H1648,H1650,H1819,H2126,H2228,H2347,H322,II-18,PC-14,PC-3,PC-9,RERF-LC-Ad1,RERF-LC-Ad2,RERF-LC-KJ,RERF-LC-MS,RERF-LC-OK,VMRC-LCD
chr11	MinION	transcript	65538769	65541040	.	-	.	gene_id "3601"; transcript_id "LTBP3_chr11_65539231,65539459,65539628,65539881,65540382+65539327,65539547,65539719,65540244,65540485_isoform_RefSeq"; gene_name "LTBP3"; label "isoform_RefSeq"	NM_001164266	A427,H1819,H2126,PC-14,PC-3,RERF-LC-KJ
chr11	MinION	exon	65538769	65539231	.	-	.	gene_id "3601"; transcript_id "LTBP3_chr11_65539231,65539459,65539628,65539881,65540382+65539327,65539547,65539719,65540244,65540485_isoform_RefSeq"; gene_name "LTBP3"; exon_number "1"; label "isoform_RefSeq"	NM_001164266	A427,H1819,H2126,PC-14,PC-3,RERF-LC-KJ
chr11	MinION	exon	65539328	65539459	.	-	.	gene_id "3601"; transcript_id "LTBP3_chr11_65539231,65539459,65539628,65539881,65540382+65539327,65539547,65539719,65540244,65540485_isoform_RefSeq"; gene_name "LTBP3"; exon_number "2"; label "isoform_RefSeq"	NM_001164266	A427,H1819,H2126,PC-14,PC-3,RERF-LC-KJ
chr11	MinION	exon	65539548	65539628	.	-	.	gene_id "3601"; transcript_id "LTBP3_chr11_65539231,65539459,65539628,65539881,65540382+65539327,65539547,65539719,65540244,65540485_isoform_RefSeq"; gene_name "LTBP3"; exon_number "3"; label "isoform_RefSeq"	NM_001164266	A427,H1819,H2126,PC-14,PC-3,RERF-LC-KJ
chr11	MinION	exon	65539720	65539881	.	-	.	gene_id "3601"; transcript_id "LTBP3_chr11_65539231,65539459,65539628,65539881,65540382+65539327,65539547,65539719,65540244,65540485_isoform_RefSeq"; gene_name "LTBP3"; exon_number "4"; label "isoform_RefSeq"	NM_001164266	A427,H1819,H2126,PC-14,PC-3,RERF-LC-KJ
chr11	MinION	exon	65540245	65540382	.	-	.	gene_id "3601"; transcript_id "LTBP3_chr11_65539231,65539459,65539628,65539881,65540382+65539327,65539547,65539719,65540244,65540485_isoform_RefSeq"; gene_name "LTBP3"; exon_number "5"; label "isoform_RefSeq"	NM_001164266	A427,H1819,H2126,PC-14,PC-3,RERF-LC-KJ
chr11	MinION	exon	65540486	65541040	.	-	.	gene_id "3601"; transcript_id "LTBP3_chr11_65539231,65539459,65539628,65539881,65540382+65539327,65539547,65539719,65540244,65540485_isoform_RefSeq"; gene_name "LTBP3"; exon_number "6"; label "isoform_RefSeq"	NM_001164266	A427,H1819,H2126,PC-14,PC-3,RERF-LC-KJ
chr11	MinION	transcript	67506485	67508703	.	-	.	gene_id "13184"; transcript_id "CDK2AP2_chr11_67507012,67507497+67507364,67507591_isoform_RefSeq"; gene_name "CDK2AP2"; label "isoform_RefSeq"	NM_001271849	A427,A549,H1437,H1648,H1819,H2126,H2228,H322,II-18,PC-14,PC-3,PC-9,RERF-LC-Ad1,RERF-LC-Ad2,RERF-LC-KJ,RERF-LC-MS
chr11	MinION	exon	67506485	67507012	.	-	.	gene_id "13184"; transcript_id "CDK2AP2_chr11_67507012,67507497+67507364,67507591_isoform_RefSeq"; gene_name "CDK2AP2"; exon_number "1"; label "isoform_RefSeq"	NM_001271849	A427,A549,H1437,H1648,H1819,H2126,H2228,H322,II-18,PC-14,PC-3,PC-9,RERF-LC-Ad1,RERF-LC-Ad2,RERF-LC-KJ,RERF-LC-MS
chr11	MinION	exon	67507365	67507497	.	-	.	gene_id "13184"; transcript_id "CDK2AP2_chr11_67507012,67507497+67507364,67507591_isoform_RefSeq"; gene_name "CDK2AP2"; exon_number "2"; label "isoform_RefSeq"	NM_001271849	A427,A549,H1437,H1648,H1819,H2126,H2228,H322,II-18,PC-14,PC-3,PC-9,RERF-LC-Ad1,RERF-LC-Ad2,RERF-LC-KJ,RERF-LC-MS
chr11	MinION	exon	67507592	67508703	.	-	.	gene_id "13184"; transcript_id "CDK2AP2_chr11_67507012,67507497+67507364,67507591_isoform_RefSeq"; gene_name "CDK2AP2"; exon_number "3"; label "isoform_RefSeq"	NM_001271849	A427,A549,H1437,H1648,H1819,H2126,H2228,H322,II-18,PC-14,PC-3,PC-9,RERF-LC-Ad1,RERF-LC-Ad2,RERF-LC-KJ,RERF-LC-MS
chr11	MinION	transcript	6475680	6481443	.	-	.	gene_id "10503"; transcript_id "ARFIP2_chr11_6477268,6477892,6478198,6478959,6479258,6480068,6480463+6477717,6478040,6478737,6479139,6479971,6480322,6481230_isoform_RefSeq"; gene_name "ARFIP2"; label "isoform_RefSeq"	NM_001242854	A427,A549,ABC-1,H1299,H1437,H1648,H1650,H1819,H2126,H2228,H2347,H322,II-18,PC-14,PC-3,PC-9,RERF-LC-Ad1,RERF-LC-Ad2,RERF-LC-KJ,RERF-LC-OK,VMRC-LCD
chr11	MinION	exon	6475680	6477268	.	-	.	gene_id "10503"; transcript_id "ARFIP2_chr11_6477268,6477892,6478198,6478959,6479258,6480068,6480463+6477717,6478040,6478737,6479139,6479971,6480322,6481230_isoform_RefSeq"; gene_name "ARFIP2"; exon_number "1"; label "isoform_RefSeq"	NM_001242854	A427,A549,ABC-1,H1299,H1437,H1648,H1650,H1819,H2126,H2228,H2347,H322,II-18,PC-14,PC-3,PC-9,RERF-LC-Ad1,RERF-LC-Ad2,RERF-LC-KJ,RERF-LC-OK,VMRC-LCD
chr11	MinION	exon	6477718	6477892	.	-	.	gene_id "10503"; transcript_id "ARFIP2_chr11_6477268,6477892,6478198,6478959,6479258,6480068,6480463+6477717,6478040,6478737,6479139,6479971,6480322,6481230_isoform_RefSeq"; gene_name "ARFIP2"; exon_number "2"; label "isoform_RefSeq"	NM_001242854	A427,A549,ABC-1,H1299,H1437,H1648,H1650,H1819,H2126,H2228,H2347,H322,II-18,PC-14,PC-3,PC-9,RERF-LC-Ad1,RERF-LC-Ad2,RERF-LC-KJ,RERF-LC-OK,VMRC-LCD
chr11	MinION	exon	6478041	6478198	.	-	.	gene_id "10503"; transcript_id "ARFIP2_chr11_6477268,6477892,6478198,6478959,6479258,6480068,6480463+6477717,6478040,6478737,6479139,6479971,6480322,6481230_isoform_RefSeq"; gene_name "ARFIP2"; exon_number "3"; label "isoform_RefSeq"	NM_001242854	A427,A549,ABC-1,H1299,H1437,H1648,H1650,H1819,H2126,H2228,H2347,H322,II-18,PC-14,PC-3,PC-9,RERF-LC-Ad1,RERF-LC-Ad2,RERF-LC-KJ,RERF-LC-OK,VMRC-LCD
chr11	MinION	exon	6478738	6478959	.	-	.	gene_id "10503"; transcript_id "ARFIP2_chr11_6477268,6477892,6478198,6478959,6479258,6480068,6480463+6477717,6478040,6478737,6479139,6479971,6480322,6481230_isoform_RefSeq"; gene_name "ARFIP2"; exon_number "4"; label "isoform_RefSeq"	NM_001242854	A427,A549,ABC-1,H1299,H1437,H1648,H1650,H1819,H2126,H2228,H2347,H322,II-18,PC-14,PC-3,PC-9,RERF-LC-Ad1,RERF-LC-Ad2,RERF-LC-KJ,RERF-LC-OK,VMRC-LCD
chr11	MinION	exon	6479140	6479258	.	-	.	gene_id "10503"; transcript_id "ARFIP2_chr11_6477268,6477892,6478198,6478959,6479258,6480068,6480463+6477717,6478040,6478737,6479139,6479971,6480322,6481230_isoform_RefSeq"; gene_name "ARFIP2"; exon_number "5"; label "isoform_RefSeq"	NM_001242854	A427,A549,ABC-1,H1299,H1437,H1648,H1650,H1819,H2126,H2228,H2347,H322,II-18,PC-14,PC-3,PC-9,RERF-LC-Ad1,RERF-LC-Ad2,RERF-LC-KJ,RERF-LC-OK,VMRC-LCD
chr11	MinION	exon	6479972	6480068	.	-	.	gene_id "10503"; transcript_id "ARFIP2_chr11_6477268,6477892,6478198,6478959,6479258,6480068,6480463+6477717,6478040,6478737,6479139,6479971,6480322,6481230_isoform_RefSeq"; gene_name "ARFIP2"; exon_number "6"; label "isoform_RefSeq"	NM_001242854	A427,A549,ABC-1,H1299,H1437,H1648,H1650,H1819,H2126,H2228,H2347,H322,II-18,PC-14,PC-3,PC-9,RERF-LC-Ad1,RERF-LC-Ad2,RERF-LC-KJ,RERF-LC-OK,VMRC-LCD
chr11	MinION	exon	6480323	6480463	.	-	.	gene_id "10503"; transcript_id "ARFIP2_chr11_6477268,6477892,6478198,6478959,6479258,6480068,6480463+6477717,6478040,6478737,6479139,6479971,6480322,6481230_isoform_RefSeq"; gene_name "ARFIP2"; exon_number "7"; label "isoform_RefSeq"	NM_001242854	A427,A549,ABC-1,H1299,H1437,H1648,H1650,H1819,H2126,H2228,H2347,H322,II-18,PC-14,PC-3,PC-9,RERF-LC-Ad1,RERF-LC-Ad2,RERF-LC-KJ,RERF-LC-OK,VMRC-LCD
chr11	MinION	exon	6481231	6481443	.	-	.	gene_id "10503"; transcript_id "ARFIP2_chr11_6477268,6477892,6478198,6478959,6479258,6480068,6480463+6477717,6478040,6478737,6479139,6479971,6480322,6481230_isoform_RefSeq"; gene_name "ARFIP2"; exon_number "8"; label "isoform_RefSeq"	NM_001242854	A427,A549,ABC-1,H1299,H1437,H1648,H1650,H1819,H2126,H2228,H2347,H322,II-18,PC-14,PC-3,PC-9,RERF-LC-Ad1,RERF-LC-Ad2,RERF-LC-KJ,RERF-LC-OK,VMRC-LCD
chr11	MinION	transcript	6681820	6683340	.	-	.	gene_id "16227"; transcript_id "MRPL17_chr11_6682402+6682746_isoform_RefSeq"; gene_name "MRPL17"; label "isoform_RefSeq"	NM_022061	PC-14
chr11	MinION	exon	6681820	6682402	.	-	.	gene_id "16227"; transcript_id "MRPL17_chr11_6682402+6682746_isoform_RefSeq"; gene_name "MRPL17"; exon_number "1"; label "isoform_RefSeq"	NM_022061	PC-14
chr11	MinION	exon	6682747	6683340	.	-	.	gene_id "16227"; transcript_id "MRPL17_chr11_6682402+6682746_isoform_RefSeq"; gene_name "MRPL17"; exon_number "2"; label "isoform_RefSeq"	NM_022061	PC-14
chr11	MinION	transcript	66674538	66677914	.	-	.	gene_id "13063"; transcript_id "RBM4B_chr11_66677091+66677763_isoform_RefSeq"; gene_name "RBM4B"; label "isoform_RefSeq"	NM_001286135	A427,ABC-1,PC-14,PC-3
chr11	MinION	exon	66674538	66677091	.	-	.	gene_id "13063"; transcript_id "RBM4B_chr11_66677091+66677763_isoform_RefSeq"; gene_name "RBM4B"; exon_number "1"; label "isoform_RefSeq"	NM_001286135	A427,ABC-1,PC-14,PC-3
chr11	MinION	exon	66677764	66677914	.	-	.	gene_id "13063"; transcript_id "RBM4B_chr11_66677091+66677763_isoform_RefSeq"; gene_name "RBM4B"; exon_number "2"; label "isoform_RefSeq"	NM_001286135	A427,ABC-1,PC-14,PC-3
chr12	MinION	transcript	6848820	6851294	.	-	.	gene_id "10645"; transcript_id "CDCA3_chr12_6849198,6849429,6849858,6850596+6849322,6849564,6850466,6850832_isoform_RefSeq"; gene_name "CDCA3"; label "isoform_RefSeq"	NM_031299	PC-14
chr12	MinION	exon	6848820	6849198	.	-	.	gene_id "10645"; transcript_id "CDCA3_chr12_6849198,6849429,6849858,6850596+6849322,6849564,6850466,6850832_isoform_RefSeq"; gene_name "CDCA3"; exon_number "1"; label "isoform_RefSeq"	NM_031299	PC-14
chr12	MinION	exon	6849323	6849429	.	-	.	gene_id "10645"; transcript_id "CDCA3_chr12_6849198,6849429,6849858,6850596+6849322,6849564,6850466,6850832_isoform_RefSeq"; gene_name "CDCA3"; exon_number "2"; label "isoform_RefSeq"	NM_031299	PC-14
chr12	MinION	exon	6849565	6849858	.	-	.	gene_id "10645"; transcript_id "CDCA3_chr12_6849198,6849429,6849858,6850596+6849322,6849564,6850466,6850832_isoform_RefSeq"; gene_name "CDCA3"; exon_number "3"; label "isoform_RefSeq"	NM_031299	PC-14
chr12	MinION	exon	6850467	6850596	.	-	.	gene_id "10645"; transcript_id "CDCA3_chr12_6849198,6849429,6849858,6850596+6849322,6849564,6850466,6850832_isoform_RefSeq"; gene_name "CDCA3"; exon_number "4"; label "isoform_RefSeq"	NM_031299	PC-14
chr12	MinION	exon	6850833	6851294	.	-	.	gene_id "10645"; transcript_id "CDCA3_chr12_6849198,6849429,6849858,6850596+6849322,6849564,6850466,6850832_isoform_RefSeq"; gene_name "CDCA3"; exon_number "5"; label "isoform_RefSeq"	NM_031299	PC-14
chr12	MinION	transcript	121626462	121643110	.	+	.	gene_id "6477"; transcript_id "ORAI1_chr12_121627050+121641040_isoform_RefSeq"; gene_name "ORAI1"; label "isoform_RefSeq"	NM_032790	A427,A549,ABC-1,H1299,H1437,H1648,H1650,H1819,H2126,H2228,H2347,II-18,PC-14,PC-3,PC-9,RERF-LC-Ad1,RERF-LC-KJ,RERF-LC-MS,RERF-LC-OK,VMRC-LCD
chr12	MinION	exon	121626462	121627050	.	+	.	gene_id "6477"; transcript_id "ORAI1_chr12_121627050+121641040_isoform_RefSeq"; gene_name "ORAI1"; exon_number "1"; label "isoform_RefSeq"	NM_032790	A427,A549,ABC-1,H1299,H1437,H1648,H1650,H1819,H2126,H2228,H2347,II-18,PC-14,PC-3,PC-9,RERF-LC-Ad1,RERF-LC-KJ,RERF-LC-MS,RERF-LC-OK,VMRC-LCD
chr12	MinION	exon	121641041	121643110	.	+	.	gene_id "6477"; transcript_id "ORAI1_chr12_121627050+121641040_isoform_RefSeq"; gene_name "ORAI1"; exon_number "2"; label "isoform_RefSeq"	NM_032790	A427,A549,ABC-1,H1299,H1437,H1648,H1650,H1819,H2126,H2228,H2347,II-18,PC-14,PC-3,PC-9,RERF-LC-Ad1,RERF-LC-KJ,RERF-LC-MS,RERF-LC-OK,VMRC-LCD
chr12	MinION	transcript	53299702	53307176	.	+	.	gene_id "18305"; transcript_id "C12orf10_chr12_53300262,53303193,53306060,53306320,53306861+53303033,53305907,53306197,53306679,53306965_isoform_RefSeq"; gene_name "C12orf10"; label "isoform_RefSeq"	NM_021640	PC-14,RERF-LC-MS,VMRC-LCD
chr12	MinION	exon	53299702	53300262	.	+	.	gene_id "18305"; transcript_id "C12orf10_chr12_53300262,53303193,53306060,53306320,53306861+53303033,53305907,53306197,53306679,53306965_isoform_RefSeq"; gene_name "C12orf10"; exon_number "1"; label "isoform_RefSeq"	NM_021640	PC-14,RERF-LC-MS,VMRC-LCD
chr12	MinION	exon	53303034	53303193	.	+	.	gene_id "18305"; transcript_id "C12orf10_chr12_53300262,53303193,53306060,53306320,53306861+53303033,53305907,53306197,53306679,53306965_isoform_RefSeq"; gene_name "C12orf10"; exon_number "2"; label "isoform_RefSeq"	NM_021640	PC-14,RERF-LC-MS,VMRC-LCD
chr12	MinION	exon	53305908	53306060	.	+	.	gene_id "18305"; transcript_id "C12orf10_chr12_53300262,53303193,53306060,53306320,53306861+53303033,53305907,53306197,53306679,53306965_isoform_RefSeq"; gene_name "C12orf10"; exon_number "3"; label "isoform_RefSeq"	NM_021640	PC-14,RERF-LC-MS,VMRC-LCD
chr12	MinION	exon	53306198	53306320	.	+	.	gene_id "18305"; transcript_id "C12orf10_chr12_53300262,53303193,53306060,53306320,53306861+53303033,53305907,53306197,53306679,53306965_isoform_RefSeq"; gene_name "C12orf10"; exon_number "4"; label "isoform_RefSeq"	NM_021640	PC-14,RERF-LC-MS,VMRC-LCD
chr12	MinION	exon	53306680	53306861	.	+	.	gene_id "18305"; transcript_id "C12orf10_chr12_53300262,53303193,53306060,53306320,53306861+53303033,53305907,53306197,53306679,53306965_isoform_RefSeq"; gene_name "C12orf10"; exon_number "5"; label "isoform_RefSeq"	NM_021640	PC-14,RERF-LC-MS,VMRC-LCD
chr12	MinION	exon	53306966	53307176	.	+	.	gene_id "18305"; transcript_id "C12orf10_chr12_53300262,53303193,53306060,53306320,53306861+53303033,53305907,53306197,53306679,53306965_isoform_RefSeq"; gene_name "C12orf10"; exon_number "6"; label "isoform_RefSeq"	NM_021640	PC-14,RERF-LC-MS,VMRC-LCD
chr12	MinION	transcript	118042460	118061299	.	-	.	gene_id "16524"; transcript_id "WSB2_chr12_118042972,118043377,118052478+118043132,118052309,118061035_isoform_RefSeq"; gene_name "WSB2"; label "isoform_RefSeq"	NM_018639	PC-14
chr12	MinION	exon	118042460	118042972	.	-	.	gene_id "16524"; transcript_id "WSB2_chr12_118042972,118043377,118052478+118043132,118052309,118061035_isoform_RefSeq"; gene_name "WSB2"; exon_number "1"; label "isoform_RefSeq"	NM_018639	PC-14
chr12	MinION	exon	118043133	118043377	.	-	.	gene_id "16524"; transcript_id "WSB2_chr12_118042972,118043377,118052478+118043132,118052309,118061035_isoform_RefSeq"; gene_name "WSB2"; exon_number "2"; label "isoform_RefSeq"	NM_018639	PC-14
chr12	MinION	exon	118052310	118052478	.	-	.	gene_id "16524"; transcript_id "WSB2_chr12_118042972,118043377,118052478+118043132,118052309,118061035_isoform_RefSeq"; gene_name "WSB2"; exon_number "3"; label "isoform_RefSeq"	NM_018639	PC-14
chr12	MinION	exon	118061036	118061299	.	-	.	gene_id "16524"; transcript_id "WSB2_chr12_118042972,118043377,118052478+118043132,118052309,118061035_isoform_RefSeq"; gene_name "WSB2"; exon_number "4"; label "isoform_RefSeq"	NM_018639	PC-14
chr12	MinION	transcript	53295497	53299452	.	+	.	gene_id "9983"; transcript_id "PFDN5_chr12_53295639,53296275,53297924,53298150+53295838,53297849,53298044,53299268_isoform_RefSeq"; gene_name "PFDN5"; label "isoform_RefSeq"	NM_002624	A427,ABC-1,H1437,H1648,H1819,H2126,H2228,H322,II-18,PC-14,PC-3,RERF-LC-Ad1,RERF-LC-Ad2,RERF-LC-MS,VMRC-LCD
chr12	MinION	exon	53295497	53295639	.	+	.	gene_id "9983"; transcript_id "PFDN5_chr12_53295639,53296275,53297924,53298150+53295838,53297849,53298044,53299268_isoform_RefSeq"; gene_name "PFDN5"; exon_number "1"; label "isoform_RefSeq"	NM_002624	A427,ABC-1,H1437,H1648,H1819,H2126,H2228,H322,II-18,PC-14,PC-3,RERF-LC-Ad1,RERF-LC-Ad2,RERF-LC-MS,VMRC-LCD
chr12	MinION	exon	53295839	53296275	.	+	.	gene_id "9983"; transcript_id "PFDN5_chr12_53295639,53296275,53297924,53298150+53295838,53297849,53298044,53299268_isoform_RefSeq"; gene_name "PFDN5"; exon_number "2"; label "isoform_RefSeq"	NM_002624	A427,ABC-1,H1437,H1648,H1819,H2126,H2228,H322,II-18,PC-14,PC-3,RERF-LC-Ad1,RERF-LC-Ad2,RERF-LC-MS,VMRC-LCD
chr12	MinION	exon	53297850	53297924	.	+	.	gene_id "9983"; transcript_id "PFDN5_chr12_53295639,53296275,53297924,53298150+53295838,53297849,53298044,53299268_isoform_RefSeq"; gene_name "PFDN5"; exon_number "3"; label "isoform_RefSeq"	NM_002624	A427,ABC-1,H1437,H1648,H1819,H2126,H2228,H322,II-18,PC-14,PC-3,RERF-LC-Ad1,RERF-LC-Ad2,RERF-LC-MS,VMRC-LCD
chr12	MinION	exon	53298045	53298150	.	+	.	gene_id "9983"; transcript_id "PFDN5_chr12_53295639,53296275,53297924,53298150+53295838,53297849,53298044,53299268_isoform_RefSeq"; gene_name "PFDN5"; exon_number "4"; label "isoform_RefSeq"	NM_002624	A427,ABC-1,H1437,H1648,H1819,H2126,H2228,H322,II-18,PC-14,PC-3,RERF-LC-Ad1,RERF-LC-Ad2,RERF-LC-MS,VMRC-LCD
chr12	MinION	exon	53299269	53299452	.	+	.	gene_id "9983"; transcript_id "PFDN5_chr12_53295639,53296275,53297924,53298150+53295838,53297849,53298044,53299268_isoform_RefSeq"; gene_name "PFDN5"; exon_number "5"; label "isoform_RefSeq"	NM_002624	A427,ABC-1,H1437,H1648,H1819,H2126,H2228,H322,II-18,PC-14,PC-3,RERF-LC-Ad1,RERF-LC-Ad2,RERF-LC-MS,VMRC-LCD
chr13	MinION	transcript	19701606	19783021	.	-	.	gene_id "11441"; transcript_id "PSPC1_chr13_19703360,19705831,19709599,19730344,19741649,19751467,19759418,19772543+19705661,19709541,19730238,19741564,19751270,19759322,19772241,19782385_isoform_RefSeq"; gene_name "PSPC1"; label "isoform_RefSeq"	NM_001042414	A427,A549,H1299,H1648,H1650,H1819,H2347,H322,II-18,PC-14,PC-3,RERF-LC-Ad1,RERF-LC-Ad2,RERF-LC-MS
chr13	MinION	exon	19701606	19703360	.	-	.	gene_id "11441"; transcript_id "PSPC1_chr13_19703360,19705831,19709599,19730344,19741649,19751467,19759418,19772543+19705661,19709541,19730238,19741564,19751270,19759322,19772241,19782385_isoform_RefSeq"; gene_name "PSPC1"; exon_number "1"; label "isoform_RefSeq"	NM_001042414	A427,A549,H1299,H1648,H1650,H1819,H2347,H322,II-18,PC-14,PC-3,RERF-LC-Ad1,RERF-LC-Ad2,RERF-LC-MS
chr13	MinION	exon	19705662	19705831	.	-	.	gene_id "11441"; transcript_id "PSPC1_chr13_19703360,19705831,19709599,19730344,19741649,19751467,19759418,19772543+19705661,19709541,19730238,19741564,19751270,19759322,19772241,19782385_isoform_RefSeq"; gene_name "PSPC1"; exon_number "2"; label "isoform_RefSeq"	NM_001042414	A427,A549,H1299,H1648,H1650,H1819,H2347,H322,II-18,PC-14,PC-3,RERF-LC-Ad1,RERF-LC-Ad2,RERF-LC-MS
chr13	MinION	exon	19709542	19709599	.	-	.	gene_id "11441"; transcript_id "PSPC1_chr13_19703360,19705831,19709599,19730344,19741649,19751467,19759418,19772543+19705661,19709541,19730238,19741564,19751270,19759322,19772241,19782385_isoform_RefSeq"; gene_name "PSPC1"; exon_number "3"; label "isoform_RefSeq"	NM_001042414	A427,A549,H1299,H1648,H1650,H1819,H2347,H322,II-18,PC-14,PC-3,RERF-LC-Ad1,RERF-LC-Ad2,RERF-LC-MS
chr13	MinION	exon	19730239	19730344	.	-	.	gene_id "11441"; transcript_id "PSPC1_chr13_19703360,19705831,19709599,19730344,19741649,19751467,19759418,19772543+19705661,19709541,19730238,19741564,19751270,19759322,19772241,19782385_isoform_RefSeq"; gene_name "PSPC1"; exon_number "4"; label "isoform_RefSeq"	NM_001042414	A427,A549,H1299,H1648,H1650,H1819,H2347,H322,II-18,PC-14,PC-3,RERF-LC-Ad1,RERF-LC-Ad2,RERF-LC-MS
chr13	MinION	exon	19741565	19741649	.	-	.	gene_id "11441"; transcript_id "PSPC1_chr13_19703360,19705831,19709599,19730344,19741649,19751467,19759418,19772543+19705661,19709541,19730238,19741564,19751270,19759322,19772241,19782385_isoform_RefSeq"; gene_name "PSPC1"; exon_number "5"; label "isoform_RefSeq"	NM_001042414	A427,A549,H1299,H1648,H1650,H1819,H2347,H322,II-18,PC-14,PC-3,RERF-LC-Ad1,RERF-LC-Ad2,RERF-LC-MS
chr13	MinION	exon	19751271	19751467	.	-	.	gene_id "11441"; transcript_id "PSPC1_chr13_19703360,19705831,19709599,19730344,19741649,19751467,19759418,19772543+19705661,19709541,19730238,19741564,19751270,19759322,19772241,19782385_isoform_RefSeq"; gene_name "PSPC1"; exon_number "6"; label "isoform_RefSeq"	NM_001042414	A427,A549,H1299,H1648,H1650,H1819,H2347,H322,II-18,PC-14,PC-3,RERF-LC-Ad1,RERF-LC-Ad2,RERF-LC-MS
chr13	MinION	exon	19759323	19759418	.	-	.	gene_id "11441"; transcript_id "PSPC1_chr13_19703360,19705831,19709599,19730344,19741649,19751467,19759418,19772543+19705661,19709541,19730238,19741564,19751270,19759322,19772241,19782385_isoform_RefSeq"; gene_name "PSPC1"; exon_number "7"; label "isoform_RefSeq"	NM_001042414	A427,A549,H1299,H1648,H1650,H1819,H2347,H322,II-18,PC-14,PC-3,RERF-LC-Ad1,RERF-LC-Ad2,RERF-LC-MS
chr13	MinION	exon	19772242	19772543	.	-	.	gene_id "11441"; transcript_id "PSPC1_chr13_19703360,19705831,19709599,19730344,19741649,19751467,19759418,19772543+19705661,19709541,19730238,19741564,19751270,19759322,19772241,19782385_isoform_RefSeq"; gene_name "PSPC1"; exon_number "8"; label "isoform_RefSeq"	NM_001042414	A427,A549,H1299,H1648,H1650,H1819,H2347,H322,II-18,PC-14,PC-3,RERF-LC-Ad1,RERF-LC-Ad2,RERF-LC-MS
chr13	MinION	exon	19782386	19783021	.	-	.	gene_id "11441"; transcript_id "PSPC1_chr13_19703360,19705831,19709599,19730344,19741649,19751467,19759418,19772543+19705661,19709541,19730238,19741564,19751270,19759322,19772241,19782385_isoform_RefSeq"; gene_name "PSPC1"; exon_number "9"; label "isoform_RefSeq"	NM_001042414	A427,A549,H1299,H1648,H1650,H1819,H2347,H322,II-18,PC-14,PC-3,RERF-LC-Ad1,RERF-LC-Ad2,RERF-LC-MS
chr14	MinION	transcript	24138968	24141659	.	-	.	gene_id "18699"; transcript_id "EMC9_chr14_24139196,24139454,24139614,24140965+24139359,24139544,24140888,24141106_isoform_RefSeq"; gene_name "EMC9"; label "isoform_RefSeq"	NM_016049	A427,A549,H1648,H1819,H2126,H2228,H2347,H322,II-18,PC-14,PC-3,PC-9,RERF-LC-Ad1,RERF-LC-MS,VMRC-LCD
chr14	MinION	exon	24138968	24139196	.	-	.	gene_id "18699"; transcript_id "EMC9_chr14_24139196,24139454,24139614,24140965+24139359,24139544,24140888,24141106_isoform_RefSeq"; gene_name "EMC9"; exon_number "1"; label "isoform_RefSeq"	NM_016049	A427,A549,H1648,H1819,H2126,H2228,H2347,H322,II-18,PC-14,PC-3,PC-9,RERF-LC-Ad1,RERF-LC-MS,VMRC-LCD
chr14	MinION	exon	24139360	24139454	.	-	.	gene_id "18699"; transcript_id "EMC9_chr14_24139196,24139454,24139614,24140965+24139359,24139544,24140888,24141106_isoform_RefSeq"; gene_name "EMC9"; exon_number "2"; label "isoform_RefSeq"	NM_016049	A427,A549,H1648,H1819,H2126,H2228,H2347,H322,II-18,PC-14,PC-3,PC-9,RERF-LC-Ad1,RERF-LC-MS,VMRC-LCD
chr14	MinION	exon	24139545	24139614	.	-	.	gene_id "18699"; transcript_id "EMC9_chr14_24139196,24139454,24139614,24140965+24139359,24139544,24140888,24141106_isoform_RefSeq"; gene_name "EMC9"; exon_number "3"; label "isoform_RefSeq"	NM_016049	A427,A549,H1648,H1819,H2126,H2228,H2347,H322,II-18,PC-14,PC-3,PC-9,RERF-LC-Ad1,RERF-LC-MS,VMRC-LCD
chr14	MinION	exon	24140889	24140965	.	-	.	gene_id "18699"; transcript_id "EMC9_chr14_24139196,24139454,24139614,24140965+24139359,24139544,24140888,24141106_isoform_RefSeq"; gene_name "EMC9"; exon_number "4"; label "isoform_RefSeq"	NM_016049	A427,A549,H1648,H1819,H2126,H2228,H2347,H322,II-18,PC-14,PC-3,PC-9,RERF-LC-Ad1,RERF-LC-MS,VMRC-LCD
chr14	MinION	exon	24141107	24141659	.	-	.	gene_id "18699"; transcript_id "EMC9_chr14_24139196,24139454,24139614,24140965+24139359,24139544,24140888,24141106_isoform_RefSeq"; gene_name "EMC9"; exon_number "5"; label "isoform_RefSeq"	NM_016049	A427,A549,H1648,H1819,H2126,H2228,H2347,H322,II-18,PC-14,PC-3,PC-9,RERF-LC-Ad1,RERF-LC-MS,VMRC-LCD
chr14	MinION	transcript	105486466	105488791	.	+	.	gene_id "12117"; transcript_id "CRIP1_chr14_105487299,105488260,105488388,105488516+105488165,105488330,105488470,105488662_isoform_RefSeq"; gene_name "CRIP1"; label "isoform_RefSeq"	NM_001311	H2126,PC-14,RERF-LC-KJ,RERF-LC-MS
chr14	MinION	exon	105486466	105487299	.	+	.	gene_id "12117"; transcript_id "CRIP1_chr14_105487299,105488260,105488388,105488516+105488165,105488330,105488470,105488662_isoform_RefSeq"; gene_name "CRIP1"; exon_number "1"; label "isoform_RefSeq"	NM_001311	H2126,PC-14,RERF-LC-KJ,RERF-LC-MS
chr14	MinION	exon	105488166	105488260	.	+	.	gene_id "12117"; transcript_id "CRIP1_chr14_105487299,105488260,105488388,105488516+105488165,105488330,105488470,105488662_isoform_RefSeq"; gene_name "CRIP1"; exon_number "2"; label "isoform_RefSeq"	NM_001311	H2126,PC-14,RERF-LC-KJ,RERF-LC-MS
chr14	MinION	exon	105488331	105488388	.	+	.	gene_id "12117"; transcript_id "CRIP1_chr14_105487299,105488260,105488388,105488516+105488165,105488330,105488470,105488662_isoform_RefSeq"; gene_name "CRIP1"; exon_number "3"; label "isoform_RefSeq"	NM_001311	H2126,PC-14,RERF-LC-KJ,RERF-LC-MS
chr14	MinION	exon	105488471	105488516	.	+	.	gene_id "12117"; transcript_id "CRIP1_chr14_105487299,105488260,105488388,105488516+105488165,105488330,105488470,105488662_isoform_RefSeq"; gene_name "CRIP1"; exon_number "4"; label "isoform_RefSeq"	NM_001311	H2126,PC-14,RERF-LC-KJ,RERF-LC-MS
chr14	MinION	exon	105488663	105488791	.	+	.	gene_id "12117"; transcript_id "CRIP1_chr14_105487299,105488260,105488388,105488516+105488165,105488330,105488470,105488662_isoform_RefSeq"; gene_name "CRIP1"; exon_number "5"; label "isoform_RefSeq"	NM_001311	H2126,PC-14,RERF-LC-KJ,RERF-LC-MS
chr14	MinION	transcript	31400264	31420622	.	-	.	gene_id "4133"; transcript_id "HEATR5A_chr14_31400512,31403049+31402849,31420471_isoform_RefSeq"; gene_name "HEATR5A"; label "isoform_RefSeq"	NM_015473	A427,A549,ABC-1,H1437,H1648,H1819,H2126,H2347,II-18,PC-14,PC-9,RERF-LC-KJ,RERF-LC-MS
chr14	MinION	exon	31400264	31400512	.	-	.	gene_id "4133"; transcript_id "HEATR5A_chr14_31400512,31403049+31402849,31420471_isoform_RefSeq"; gene_name "HEATR5A"; exon_number "1"; label "isoform_RefSeq"	NM_015473	A427,A549,ABC-1,H1437,H1648,H1819,H2126,H2347,II-18,PC-14,PC-9,RERF-LC-KJ,RERF-LC-MS
chr14	MinION	exon	31402850	31403049	.	-	.	gene_id "4133"; transcript_id "HEATR5A_chr14_31400512,31403049+31402849,31420471_isoform_RefSeq"; gene_name "HEATR5A"; exon_number "2"; label "isoform_RefSeq"	NM_015473	A427,A549,ABC-1,H1437,H1648,H1819,H2126,H2347,II-18,PC-14,PC-9,RERF-LC-KJ,RERF-LC-MS
chr14	MinION	exon	31420472	31420622	.	-	.	gene_id "4133"; transcript_id "HEATR5A_chr14_31400512,31403049+31402849,31420471_isoform_RefSeq"; gene_name "HEATR5A"; exon_number "3"; label "isoform_RefSeq"	NM_015473	A427,A549,ABC-1,H1437,H1648,H1819,H2126,H2347,II-18,PC-14,PC-9,RERF-LC-KJ,RERF-LC-MS
chr14	MinION	transcript	69766806	69772006	.	+	.	gene_id "12686"; transcript_id "SRSF5_chr14_69767255,69768282,69768674,69768896,69770540,69771105+69768137,69768603,69768797,69769181,69770994,69771193_isoform_RefSeq"; gene_name "SRSF5"; label "isoform_RefSeq"	NM_001320214	A549,ABC-1,H1299,H1437,H1648,H1819,H2126,H2228,H322,II-18,PC-14,PC-3,PC-9,RERF-LC-Ad1,RERF-LC-Ad2,RERF-LC-MS,RERF-LC-OK,VMRC-LCD
chr14	MinION	exon	69766806	69767255	.	+	.	gene_id "12686"; transcript_id "SRSF5_chr14_69767255,69768282,69768674,69768896,69770540,69771105+69768137,69768603,69768797,69769181,69770994,69771193_isoform_RefSeq"; gene_name "SRSF5"; exon_number "1"; label "isoform_RefSeq"	NM_001320214	A549,ABC-1,H1299,H1437,H1648,H1819,H2126,H2228,H322,II-18,PC-14,PC-3,PC-9,RERF-LC-Ad1,RERF-LC-Ad2,RERF-LC-MS,RERF-LC-OK,VMRC-LCD
chr14	MinION	exon	69768138	69768282	.	+	.	gene_id "12686"; transcript_id "SRSF5_chr14_69767255,69768282,69768674,69768896,69770540,69771105+69768137,69768603,69768797,69769181,69770994,69771193_isoform_RefSeq"; gene_name "SRSF5"; exon_number "2"; label "isoform_RefSeq"	NM_001320214	A549,ABC-1,H1299,H1437,H1648,H1819,H2126,H2228,H322,II-18,PC-14,PC-3,PC-9,RERF-LC-Ad1,RERF-LC-Ad2,RERF-LC-MS,RERF-LC-OK,VMRC-LCD
chr14	MinION	exon	69768604	69768674	.	+	.	gene_id "12686"; transcript_id "SRSF5_chr14_69767255,69768282,69768674,69768896,69770540,69771105+69768137,69768603,69768797,69769181,69770994,69771193_isoform_RefSeq"; gene_name "SRSF5"; exon_number "3"; label "isoform_RefSeq"	NM_001320214	A549,ABC-1,H1299,H1437,H1648,H1819,H2126,H2228,H322,II-18,PC-14,PC-3,PC-9,RERF-LC-Ad1,RERF-LC-Ad2,RERF-LC-MS,RERF-LC-OK,VMRC-LCD
chr14	MinION	exon	69768798	69768896	.	+	.	gene_id "12686"; transcript_id "SRSF5_chr14_69767255,69768282,69768674,69768896,69770540,69771105+69768137,69768603,69768797,69769181,69770994,69771193_isoform_RefSeq"; gene_name "SRSF5"; exon_number "4"; label "isoform_RefSeq"	NM_001320214	A549,ABC-1,H1299,H1437,H1648,H1819,H2126,H2228,H322,II-18,PC-14,PC-3,PC-9,RERF-LC-Ad1,RERF-LC-Ad2,RERF-LC-MS,RERF-LC-OK,VMRC-LCD
chr14	MinION	exon	69769182	69770540	.	+	.	gene_id "12686"; transcript_id "SRSF5_chr14_69767255,69768282,69768674,69768896,69770540,69771105+69768137,69768603,69768797,69769181,69770994,69771193_isoform_RefSeq"; gene_name "SRSF5"; exon_number "5"; label "isoform_RefSeq"	NM_001320214	A549,ABC-1,H1299,H1437,H1648,H1819,H2126,H2228,H322,II-18,PC-14,PC-3,PC-9,RERF-LC-Ad1,RERF-LC-Ad2,RERF-LC-MS,RERF-LC-OK,VMRC-LCD
chr14	MinION	exon	69770995	69771105	.	+	.	gene_id "12686"; transcript_id "SRSF5_chr14_69767255,69768282,69768674,69768896,69770540,69771105+69768137,69768603,69768797,69769181,69770994,69771193_isoform_RefSeq"; gene_name "SRSF5"; exon_number "6"; label "isoform_RefSeq"	NM_001320214	A549,ABC-1,H1299,H1437,H1648,H1819,H2126,H2228,H322,II-18,PC-14,PC-3,PC-9,RERF-LC-Ad1,RERF-LC-Ad2,RERF-LC-MS,RERF-LC-OK,VMRC-LCD
chr14	MinION	exon	69771194	69772006	.	+	.	gene_id "12686"; transcript_id "SRSF5_chr14_69767255,69768282,69768674,69768896,69770540,69771105+69768137,69768603,69768797,69769181,69770994,69771193_isoform_RefSeq"; gene_name "SRSF5"; exon_number "7"; label "isoform_RefSeq"	NM_001320214	A549,ABC-1,H1299,H1437,H1648,H1819,H2126,H2228,H322,II-18,PC-14,PC-3,PC-9,RERF-LC-Ad1,RERF-LC-Ad2,RERF-LC-MS,RERF-LC-OK,VMRC-LCD
chr14	MinION	transcript	20455176	20457772	.	+	.	gene_id "1623"; transcript_id "APEX1_chr14_20455703,20456101,20456860+20455913,20456667,20456990_isoform_RefSeq"; gene_name "APEX1"; label "isoform_RefSeq"	NM_001641	A427,A549,ABC-1,H1437,H1648,H1819,H2126,H2228,H2347,H322,II-18,PC-14,PC-3,PC-9,RERF-LC-Ad1,RERF-LC-Ad2,RERF-LC-KJ,RERF-LC-MS,RERF-LC-OK,VMRC-LCD
chr14	MinION	exon	20455176	20455703	.	+	.	gene_id "1623"; transcript_id "APEX1_chr14_20455703,20456101,20456860+20455913,20456667,20456990_isoform_RefSeq"; gene_name "APEX1"; exon_number "1"; label "isoform_RefSeq"	NM_001641	A427,A549,ABC-1,H1437,H1648,H1819,H2126,H2228,H2347,H322,II-18,PC-14,PC-3,PC-9,RERF-LC-Ad1,RERF-LC-Ad2,RERF-LC-KJ,RERF-LC-MS,RERF-LC-OK,VMRC-LCD
chr14	MinION	exon	20455914	20456101	.	+	.	gene_id "1623"; transcript_id "APEX1_chr14_20455703,20456101,20456860+20455913,20456667,20456990_isoform_RefSeq"; gene_name "APEX1"; exon_number "2"; label "isoform_RefSeq"	NM_001641	A427,A549,ABC-1,H1437,H1648,H1819,H2126,H2228,H2347,H322,II-18,PC-14,PC-3,PC-9,RERF-LC-Ad1,RERF-LC-Ad2,RERF-LC-KJ,RERF-LC-MS,RERF-LC-OK,VMRC-LCD
chr14	MinION	exon	20456668	20456860	.	+	.	gene_id "1623"; transcript_id "APEX1_chr14_20455703,20456101,20456860+20455913,20456667,20456990_isoform_RefSeq"; gene_name "APEX1"; exon_number "3"; label "isoform_RefSeq"	NM_001641	A427,A549,ABC-1,H1437,H1648,H1819,H2126,H2228,H2347,H322,II-18,PC-14,PC-3,PC-9,RERF-LC-Ad1,RERF-LC-Ad2,RERF-LC-KJ,RERF-LC-MS,RERF-LC-OK,VMRC-LCD
chr14	MinION	exon	20456991	20457772	.	+	.	gene_id "1623"; transcript_id "APEX1_chr14_20455703,20456101,20456860+20455913,20456667,20456990_isoform_RefSeq"; gene_name "APEX1"; exon_number "4"; label "isoform_RefSeq"	NM_001641	A427,A549,ABC-1,H1437,H1648,H1819,H2126,H2228,H2347,H322,II-18,PC-14,PC-3,PC-9,RERF-LC-Ad1,RERF-LC-Ad2,RERF-LC-KJ,RERF-LC-MS,RERF-LC-OK,VMRC-LCD
chr15	MinION	transcript	90265634	90274792	.	+	.	gene_id "10507"; transcript_id "NGRN_chr15_90266398+90271187_isoform_RefSeq"; gene_name "NGRN"; label "isoform_RefSeq"	NM_001033088	A427,A549,ABC-1,H1299,H1437,H1648,H1650,H1819,H2126,H2228,H2347,H322,II-18,PC-14,PC-3,PC-9,RERF-LC-Ad1,RERF-LC-Ad2,RERF-LC-KJ,RERF-LC-MS,RERF-LC-OK,VMRC-LCD
chr15	MinION	exon	90265634	90266398	.	+	.	gene_id "10507"; transcript_id "NGRN_chr15_90266398+90271187_isoform_RefSeq"; gene_name "NGRN"; exon_number "1"; label "isoform_RefSeq"	NM_001033088	A427,A549,ABC-1,H1299,H1437,H1648,H1650,H1819,H2126,H2228,H2347,H322,II-18,PC-14,PC-3,PC-9,RERF-LC-Ad1,RERF-LC-Ad2,RERF-LC-KJ,RERF-LC-MS,RERF-LC-OK,VMRC-LCD
chr15	MinION	exon	90271188	90274792	.	+	.	gene_id "10507"; transcript_id "NGRN_chr15_90266398+90271187_isoform_RefSeq"; gene_name "NGRN"; exon_number "2"; label "isoform_RefSeq"	NM_001033088	A427,A549,ABC-1,H1299,H1437,H1648,H1650,H1819,H2126,H2228,H2347,H322,II-18,PC-14,PC-3,PC-9,RERF-LC-Ad1,RERF-LC-Ad2,RERF-LC-KJ,RERF-LC-MS,RERF-LC-OK,VMRC-LCD
chr15	MinION	transcript	82536749	82540483	.	-	.	gene_id "252"; transcript_id "RPS17_chr15_82536881,82538371,82538985+82538305,82538879,82539980_isoform_RefSeq"; gene_name "RPS17"; label "isoform_RefSeq"	NM_001021	A427,A549,ABC-1,H1299,H1437,H1648,H1650,H1819,H2126,H2228,H2347,II-18,PC-14,PC-3,PC-9,RERF-LC-Ad1,RERF-LC-Ad2,RERF-LC-KJ,RERF-LC-MS,RERF-LC-OK,VMRC-LCD
chr15	MinION	exon	82536749	82536881	.	-	.	gene_id "252"; transcript_id "RPS17_chr15_82536881,82538371,82538985+82538305,82538879,82539980_isoform_RefSeq"; gene_name "RPS17"; exon_number "1"; label "isoform_RefSeq"	NM_001021	A427,A549,ABC-1,H1299,H1437,H1648,H1650,H1819,H2126,H2228,H2347,II-18,PC-14,PC-3,PC-9,RERF-LC-Ad1,RERF-LC-Ad2,RERF-LC-KJ,RERF-LC-MS,RERF-LC-OK,VMRC-LCD
chr15	MinION	exon	82538306	82538371	.	-	.	gene_id "252"; transcript_id "RPS17_chr15_82536881,82538371,82538985+82538305,82538879,82539980_isoform_RefSeq"; gene_name "RPS17"; exon_number "2"; label "isoform_RefSeq"	NM_001021	A427,A549,ABC-1,H1299,H1437,H1648,H1650,H1819,H2126,H2228,H2347,II-18,PC-14,PC-3,PC-9,RERF-LC-Ad1,RERF-LC-Ad2,RERF-LC-KJ,RERF-LC-MS,RERF-LC-OK,VMRC-LCD
chr15	MinION	exon	82538880	82538985	.	-	.	gene_id "252"; transcript_id "RPS17_chr15_82536881,82538371,82538985+82538305,82538879,82539980_isoform_RefSeq"; gene_name "RPS17"; exon_number "3"; label "isoform_RefSeq"	NM_001021	A427,A549,ABC-1,H1299,H1437,H1648,H1650,H1819,H2126,H2228,H2347,II-18,PC-14,PC-3,PC-9,RERF-LC-Ad1,RERF-LC-Ad2,RERF-LC-KJ,RERF-LC-MS,RERF-LC-OK,VMRC-LCD
chr15	MinION	exon	82539981	82540483	.	-	.	gene_id "252"; transcript_id "RPS17_chr15_82536881,82538371,82538985+82538305,82538879,82539980_isoform_RefSeq"; gene_name "RPS17"; exon_number "4"; label "isoform_RefSeq"	NM_001021	A427,A549,ABC-1,H1299,H1437,H1648,H1650,H1819,H2126,H2228,H2347,II-18,PC-14,PC-3,PC-9,RERF-LC-Ad1,RERF-LC-Ad2,RERF-LC-KJ,RERF-LC-MS,RERF-LC-OK,VMRC-LCD
chr15	MinION	transcript	90966038	90994643	.	-	.	gene_id "8234"; transcript_id "PRC1_chr15_90967202,90969623,90970514,90974246,90974731,90976771,90979294,90980389,90981033,90981669,90981981,90984140,90984825+90969523,90970403,90974135,90974584,90976675,90979157,90980241,90980883,90981498,90981747,90984017,90984692,90994406_isoform_RefSeq"; gene_name "PRC1"; label "isoform_RefSeq"	NM_003981	H1299,H1650,H2126,H2228,H2347,II-18,PC-14,PC-9,RERF-LC-OK
chr15	MinION	exon	90966038	90967202	.	-	.	gene_id "8234"; transcript_id "PRC1_chr15_90967202,90969623,90970514,90974246,90974731,90976771,90979294,90980389,90981033,90981669,90981981,90984140,90984825+90969523,90970403,90974135,90974584,90976675,90979157,90980241,90980883,90981498,90981747,90984017,90984692,90994406_isoform_RefSeq"; gene_name "PRC1"; exon_number "1"; label "isoform_RefSeq"	NM_003981	H1299,H1650,H2126,H2228,H2347,II-18,PC-14,PC-9,RERF-LC-OK
chr15	MinION	exon	90969524	90969623	.	-	.	gene_id "8234"; transcript_id "PRC1_chr15_90967202,90969623,90970514,90974246,90974731,90976771,90979294,90980389,90981033,90981669,90981981,90984140,90984825+90969523,90970403,90974135,90974584,90976675,90979157,90980241,90980883,90981498,90981747,90984017,90984692,90994406_isoform_RefSeq"; gene_name "PRC1"; exon_number "2"; label "isoform_RefSeq"	NM_003981	H1299,H1650,H2126,H2228,H2347,II-18,PC-14,PC-9,RERF-LC-OK
chr15	MinION	exon	90970404	90970514	.	-	.	gene_id "8234"; transcript_id "PRC1_chr15_90967202,90969623,90970514,90974246,90974731,90976771,90979294,90980389,90981033,90981669,90981981,90984140,90984825+90969523,90970403,90974135,90974584,90976675,90979157,90980241,90980883,90981498,90981747,90984017,90984692,90994406_isoform_RefSeq"; gene_name "PRC1"; exon_number "3"; label "isoform_RefSeq"	NM_003981	H1299,H1650,H2126,H2228,H2347,II-18,PC-14,PC-9,RERF-LC-OK
chr15	MinION	exon	90974136	90974246	.	-	.	gene_id "8234"; transcript_id "PRC1_chr15_90967202,90969623,90970514,90974246,90974731,90976771,90979294,90980389,90981033,90981669,90981981,90984140,90984825+90969523,90970403,90974135,90974584,90976675,90979157,90980241,90980883,90981498,90981747,90984017,90984692,90994406_isoform_RefSeq"; gene_name "PRC1"; exon_number "4"; label "isoform_RefSeq"	NM_003981	H1299,H1650,H2126,H2228,H2347,II-18,PC-14,PC-9,RERF-LC-OK
chr15	MinION	exon	90974585	90974731	.	-	.	gene_id "8234"; transcript_id "PRC1_chr15_90967202,90969623,90970514,90974246,90974731,90976771,90979294,90980389,90981033,90981669,90981981,90984140,90984825+90969523,90970403,90974135,90974584,90976675,90979157,90980241,90980883,90981498,90981747,90984017,90984692,90994406_isoform_RefSeq"; gene_name "PRC1"; exon_number "5"; label "isoform_RefSeq"	NM_003981	H1299,H1650,H2126,H2228,H2347,II-18,PC-14,PC-9,RERF-LC-OK
chr15	MinION	exon	90976676	90976771	.	-	.	gene_id "8234"; transcript_id "PRC1_chr15_90967202,90969623,90970514,90974246,90974731,90976771,90979294,90980389,90981033,90981669,90981981,90984140,90984825+90969523,90970403,90974135,90974584,90976675,90979157,90980241,90980883,90981498,90981747,90984017,90984692,90994406_isoform_RefSeq"; gene_name "PRC1"; exon_number "6"; label "isoform_RefSeq"	NM_003981	H1299,H1650,H2126,H2228,H2347,II-18,PC-14,PC-9,RERF-LC-OK
chr15	MinION	exon	90979158	90979294	.	-	.	gene_id "8234"; transcript_id "PRC1_chr15_90967202,90969623,90970514,90974246,90974731,90976771,90979294,90980389,90981033,90981669,90981981,90984140,90984825+90969523,90970403,90974135,90974584,90976675,90979157,90980241,90980883,90981498,90981747,90984017,90984692,90994406_isoform_RefSeq"; gene_name "PRC1"; exon_number "7"; label "isoform_RefSeq"	NM_003981	H1299,H1650,H2126,H2228,H2347,II-18,PC-14,PC-9,RERF-LC-OK
chr15	MinION	exon	90980242	90980389	.	-	.	gene_id "8234"; transcript_id "PRC1_chr15_90967202,90969623,90970514,90974246,90974731,90976771,90979294,90980389,90981033,90981669,90981981,90984140,90984825+90969523,90970403,90974135,90974584,90976675,90979157,90980241,90980883,90981498,90981747,90984017,90984692,90994406_isoform_RefSeq"; gene_name "PRC1"; exon_number "8"; label "isoform_RefSeq"	NM_003981	H1299,H1650,H2126,H2228,H2347,II-18,PC-14,PC-9,RERF-LC-OK
chr15	MinION	exon	90980884	90981033	.	-	.	gene_id "8234"; transcript_id "PRC1_chr15_90967202,90969623,90970514,90974246,90974731,90976771,90979294,90980389,90981033,90981669,90981981,90984140,90984825+90969523,90970403,90974135,90974584,90976675,90979157,90980241,90980883,90981498,90981747,90984017,90984692,90994406_isoform_RefSeq"; gene_name "PRC1"; exon_number "9"; label "isoform_RefSeq"	NM_003981	H1299,H1650,H2126,H2228,H2347,II-18,PC-14,PC-9,RERF-LC-OK
chr15	MinION	exon	90981499	90981669	.	-	.	gene_id "8234"; transcript_id "PRC1_chr15_90967202,90969623,90970514,90974246,90974731,90976771,90979294,90980389,90981033,90981669,90981981,90984140,90984825+90969523,90970403,90974135,90974584,90976675,90979157,90980241,90980883,90981498,90981747,90984017,90984692,90994406_isoform_RefSeq"; gene_name "PRC1"; exon_number "10"; label "isoform_RefSeq"	NM_003981	H1299,H1650,H2126,H2228,H2347,II-18,PC-14,PC-9,RERF-LC-OK
chr15	MinION	exon	90981748	90981981	.	-	.	gene_id "8234"; transcript_id "PRC1_chr15_90967202,90969623,90970514,90974246,90974731,90976771,90979294,90980389,90981033,90981669,90981981,90984140,90984825+90969523,90970403,90974135,90974584,90976675,90979157,90980241,90980883,90981498,90981747,90984017,90984692,90994406_isoform_RefSeq"; gene_name "PRC1"; exon_number "11"; label "isoform_RefSeq"	NM_003981	H1299,H1650,H2126,H2228,H2347,II-18,PC-14,PC-9,RERF-LC-OK
chr15	MinION	exon	90984018	90984140	.	-	.	gene_id "8234"; transcript_id "PRC1_chr15_90967202,90969623,90970514,90974246,90974731,90976771,90979294,90980389,90981033,90981669,90981981,90984140,90984825+90969523,90970403,90974135,90974584,90976675,90979157,90980241,90980883,90981498,90981747,90984017,90984692,90994406_isoform_RefSeq"; gene_name "PRC1"; exon_number "12"; label "isoform_RefSeq"	NM_003981	H1299,H1650,H2126,H2228,H2347,II-18,PC-14,PC-9,RERF-LC-OK
chr15	MinION	exon	90984693	90984825	.	-	.	gene_id "8234"; transcript_id "PRC1_chr15_90967202,90969623,90970514,90974246,90974731,90976771,90979294,90980389,90981033,90981669,90981981,90984140,90984825+90969523,90970403,90974135,90974584,90976675,90979157,90980241,90980883,90981498,90981747,90984017,90984692,90994406_isoform_RefSeq"; gene_name "PRC1"; exon_number "13"; label "isoform_RefSeq"	NM_003981	H1299,H1650,H2126,H2228,H2347,II-18,PC-14,PC-9,RERF-LC-OK
chr15	MinION	exon	90994407	90994643	.	-	.	gene_id "8234"; transcript_id "PRC1_chr15_90967202,90969623,90970514,90974246,90974731,90976771,90979294,90980389,90981033,90981669,90981981,90984140,90984825+90969523,90970403,90974135,90974584,90976675,90979157,90980241,90980883,90981498,90981747,90984017,90984692,90994406_isoform_RefSeq"; gene_name "PRC1"; exon_number "14"; label "isoform_RefSeq"	NM_003981	H1299,H1650,H2126,H2228,H2347,II-18,PC-14,PC-9,RERF-LC-OK
chr16	MinION	transcript	67934502	67935808	.	-	.	gene_id "2754"; transcript_id "PSMB10_chr16_67934671,67934948+67934796,67935419_isoform_RefSeq"; gene_name "PSMB10"; label "isoform_RefSeq"	NM_002801	A427,A549,H1299,H1648,PC-14,PC-3
chr16	MinION	exon	67934502	67934671	.	-	.	gene_id "2754"; transcript_id "PSMB10_chr16_67934671,67934948+67934796,67935419_isoform_RefSeq"; gene_name "PSMB10"; exon_number "1"; label "isoform_RefSeq"	NM_002801	A427,A549,H1299,H1648,PC-14,PC-3
chr16	MinION	exon	67934797	67934948	.	-	.	gene_id "2754"; transcript_id "PSMB10_chr16_67934671,67934948+67934796,67935419_isoform_RefSeq"; gene_name "PSMB10"; exon_number "2"; label "isoform_RefSeq"	NM_002801	A427,A549,H1299,H1648,PC-14,PC-3
chr16	MinION	exon	67935420	67935808	.	-	.	gene_id "2754"; transcript_id "PSMB10_chr16_67934671,67934948+67934796,67935419_isoform_RefSeq"; gene_name "PSMB10"; exon_number "3"; label "isoform_RefSeq"	NM_002801	A427,A549,H1299,H1648,PC-14,PC-3
chr16	MinION	transcript	2771413	2777275	.	-	.	gene_id "10484"; transcript_id "ELOB_chr16_2772102,2775556+2775450,2776992_isoform_RefSeq"; gene_name "ELOB"; label "isoform_RefSeq"	NM_007108	A427,ABC-1,H1648,H1650,H2228,II-18,PC-14,PC-9,RERF-LC-MS,VMRC-LCD
chr16	MinION	exon	2771413	2772102	.	-	.	gene_id "10484"; transcript_id "ELOB_chr16_2772102,2775556+2775450,2776992_isoform_RefSeq"; gene_name "ELOB"; exon_number "1"; label "isoform_RefSeq"	NM_007108	A427,ABC-1,H1648,H1650,H2228,II-18,PC-14,PC-9,RERF-LC-MS,VMRC-LCD
chr16	MinION	exon	2775451	2775556	.	-	.	gene_id "10484"; transcript_id "ELOB_chr16_2772102,2775556+2775450,2776992_isoform_RefSeq"; gene_name "ELOB"; exon_number "2"; label "isoform_RefSeq"	NM_007108	A427,ABC-1,H1648,H1650,H2228,II-18,PC-14,PC-9,RERF-LC-MS,VMRC-LCD
chr16	MinION	exon	2776993	2777275	.	-	.	gene_id "10484"; transcript_id "ELOB_chr16_2772102,2775556+2775450,2776992_isoform_RefSeq"; gene_name "ELOB"; exon_number "3"; label "isoform_RefSeq"	NM_007108	A427,ABC-1,H1648,H1650,H2228,II-18,PC-14,PC-9,RERF-LC-MS,VMRC-LCD
chr16	MinION	transcript	1770318	1771738	.	-	.	gene_id "2333"; transcript_id "NME3_chr16_1770766,1770993,1771171+1770880,1771069,1771279_isoform_RefSeq"; gene_name "NME3"; label "isoform_RefSeq"	NM_002513	A549,H1299,H1437,H1648,H1650,H1819,H322,II-18,PC-14,PC-3,PC-9,RERF-LC-Ad2,RERF-LC-KJ,RERF-LC-MS,VMRC-LCD
chr16	MinION	exon	1770318	1770766	.	-	.	gene_id "2333"; transcript_id "NME3_chr16_1770766,1770993,1771171+1770880,1771069,1771279_isoform_RefSeq"; gene_name "NME3"; exon_number "1"; label "isoform_RefSeq"	NM_002513	A549,H1299,H1437,H1648,H1650,H1819,H322,II-18,PC-14,PC-3,PC-9,RERF-LC-Ad2,RERF-LC-KJ,RERF-LC-MS,VMRC-LCD
chr16	MinION	exon	1770881	1770993	.	-	.	gene_id "2333"; transcript_id "NME3_chr16_1770766,1770993,1771171+1770880,1771069,1771279_isoform_RefSeq"; gene_name "NME3"; exon_number "2"; label "isoform_RefSeq"	NM_002513	A549,H1299,H1437,H1648,H1650,H1819,H322,II-18,PC-14,PC-3,PC-9,RERF-LC-Ad2,RERF-LC-KJ,RERF-LC-MS,VMRC-LCD
chr16	MinION	exon	1771070	1771171	.	-	.	gene_id "2333"; transcript_id "NME3_chr16_1770766,1770993,1771171+1770880,1771069,1771279_isoform_RefSeq"; gene_name "NME3"; exon_number "3"; label "isoform_RefSeq"	NM_002513	A549,H1299,H1437,H1648,H1650,H1819,H322,II-18,PC-14,PC-3,PC-9,RERF-LC-Ad2,RERF-LC-KJ,RERF-LC-MS,VMRC-LCD
chr16	MinION	exon	1771280	1771738	.	-	.	gene_id "2333"; transcript_id "NME3_chr16_1770766,1770993,1771171+1770880,1771069,1771279_isoform_RefSeq"; gene_name "NME3"; exon_number "4"; label "isoform_RefSeq"	NM_002513	A549,H1299,H1437,H1648,H1650,H1819,H322,II-18,PC-14,PC-3,PC-9,RERF-LC-Ad2,RERF-LC-KJ,RERF-LC-MS,VMRC-LCD
chr16	MinION	transcript	1782786	1789191	.	+	.	gene_id "10067"; transcript_id "NUBP2_chr16_1783036,1786655,1787831,1788051,1788207+1786536,1787676,1787940,1788137,1788568_isoform_RefSeq"; gene_name "NUBP2"; label "isoform_RefSeq"	NM_012225	A427,ABC-1,H1648,H1650,H2228,H2347,H322,PC-14,PC-9,RERF-LC-Ad1,RERF-LC-KJ,VMRC-LCD
chr16	MinION	exon	1782786	1783036	.	+	.	gene_id "10067"; transcript_id "NUBP2_chr16_1783036,1786655,1787831,1788051,1788207+1786536,1787676,1787940,1788137,1788568_isoform_RefSeq"; gene_name "NUBP2"; exon_number "1"; label "isoform_RefSeq"	NM_012225	A427,ABC-1,H1648,H1650,H2228,H2347,H322,PC-14,PC-9,RERF-LC-Ad1,RERF-LC-KJ,VMRC-LCD
chr16	MinION	exon	1786537	1786655	.	+	.	gene_id "10067"; transcript_id "NUBP2_chr16_1783036,1786655,1787831,1788051,1788207+1786536,1787676,1787940,1788137,1788568_isoform_RefSeq"; gene_name "NUBP2"; exon_number "2"; label "isoform_RefSeq"	NM_012225	A427,ABC-1,H1648,H1650,H2228,H2347,H322,PC-14,PC-9,RERF-LC-Ad1,RERF-LC-KJ,VMRC-LCD
chr16	MinION	exon	1787677	1787831	.	+	.	gene_id "10067"; transcript_id "NUBP2_chr16_1783036,1786655,1787831,1788051,1788207+1786536,1787676,1787940,1788137,1788568_isoform_RefSeq"; gene_name "NUBP2"; exon_number "3"; label "isoform_RefSeq"	NM_012225	A427,ABC-1,H1648,H1650,H2228,H2347,H322,PC-14,PC-9,RERF-LC-Ad1,RERF-LC-KJ,VMRC-LCD
chr16	MinION	exon	1787941	1788051	.	+	.	gene_id "10067"; transcript_id "NUBP2_chr16_1783036,1786655,1787831,1788051,1788207+1786536,1787676,1787940,1788137,1788568_isoform_RefSeq"; gene_name "NUBP2"; exon_number "4"; label "isoform_RefSeq"	NM_012225	A427,ABC-1,H1648,H1650,H2228,H2347,H322,PC-14,PC-9,RERF-LC-Ad1,RERF-LC-KJ,VMRC-LCD
chr16	MinION	exon	1788138	1788207	.	+	.	gene_id "10067"; transcript_id "NUBP2_chr16_1783036,1786655,1787831,1788051,1788207+1786536,1787676,1787940,1788137,1788568_isoform_RefSeq"; gene_name "NUBP2"; exon_number "5"; label "isoform_RefSeq"	NM_012225	A427,ABC-1,H1648,H1650,H2228,H2347,H322,PC-14,PC-9,RERF-LC-Ad1,RERF-LC-KJ,VMRC-LCD
chr16	MinION	exon	1788569	1789191	.	+	.	gene_id "10067"; transcript_id "NUBP2_chr16_1783036,1786655,1787831,1788051,1788207+1786536,1787676,1787940,1788137,1788568_isoform_RefSeq"; gene_name "NUBP2"; exon_number "6"; label "isoform_RefSeq"	NM_012225	A427,ABC-1,H1648,H1650,H2228,H2347,H322,PC-14,PC-9,RERF-LC-Ad1,RERF-LC-KJ,VMRC-LCD
chr16	MinION	transcript	2239372	2251633	.	-	.	gene_id "8877"; transcript_id "ECI1_chr16_2240145,2243224,2243439,2244552,2246986+2243045,2243317,2244405,2246858,2251315_isoform_RefSeq"; gene_name "ECI1"; label "isoform_RefSeq"	NM_001919	A427,ABC-1,H1437,H1648,H1650,H1819,H2126,H2228,H2347,H322,II-18,PC-14,PC-3,PC-9,RERF-LC-KJ,RERF-LC-MS,RERF-LC-OK,VMRC-LCD
chr16	MinION	exon	2239372	2240145	.	-	.	gene_id "8877"; transcript_id "ECI1_chr16_2240145,2243224,2243439,2244552,2246986+2243045,2243317,2244405,2246858,2251315_isoform_RefSeq"; gene_name "ECI1"; exon_number "1"; label "isoform_RefSeq"	NM_001919	A427,ABC-1,H1437,H1648,H1650,H1819,H2126,H2228,H2347,H322,II-18,PC-14,PC-3,PC-9,RERF-LC-KJ,RERF-LC-MS,RERF-LC-OK,VMRC-LCD
chr16	MinION	exon	2243046	2243224	.	-	.	gene_id "8877"; transcript_id "ECI1_chr16_2240145,2243224,2243439,2244552,2246986+2243045,2243317,2244405,2246858,2251315_isoform_RefSeq"; gene_name "ECI1"; exon_number "2"; label "isoform_RefSeq"	NM_001919	A427,ABC-1,H1437,H1648,H1650,H1819,H2126,H2228,H2347,H322,II-18,PC-14,PC-3,PC-9,RERF-LC-KJ,RERF-LC-MS,RERF-LC-OK,VMRC-LCD
chr16	MinION	exon	2243318	2243439	.	-	.	gene_id "8877"; transcript_id "ECI1_chr16_2240145,2243224,2243439,2244552,2246986+2243045,2243317,2244405,2246858,2251315_isoform_RefSeq"; gene_name "ECI1"; exon_number "3"; label "isoform_RefSeq"	NM_001919	A427,ABC-1,H1437,H1648,H1650,H1819,H2126,H2228,H2347,H322,II-18,PC-14,PC-3,PC-9,RERF-LC-KJ,RERF-LC-MS,RERF-LC-OK,VMRC-LCD
chr16	MinION	exon	2244406	2244552	.	-	.	gene_id "8877"; transcript_id "ECI1_chr16_2240145,2243224,2243439,2244552,2246986+2243045,2243317,2244405,2246858,2251315_isoform_RefSeq"; gene_name "ECI1"; exon_number "4"; label "isoform_RefSeq"	NM_001919	A427,ABC-1,H1437,H1648,H1650,H1819,H2126,H2228,H2347,H322,II-18,PC-14,PC-3,PC-9,RERF-LC-KJ,RERF-LC-MS,RERF-LC-OK,VMRC-LCD
chr16	MinION	exon	2246859	2246986	.	-	.	gene_id "8877"; transcript_id "ECI1_chr16_2240145,2243224,2243439,2244552,2246986+2243045,2243317,2244405,2246858,2251315_isoform_RefSeq"; gene_name "ECI1"; exon_number "5"; label "isoform_RefSeq"	NM_001919	A427,ABC-1,H1437,H1648,H1650,H1819,H2126,H2228,H2347,H322,II-18,PC-14,PC-3,PC-9,RERF-LC-KJ,RERF-LC-MS,RERF-LC-OK,VMRC-LCD
chr16	MinION	exon	2251316	2251633	.	-	.	gene_id "8877"; transcript_id "ECI1_chr16_2240145,2243224,2243439,2244552,2246986+2243045,2243317,2244405,2246858,2251315_isoform_RefSeq"; gene_name "ECI1"; exon_number "6"; label "isoform_RefSeq"	NM_001919	A427,ABC-1,H1437,H1648,H1650,H1819,H2126,H2228,H2347,H322,II-18,PC-14,PC-3,PC-9,RERF-LC-KJ,RERF-LC-MS,RERF-LC-OK,VMRC-LCD
chr16	MinION	transcript	715047	719646	.	+	.	gene_id "15029"; transcript_id "METRN_chr16_715393,715984+715583,716932_isoform_RefSeq"; gene_name "METRN"; label "isoform_RefSeq"	NM_024042	A427,A549,H1299,H1437,H1648,H1650,H2126,H2228,PC-14,PC-9,RERF-LC-KJ,RERF-LC-MS,RERF-LC-OK
chr16	MinION	exon	715047	715393	.	+	.	gene_id "15029"; transcript_id "METRN_chr16_715393,715984+715583,716932_isoform_RefSeq"; gene_name "METRN"; exon_number "1"; label "isoform_RefSeq"	NM_024042	A427,A549,H1299,H1437,H1648,H1650,H2126,H2228,PC-14,PC-9,RERF-LC-KJ,RERF-LC-MS,RERF-LC-OK
chr16	MinION	exon	715584	715984	.	+	.	gene_id "15029"; transcript_id "METRN_chr16_715393,715984+715583,716932_isoform_RefSeq"; gene_name "METRN"; exon_number "2"; label "isoform_RefSeq"	NM_024042	A427,A549,H1299,H1437,H1648,H1650,H2126,H2228,PC-14,PC-9,RERF-LC-KJ,RERF-LC-MS,RERF-LC-OK
chr16	MinION	exon	716933	719646	.	+	.	gene_id "15029"; transcript_id "METRN_chr16_715393,715984+715583,716932_isoform_RefSeq"; gene_name "METRN"; exon_number "3"; label "isoform_RefSeq"	NM_024042	A427,A549,H1299,H1437,H1648,H1650,H2126,H2228,PC-14,PC-9,RERF-LC-KJ,RERF-LC-MS,RERF-LC-OK
chr16	MinION	transcript	69364957	69386023	.	-	.	gene_id "18892"; transcript_id "TERF2_chr16_69367199,69368482,69370629,69372355,69384710,69385486+69368375,69370482,69372268,69384579,69385390,69385592_isoform_RefSeq"; gene_name "TERF2"; label "isoform_RefSeq"	NM_005652	H1650,PC-14
chr16	MinION	exon	69364957	69367199	.	-	.	gene_id "18892"; transcript_id "TERF2_chr16_69367199,69368482,69370629,69372355,69384710,69385486+69368375,69370482,69372268,69384579,69385390,69385592_isoform_RefSeq"; gene_name "TERF2"; exon_number "1"; label "isoform_RefSeq"	NM_005652	H1650,PC-14
chr16	MinION	exon	69368376	69368482	.	-	.	gene_id "18892"; transcript_id "TERF2_chr16_69367199,69368482,69370629,69372355,69384710,69385486+69368375,69370482,69372268,69384579,69385390,69385592_isoform_RefSeq"; gene_name "TERF2"; exon_number "2"; label "isoform_RefSeq"	NM_005652	H1650,PC-14
chr16	MinION	exon	69370483	69370629	.	-	.	gene_id "18892"; transcript_id "TERF2_chr16_69367199,69368482,69370629,69372355,69384710,69385486+69368375,69370482,69372268,69384579,69385390,69385592_isoform_RefSeq"; gene_name "TERF2"; exon_number "3"; label "isoform_RefSeq"	NM_005652	H1650,PC-14
chr16	MinION	exon	69372269	69372355	.	-	.	gene_id "18892"; transcript_id "TERF2_chr16_69367199,69368482,69370629,69372355,69384710,69385486+69368375,69370482,69372268,69384579,69385390,69385592_isoform_RefSeq"; gene_name "TERF2"; exon_number "4"; label "isoform_RefSeq"	NM_005652	H1650,PC-14
chr16	MinION	exon	69384580	69384710	.	-	.	gene_id "18892"; transcript_id "TERF2_chr16_69367199,69368482,69370629,69372355,69384710,69385486+69368375,69370482,69372268,69384579,69385390,69385592_isoform_RefSeq"; gene_name "TERF2"; exon_number "5"; label "isoform_RefSeq"	NM_005652	H1650,PC-14
chr16	MinION	exon	69385391	69385486	.	-	.	gene_id "18892"; transcript_id "TERF2_chr16_69367199,69368482,69370629,69372355,69384710,69385486+69368375,69370482,69372268,69384579,69385390,69385592_isoform_RefSeq"; gene_name "TERF2"; exon_number "6"; label "isoform_RefSeq"	NM_005652	H1650,PC-14
chr16	MinION	exon	69385593	69386023	.	-	.	gene_id "18892"; transcript_id "TERF2_chr16_69367199,69368482,69370629,69372355,69384710,69385486+69368375,69370482,69372268,69384579,69385390,69385592_isoform_RefSeq"; gene_name "TERF2"; exon_number "7"; label "isoform_RefSeq"	NM_005652	H1650,PC-14
chr16	MinION	transcript	66932055	66934432	.	-	.	gene_id "18398"; transcript_id "FAM96B_chr16_66932300,66932825,66933739+66932779,66933613,66933986_isoform_RefSeq"; gene_name "FAM96B"; label "isoform_RefSeq"	NM_016062	A427,A549,ABC-1,H1299,H1437,H1650,H1819,H2126,H2228,H322,PC-14,PC-3,PC-9,RERF-LC-Ad1,RERF-LC-Ad2,RERF-LC-MS,RERF-LC-OK,VMRC-LCD
chr16	MinION	exon	66932055	66932300	.	-	.	gene_id "18398"; transcript_id "FAM96B_chr16_66932300,66932825,66933739+66932779,66933613,66933986_isoform_RefSeq"; gene_name "FAM96B"; exon_number "1"; label "isoform_RefSeq"	NM_016062	A427,A549,ABC-1,H1299,H1437,H1650,H1819,H2126,H2228,H322,PC-14,PC-3,PC-9,RERF-LC-Ad1,RERF-LC-Ad2,RERF-LC-MS,RERF-LC-OK,VMRC-LCD
chr16	MinION	exon	66932780	66932825	.	-	.	gene_id "18398"; transcript_id "FAM96B_chr16_66932300,66932825,66933739+66932779,66933613,66933986_isoform_RefSeq"; gene_name "FAM96B"; exon_number "2"; label "isoform_RefSeq"	NM_016062	A427,A549,ABC-1,H1299,H1437,H1650,H1819,H2126,H2228,H322,PC-14,PC-3,PC-9,RERF-LC-Ad1,RERF-LC-Ad2,RERF-LC-MS,RERF-LC-OK,VMRC-LCD
chr16	MinION	exon	66933614	66933739	.	-	.	gene_id "18398"; transcript_id "FAM96B_chr16_66932300,66932825,66933739+66932779,66933613,66933986_isoform_RefSeq"; gene_name "FAM96B"; exon_number "3"; label "isoform_RefSeq"	NM_016062	A427,A549,ABC-1,H1299,H1437,H1650,H1819,H2126,H2228,H322,PC-14,PC-3,PC-9,RERF-LC-Ad1,RERF-LC-Ad2,RERF-LC-MS,RERF-LC-OK,VMRC-LCD
chr16	MinION	exon	66933987	66934432	.	-	.	gene_id "18398"; transcript_id "FAM96B_chr16_66932300,66932825,66933739+66932779,66933613,66933986_isoform_RefSeq"; gene_name "FAM96B"; exon_number "4"; label "isoform_RefSeq"	NM_016062	A427,A549,ABC-1,H1299,H1437,H1650,H1819,H2126,H2228,H322,PC-14,PC-3,PC-9,RERF-LC-Ad1,RERF-LC-Ad2,RERF-LC-MS,RERF-LC-OK,VMRC-LCD
chr16	MinION	transcript	67934502	67935861	.	-	.	gene_id "2754"; transcript_id "PSMB10_chr16_67934671,67934948,67935478+67934796,67935419,67935581_isoform_RefSeq"; gene_name "PSMB10"; label "isoform_RefSeq"	NM_002801	A427,A549,H1299,H1650,PC-14,PC-3,RERF-LC-MS
chr16	MinION	exon	67934502	67934671	.	-	.	gene_id "2754"; transcript_id "PSMB10_chr16_67934671,67934948,67935478+67934796,67935419,67935581_isoform_RefSeq"; gene_name "PSMB10"; exon_number "1"; label "isoform_RefSeq"	NM_002801	A427,A549,H1299,H1650,PC-14,PC-3,RERF-LC-MS
chr16	MinION	exon	67934797	67934948	.	-	.	gene_id "2754"; transcript_id "PSMB10_chr16_67934671,67934948,67935478+67934796,67935419,67935581_isoform_RefSeq"; gene_name "PSMB10"; exon_number "2"; label "isoform_RefSeq"	NM_002801	A427,A549,H1299,H1650,PC-14,PC-3,RERF-LC-MS
chr16	MinION	exon	67935420	67935478	.	-	.	gene_id "2754"; transcript_id "PSMB10_chr16_67934671,67934948,67935478+67934796,67935419,67935581_isoform_RefSeq"; gene_name "PSMB10"; exon_number "3"; label "isoform_RefSeq"	NM_002801	A427,A549,H1299,H1650,PC-14,PC-3,RERF-LC-MS
chr16	MinION	exon	67935582	67935861	.	-	.	gene_id "2754"; transcript_id "PSMB10_chr16_67934671,67934948,67935478+67934796,67935419,67935581_isoform_RefSeq"; gene_name "PSMB10"; exon_number "4"; label "isoform_RefSeq"	NM_002801	A427,A549,H1299,H1650,PC-14,PC-3,RERF-LC-MS
chr16	MinION	transcript	67957504	67968665	.	-	.	gene_id "17860"; transcript_id "SLC12A4_chr16_67957796,67958044,67961706,67963559+67957897,67961574,67963464,67968438_isoform_RefSeq"; gene_name "SLC12A4"; label "isoform_RefSeq"	NM_001145961	PC-14,PC-3
chr16	MinION	exon	67957504	67957796	.	-	.	gene_id "17860"; transcript_id "SLC12A4_chr16_67957796,67958044,67961706,67963559+67957897,67961574,67963464,67968438_isoform_RefSeq"; gene_name "SLC12A4"; exon_number "1"; label "isoform_RefSeq"	NM_001145961	PC-14,PC-3
chr16	MinION	exon	67957898	67958044	.	-	.	gene_id "17860"; transcript_id "SLC12A4_chr16_67957796,67958044,67961706,67963559+67957897,67961574,67963464,67968438_isoform_RefSeq"; gene_name "SLC12A4"; exon_number "2"; label "isoform_RefSeq"	NM_001145961	PC-14,PC-3
chr16	MinION	exon	67961575	67961706	.	-	.	gene_id "17860"; transcript_id "SLC12A4_chr16_67957796,67958044,67961706,67963559+67957897,67961574,67963464,67968438_isoform_RefSeq"; gene_name "SLC12A4"; exon_number "3"; label "isoform_RefSeq"	NM_001145961	PC-14,PC-3
chr16	MinION	exon	67963465	67963559	.	-	.	gene_id "17860"; transcript_id "SLC12A4_chr16_67957796,67958044,67961706,67963559+67957897,67961574,67963464,67968438_isoform_RefSeq"; gene_name "SLC12A4"; exon_number "4"; label "isoform_RefSeq"	NM_001145961	PC-14,PC-3
chr16	MinION	exon	67968439	67968665	.	-	.	gene_id "17860"; transcript_id "SLC12A4_chr16_67957796,67958044,67961706,67963559+67957897,67961574,67963464,67968438_isoform_RefSeq"; gene_name "SLC12A4"; exon_number "5"; label "isoform_RefSeq"	NM_001145961	PC-14,PC-3
chr16	MinION	transcript	1771889	1773159	.	-	.	gene_id "18502"; transcript_id "MRPS34_chr16_1772646+1772798_isoform_RefSeq"; gene_name "MRPS34"; label "isoform_RefSeq"	NM_001300900	A427,A549,H1437,H1650,PC-14,RERF-LC-KJ,RERF-LC-MS,VMRC-LCD
chr16	MinION	exon	1771889	1772646	.	-	.	gene_id "18502"; transcript_id "MRPS34_chr16_1772646+1772798_isoform_RefSeq"; gene_name "MRPS34"; exon_number "1"; label "isoform_RefSeq"	NM_001300900	A427,A549,H1437,H1650,PC-14,RERF-LC-KJ,RERF-LC-MS,VMRC-LCD
chr16	MinION	exon	1772799	1773159	.	-	.	gene_id "18502"; transcript_id "MRPS34_chr16_1772646+1772798_isoform_RefSeq"; gene_name "MRPS34"; exon_number "2"; label "isoform_RefSeq"	NM_001300900	A427,A549,H1437,H1650,PC-14,RERF-LC-KJ,RERF-LC-MS,VMRC-LCD
chr16	MinION	transcript	30065760	30070420	.	+	.	gene_id "1812"; transcript_id "ALDOA_chr16_30067366,30067661,30068700,30068978,30069389,30069673,30070029+30067449,30068645,30068817,30069305,30069498,30069829,30070116_isoform_RefSeq"; gene_name "ALDOA"; label "isoform_RefSeq"	NM_000034	A427,A549,ABC-1,H1299,H1437,H1648,H1650,H1819,H2126,H2228,H2347,H322,II-18,PC-14,PC-3,PC-9,RERF-LC-Ad1,RERF-LC-Ad2,RERF-LC-KJ,RERF-LC-MS,RERF-LC-OK,VMRC-LCD
chr16	MinION	exon	30065760	30067366	.	+	.	gene_id "1812"; transcript_id "ALDOA_chr16_30067366,30067661,30068700,30068978,30069389,30069673,30070029+30067449,30068645,30068817,30069305,30069498,30069829,30070116_isoform_RefSeq"; gene_name "ALDOA"; exon_number "1"; label "isoform_RefSeq"	NM_000034	A427,A549,ABC-1,H1299,H1437,H1648,H1650,H1819,H2126,H2228,H2347,H322,II-18,PC-14,PC-3,PC-9,RERF-LC-Ad1,RERF-LC-Ad2,RERF-LC-KJ,RERF-LC-MS,RERF-LC-OK,VMRC-LCD
chr16	MinION	exon	30067450	30067661	.	+	.	gene_id "1812"; transcript_id "ALDOA_chr16_30067366,30067661,30068700,30068978,30069389,30069673,30070029+30067449,30068645,30068817,30069305,30069498,30069829,30070116_isoform_RefSeq"; gene_name "ALDOA"; exon_number "2"; label "isoform_RefSeq"	NM_000034	A427,A549,ABC-1,H1299,H1437,H1648,H1650,H1819,H2126,H2228,H2347,H322,II-18,PC-14,PC-3,PC-9,RERF-LC-Ad1,RERF-LC-Ad2,RERF-LC-KJ,RERF-LC-MS,RERF-LC-OK,VMRC-LCD
chr16	MinION	exon	30068646	30068700	.	+	.	gene_id "1812"; transcript_id "ALDOA_chr16_30067366,30067661,30068700,30068978,30069389,30069673,30070029+30067449,30068645,30068817,30069305,30069498,30069829,30070116_isoform_RefSeq"; gene_name "ALDOA"; exon_number "3"; label "isoform_RefSeq"	NM_000034	A427,A549,ABC-1,H1299,H1437,H1648,H1650,H1819,H2126,H2228,H2347,H322,II-18,PC-14,PC-3,PC-9,RERF-LC-Ad1,RERF-LC-Ad2,RERF-LC-KJ,RERF-LC-MS,RERF-LC-OK,VMRC-LCD
chr16	MinION	exon	30068818	30068978	.	+	.	gene_id "1812"; transcript_id "ALDOA_chr16_30067366,30067661,30068700,30068978,30069389,30069673,30070029+30067449,30068645,30068817,30069305,30069498,30069829,30070116_isoform_RefSeq"; gene_name "ALDOA"; exon_number "4"; label "isoform_RefSeq"	NM_000034	A427,A549,ABC-1,H1299,H1437,H1648,H1650,H1819,H2126,H2228,H2347,H322,II-18,PC-14,PC-3,PC-9,RERF-LC-Ad1,RERF-LC-Ad2,RERF-LC-KJ,RERF-LC-MS,RERF-LC-OK,VMRC-LCD
chr16	MinION	exon	30069306	30069389	.	+	.	gene_id "1812"; transcript_id "ALDOA_chr16_30067366,30067661,30068700,30068978,30069389,30069673,30070029+30067449,30068645,30068817,30069305,30069498,30069829,30070116_isoform_RefSeq"; gene_name "ALDOA"; exon_number "5"; label "isoform_RefSeq"	NM_000034	A427,A549,ABC-1,H1299,H1437,H1648,H1650,H1819,H2126,H2228,H2347,H322,II-18,PC-14,PC-3,PC-9,RERF-LC-Ad1,RERF-LC-Ad2,RERF-LC-KJ,RERF-LC-MS,RERF-LC-OK,VMRC-LCD
chr16	MinION	exon	30069499	30069673	.	+	.	gene_id "1812"; transcript_id "ALDOA_chr16_30067366,30067661,30068700,30068978,30069389,30069673,30070029+30067449,30068645,30068817,30069305,30069498,30069829,30070116_isoform_RefSeq"; gene_name "ALDOA"; exon_number "6"; label "isoform_RefSeq"	NM_000034	A427,A549,ABC-1,H1299,H1437,H1648,H1650,H1819,H2126,H2228,H2347,H322,II-18,PC-14,PC-3,PC-9,RERF-LC-Ad1,RERF-LC-Ad2,RERF-LC-KJ,RERF-LC-MS,RERF-LC-OK,VMRC-LCD
chr16	MinION	exon	30069830	30070029	.	+	.	gene_id "1812"; transcript_id "ALDOA_chr16_30067366,30067661,30068700,30068978,30069389,30069673,30070029+30067449,30068645,30068817,30069305,30069498,30069829,30070116_isoform_RefSeq"; gene_name "ALDOA"; exon_number "7"; label "isoform_RefSeq"	NM_000034	A427,A549,ABC-1,H1299,H1437,H1648,H1650,H1819,H2126,H2228,H2347,H322,II-18,PC-14,PC-3,PC-9,RERF-LC-Ad1,RERF-LC-Ad2,RERF-LC-KJ,RERF-LC-MS,RERF-LC-OK,VMRC-LCD
chr16	MinION	exon	30070117	30070420	.	+	.	gene_id "1812"; transcript_id "ALDOA_chr16_30067366,30067661,30068700,30068978,30069389,30069673,30070029+30067449,30068645,30068817,30069305,30069498,30069829,30070116_isoform_RefSeq"; gene_name "ALDOA"; exon_number "8"; label "isoform_RefSeq"	NM_000034	A427,A549,ABC-1,H1299,H1437,H1648,H1650,H1819,H2126,H2228,H2347,H322,II-18,PC-14,PC-3,PC-9,RERF-LC-Ad1,RERF-LC-Ad2,RERF-LC-KJ,RERF-LC-MS,RERF-LC-OK,VMRC-LCD
chr16	MinION	transcript	1992424	1994275	.	+	.	gene_id "1872"; transcript_id "SYNGR3_chr16_1992778+1992862_isoform_RefSeq"; gene_name "SYNGR3"; label "isoform_RefSeq"	NM_004209	H2347,PC-14
chr16	MinION	exon	1992424	1992778	.	+	.	gene_id "1872"; transcript_id "SYNGR3_chr16_1992778+1992862_isoform_RefSeq"; gene_name "SYNGR3"; exon_number "1"; label "isoform_RefSeq"	NM_004209	H2347,PC-14
chr16	MinION	exon	1992863	1994275	.	+	.	gene_id "1872"; transcript_id "SYNGR3_chr16_1992778+1992862_isoform_RefSeq"; gene_name "SYNGR3"; exon_number "2"; label "isoform_RefSeq"	NM_004209	H2347,PC-14
chr17	MinION	transcript	41825172	41836289	.	-	.	gene_id "728"; transcript_id "NT5C3B_chr17_41825657,41827626,41828952,41830890,41832477,41835116,41835272+41827425,41828789,41830800,41832391,41835069,41835202,41835858_isoform_RefSeq"; gene_name "NT5C3B"; label "isoform_RefSeq"	NM_052935	A427,A549,ABC-1,H1299,H1437,H1648,H1650,H1819,H2126,H2228,H2347,H322,II-18,PC-14,PC-3,PC-9,RERF-LC-Ad1,RERF-LC-Ad2,RERF-LC-KJ,RERF-LC-MS,RERF-LC-OK,VMRC-LCD
chr17	MinION	exon	41825172	41825657	.	-	.	gene_id "728"; transcript_id "NT5C3B_chr17_41825657,41827626,41828952,41830890,41832477,41835116,41835272+41827425,41828789,41830800,41832391,41835069,41835202,41835858_isoform_RefSeq"; gene_name "NT5C3B"; exon_number "1"; label "isoform_RefSeq"	NM_052935	A427,A549,ABC-1,H1299,H1437,H1648,H1650,H1819,H2126,H2228,H2347,H322,II-18,PC-14,PC-3,PC-9,RERF-LC-Ad1,RERF-LC-Ad2,RERF-LC-KJ,RERF-LC-MS,RERF-LC-OK,VMRC-LCD
chr17	MinION	exon	41827426	41827626	.	-	.	gene_id "728"; transcript_id "NT5C3B_chr17_41825657,41827626,41828952,41830890,41832477,41835116,41835272+41827425,41828789,41830800,41832391,41835069,41835202,41835858_isoform_RefSeq"; gene_name "NT5C3B"; exon_number "2"; label "isoform_RefSeq"	NM_052935	A427,A549,ABC-1,H1299,H1437,H1648,H1650,H1819,H2126,H2228,H2347,H322,II-18,PC-14,PC-3,PC-9,RERF-LC-Ad1,RERF-LC-Ad2,RERF-LC-KJ,RERF-LC-MS,RERF-LC-OK,VMRC-LCD
chr17	MinION	exon	41828790	41828952	.	-	.	gene_id "728"; transcript_id "NT5C3B_chr17_41825657,41827626,41828952,41830890,41832477,41835116,41835272+41827425,41828789,41830800,41832391,41835069,41835202,41835858_isoform_RefSeq"; gene_name "NT5C3B"; exon_number "3"; label "isoform_RefSeq"	NM_052935	A427,A549,ABC-1,H1299,H1437,H1648,H1650,H1819,H2126,H2228,H2347,H322,II-18,PC-14,PC-3,PC-9,RERF-LC-Ad1,RERF-LC-Ad2,RERF-LC-KJ,RERF-LC-MS,RERF-LC-OK,VMRC-LCD
chr17	MinION	exon	41830801	41830890	.	-	.	gene_id "728"; transcript_id "NT5C3B_chr17_41825657,41827626,41828952,41830890,41832477,41835116,41835272+41827425,41828789,41830800,41832391,41835069,41835202,41835858_isoform_RefSeq"; gene_name "NT5C3B"; exon_number "4"; label "isoform_RefSeq"	NM_052935	A427,A549,ABC-1,H1299,H1437,H1648,H1650,H1819,H2126,H2228,H2347,H322,II-18,PC-14,PC-3,PC-9,RERF-LC-Ad1,RERF-LC-Ad2,RERF-LC-KJ,RERF-LC-MS,RERF-LC-OK,VMRC-LCD
chr17	MinION	exon	41832392	41832477	.	-	.	gene_id "728"; transcript_id "NT5C3B_chr17_41825657,41827626,41828952,41830890,41832477,41835116,41835272+41827425,41828789,41830800,41832391,41835069,41835202,41835858_isoform_RefSeq"; gene_name "NT5C3B"; exon_number "5"; label "isoform_RefSeq"	NM_052935	A427,A549,ABC-1,H1299,H1437,H1648,H1650,H1819,H2126,H2228,H2347,H322,II-18,PC-14,PC-3,PC-9,RERF-LC-Ad1,RERF-LC-Ad2,RERF-LC-KJ,RERF-LC-MS,RERF-LC-OK,VMRC-LCD
chr17	MinION	exon	41835070	41835116	.	-	.	gene_id "728"; transcript_id "NT5C3B_chr17_41825657,41827626,41828952,41830890,41832477,41835116,41835272+41827425,41828789,41830800,41832391,41835069,41835202,41835858_isoform_RefSeq"; gene_name "NT5C3B"; exon_number "6"; label "isoform_RefSeq"	NM_052935	A427,A549,ABC-1,H1299,H1437,H1648,H1650,H1819,H2126,H2228,H2347,H322,II-18,PC-14,PC-3,PC-9,RERF-LC-Ad1,RERF-LC-Ad2,RERF-LC-KJ,RERF-LC-MS,RERF-LC-OK,VMRC-LCD
chr17	MinION	exon	41835203	41835272	.	-	.	gene_id "728"; transcript_id "NT5C3B_chr17_41825657,41827626,41828952,41830890,41832477,41835116,41835272+41827425,41828789,41830800,41832391,41835069,41835202,41835858_isoform_RefSeq"; gene_name "NT5C3B"; exon_number "7"; label "isoform_RefSeq"	NM_052935	A427,A549,ABC-1,H1299,H1437,H1648,H1650,H1819,H2126,H2228,H2347,H322,II-18,PC-14,PC-3,PC-9,RERF-LC-Ad1,RERF-LC-Ad2,RERF-LC-KJ,RERF-LC-MS,RERF-LC-OK,VMRC-LCD
chr17	MinION	exon	41835859	41836289	.	-	.	gene_id "728"; transcript_id "NT5C3B_chr17_41825657,41827626,41828952,41830890,41832477,41835116,41835272+41827425,41828789,41830800,41832391,41835069,41835202,41835858_isoform_RefSeq"; gene_name "NT5C3B"; exon_number "8"; label "isoform_RefSeq"	NM_052935	A427,A549,ABC-1,H1299,H1437,H1648,H1650,H1819,H2126,H2228,H2347,H322,II-18,PC-14,PC-3,PC-9,RERF-LC-Ad1,RERF-LC-Ad2,RERF-LC-KJ,RERF-LC-MS,RERF-LC-OK,VMRC-LCD
chr17	MinION	transcript	28553382	28571532	.	-	.	gene_id "7410"; transcript_id "PIGS_chr17_28554495,28555061,28556266,28556972,28558590,28560191,28561629,28563522,28563907,28570963+28554850,28556165,28556826,28558475,28560048,28561421,28563430,28563817,28570851,28571048_isoform_RefSeq"; gene_name "PIGS"; label "isoform_RefSeq"	NM_033198	PC-14,PC-3,VMRC-LCD
chr17	MinION	exon	28553382	28554495	.	-	.	gene_id "7410"; transcript_id "PIGS_chr17_28554495,28555061,28556266,28556972,28558590,28560191,28561629,28563522,28563907,28570963+28554850,28556165,28556826,28558475,28560048,28561421,28563430,28563817,28570851,28571048_isoform_RefSeq"; gene_name "PIGS"; exon_number "1"; label "isoform_RefSeq"	NM_033198	PC-14,PC-3,VMRC-LCD
chr17	MinION	exon	28554851	28555061	.	-	.	gene_id "7410"; transcript_id "PIGS_chr17_28554495,28555061,28556266,28556972,28558590,28560191,28561629,28563522,28563907,28570963+28554850,28556165,28556826,28558475,28560048,28561421,28563430,28563817,28570851,28571048_isoform_RefSeq"; gene_name "PIGS"; exon_number "2"; label "isoform_RefSeq"	NM_033198	PC-14,PC-3,VMRC-LCD
chr17	MinION	exon	28556166	28556266	.	-	.	gene_id "7410"; transcript_id "PIGS_chr17_28554495,28555061,28556266,28556972,28558590,28560191,28561629,28563522,28563907,28570963+28554850,28556165,28556826,28558475,28560048,28561421,28563430,28563817,28570851,28571048_isoform_RefSeq"; gene_name "PIGS"; exon_number "3"; label "isoform_RefSeq"	NM_033198	PC-14,PC-3,VMRC-LCD
chr17	MinION	exon	28556827	28556972	.	-	.	gene_id "7410"; transcript_id "PIGS_chr17_28554495,28555061,28556266,28556972,28558590,28560191,28561629,28563522,28563907,28570963+28554850,28556165,28556826,28558475,28560048,28561421,28563430,28563817,28570851,28571048_isoform_RefSeq"; gene_name "PIGS"; exon_number "4"; label "isoform_RefSeq"	NM_033198	PC-14,PC-3,VMRC-LCD
chr17	MinION	exon	28558476	28558590	.	-	.	gene_id "7410"; transcript_id "PIGS_chr17_28554495,28555061,28556266,28556972,28558590,28560191,28561629,28563522,28563907,28570963+28554850,28556165,28556826,28558475,28560048,28561421,28563430,28563817,28570851,28571048_isoform_RefSeq"; gene_name "PIGS"; exon_number "5"; label "isoform_RefSeq"	NM_033198	PC-14,PC-3,VMRC-LCD
chr17	MinION	exon	28560049	28560191	.	-	.	gene_id "7410"; transcript_id "PIGS_chr17_28554495,28555061,28556266,28556972,28558590,28560191,28561629,28563522,28563907,28570963+28554850,28556165,28556826,28558475,28560048,28561421,28563430,28563817,28570851,28571048_isoform_RefSeq"; gene_name "PIGS"; exon_number "6"; label "isoform_RefSeq"	NM_033198	PC-14,PC-3,VMRC-LCD
chr17	MinION	exon	28561422	28561629	.	-	.	gene_id "7410"; transcript_id "PIGS_chr17_28554495,28555061,28556266,28556972,28558590,28560191,28561629,28563522,28563907,28570963+28554850,28556165,28556826,28558475,28560048,28561421,28563430,28563817,28570851,28571048_isoform_RefSeq"; gene_name "PIGS"; exon_number "7"; label "isoform_RefSeq"	NM_033198	PC-14,PC-3,VMRC-LCD
chr17	MinION	exon	28563431	28563522	.	-	.	gene_id "7410"; transcript_id "PIGS_chr17_28554495,28555061,28556266,28556972,28558590,28560191,28561629,28563522,28563907,28570963+28554850,28556165,28556826,28558475,28560048,28561421,28563430,28563817,28570851,28571048_isoform_RefSeq"; gene_name "PIGS"; exon_number "8"; label "isoform_RefSeq"	NM_033198	PC-14,PC-3,VMRC-LCD
chr17	MinION	exon	28563818	28563907	.	-	.	gene_id "7410"; transcript_id "PIGS_chr17_28554495,28555061,28556266,28556972,28558590,28560191,28561629,28563522,28563907,28570963+28554850,28556165,28556826,28558475,28560048,28561421,28563430,28563817,28570851,28571048_isoform_RefSeq"; gene_name "PIGS"; exon_number "9"; label "isoform_RefSeq"	NM_033198	PC-14,PC-3,VMRC-LCD
chr17	MinION	exon	28570852	28570963	.	-	.	gene_id "7410"; transcript_id "PIGS_chr17_28554495,28555061,28556266,28556972,28558590,28560191,28561629,28563522,28563907,28570963+28554850,28556165,28556826,28558475,28560048,28561421,28563430,28563817,28570851,28571048_isoform_RefSeq"; gene_name "PIGS"; exon_number "10"; label "isoform_RefSeq"	NM_033198	PC-14,PC-3,VMRC-LCD
chr17	MinION	exon	28571049	28571532	.	-	.	gene_id "7410"; transcript_id "PIGS_chr17_28554495,28555061,28556266,28556972,28558590,28560191,28561629,28563522,28563907,28570963+28554850,28556165,28556826,28558475,28560048,28561421,28563430,28563817,28570851,28571048_isoform_RefSeq"; gene_name "PIGS"; exon_number "11"; label "isoform_RefSeq"	NM_033198	PC-14,PC-3,VMRC-LCD
chr17	MinION	transcript	82035880	82037706	.	-	.	gene_id "11268"; transcript_id "DCXR_chr17_82036063,82036308,82036448,82036643,82036763,82037013+82036190,82036383,82036543,82036720,82036858,82037449_isoform_RefSeq"; gene_name "DCXR"; label "isoform_RefSeq"	NM_016286	PC-14,VMRC-LCD
chr17	MinION	exon	82035880	82036063	.	-	.	gene_id "11268"; transcript_id "DCXR_chr17_82036063,82036308,82036448,82036643,82036763,82037013+82036190,82036383,82036543,82036720,82036858,82037449_isoform_RefSeq"; gene_name "DCXR"; exon_number "1"; label "isoform_RefSeq"	NM_016286	PC-14,VMRC-LCD
chr17	MinION	exon	82036191	82036308	.	-	.	gene_id "11268"; transcript_id "DCXR_chr17_82036063,82036308,82036448,82036643,82036763,82037013+82036190,82036383,82036543,82036720,82036858,82037449_isoform_RefSeq"; gene_name "DCXR"; exon_number "2"; label "isoform_RefSeq"	NM_016286	PC-14,VMRC-LCD
chr17	MinION	exon	82036384	82036448	.	-	.	gene_id "11268"; transcript_id "DCXR_chr17_82036063,82036308,82036448,82036643,82036763,82037013+82036190,82036383,82036543,82036720,82036858,82037449_isoform_RefSeq"; gene_name "DCXR"; exon_number "3"; label "isoform_RefSeq"	NM_016286	PC-14,VMRC-LCD
chr17	MinION	exon	82036544	82036643	.	-	.	gene_id "11268"; transcript_id "DCXR_chr17_82036063,82036308,82036448,82036643,82036763,82037013+82036190,82036383,82036543,82036720,82036858,82037449_isoform_RefSeq"; gene_name "DCXR"; exon_number "4"; label "isoform_RefSeq"	NM_016286	PC-14,VMRC-LCD
chr17	MinION	exon	82036721	82036763	.	-	.	gene_id "11268"; transcript_id "DCXR_chr17_82036063,82036308,82036448,82036643,82036763,82037013+82036190,82036383,82036543,82036720,82036858,82037449_isoform_RefSeq"; gene_name "DCXR"; exon_number "5"; label "isoform_RefSeq"	NM_016286	PC-14,VMRC-LCD
chr17	MinION	exon	82036859	82037013	.	-	.	gene_id "11268"; transcript_id "DCXR_chr17_82036063,82036308,82036448,82036643,82036763,82037013+82036190,82036383,82036543,82036720,82036858,82037449_isoform_RefSeq"; gene_name "DCXR"; exon_number "6"; label "isoform_RefSeq"	NM_016286	PC-14,VMRC-LCD
chr17	MinION	exon	82037450	82037706	.	-	.	gene_id "11268"; transcript_id "DCXR_chr17_82036063,82036308,82036448,82036643,82036763,82037013+82036190,82036383,82036543,82036720,82036858,82037449_isoform_RefSeq"; gene_name "DCXR"; exon_number "7"; label "isoform_RefSeq"	NM_016286	PC-14,VMRC-LCD
chr17	MinION	transcript	7312655	7315388	.	-	.	gene_id "8575"; transcript_id "GPS2_chr17_7312839,7313124,7313291,7313469,7313721,7313988,7314159,7314403,7314597+7313028,7313211,7313379,7313567,7313905,7314079,7314290,7314487,7314958_isoform_RefSeq"; gene_name "GPS2"; label "isoform_RefSeq"	NM_004489	A427,A549,ABC-1,H1299,H1648,H1650,H1819,H2126,H2228,H2347,II-18,PC-14,PC-3,PC-9,RERF-LC-KJ,RERF-LC-MS,RERF-LC-OK,VMRC-LCD
chr17	MinION	exon	7312655	7312839	.	-	.	gene_id "8575"; transcript_id "GPS2_chr17_7312839,7313124,7313291,7313469,7313721,7313988,7314159,7314403,7314597+7313028,7313211,7313379,7313567,7313905,7314079,7314290,7314487,7314958_isoform_RefSeq"; gene_name "GPS2"; exon_number "1"; label "isoform_RefSeq"	NM_004489	A427,A549,ABC-1,H1299,H1648,H1650,H1819,H2126,H2228,H2347,II-18,PC-14,PC-3,PC-9,RERF-LC-KJ,RERF-LC-MS,RERF-LC-OK,VMRC-LCD
chr17	MinION	exon	7313029	7313124	.	-	.	gene_id "8575"; transcript_id "GPS2_chr17_7312839,7313124,7313291,7313469,7313721,7313988,7314159,7314403,7314597+7313028,7313211,7313379,7313567,7313905,7314079,7314290,7314487,7314958_isoform_RefSeq"; gene_name "GPS2"; exon_number "2"; label "isoform_RefSeq"	NM_004489	A427,A549,ABC-1,H1299,H1648,H1650,H1819,H2126,H2228,H2347,II-18,PC-14,PC-3,PC-9,RERF-LC-KJ,RERF-LC-MS,RERF-LC-OK,VMRC-LCD
chr17	MinION	exon	7313212	7313291	.	-	.	gene_id "8575"; transcript_id "GPS2_chr17_7312839,7313124,7313291,7313469,7313721,7313988,7314159,7314403,7314597+7313028,7313211,7313379,7313567,7313905,7314079,7314290,7314487,7314958_isoform_RefSeq"; gene_name "GPS2"; exon_number "3"; label "isoform_RefSeq"	NM_004489	A427,A549,ABC-1,H1299,H1648,H1650,H1819,H2126,H2228,H2347,II-18,PC-14,PC-3,PC-9,RERF-LC-KJ,RERF-LC-MS,RERF-LC-OK,VMRC-LCD
chr17	MinION	exon	7313380	7313469	.	-	.	gene_id "8575"; transcript_id "GPS2_chr17_7312839,7313124,7313291,7313469,7313721,7313988,7314159,7314403,7314597+7313028,7313211,7313379,7313567,7313905,7314079,7314290,7314487,7314958_isoform_RefSeq"; gene_name "GPS2"; exon_number "4"; label "isoform_RefSeq"	NM_004489	A427,A549,ABC-1,H1299,H1648,H1650,H1819,H2126,H2228,H2347,II-18,PC-14,PC-3,PC-9,RERF-LC-KJ,RERF-LC-MS,RERF-LC-OK,VMRC-LCD
chr17	MinION	exon	7313568	7313721	.	-	.	gene_id "8575"; transcript_id "GPS2_chr17_7312839,7313124,7313291,7313469,7313721,7313988,7314159,7314403,7314597+7313028,7313211,7313379,7313567,7313905,7314079,7314290,7314487,7314958_isoform_RefSeq"; gene_name "GPS2"; exon_number "5"; label "isoform_RefSeq"	NM_004489	A427,A549,ABC-1,H1299,H1648,H1650,H1819,H2126,H2228,H2347,II-18,PC-14,PC-3,PC-9,RERF-LC-KJ,RERF-LC-MS,RERF-LC-OK,VMRC-LCD
chr17	MinION	exon	7313906	7313988	.	-	.	gene_id "8575"; transcript_id "GPS2_chr17_7312839,7313124,7313291,7313469,7313721,7313988,7314159,7314403,7314597+7313028,7313211,7313379,7313567,7313905,7314079,7314290,7314487,7314958_isoform_RefSeq"; gene_name "GPS2"; exon_number "6"; label "isoform_RefSeq"	NM_004489	A427,A549,ABC-1,H1299,H1648,H1650,H1819,H2126,H2228,H2347,II-18,PC-14,PC-3,PC-9,RERF-LC-KJ,RERF-LC-MS,RERF-LC-OK,VMRC-LCD
chr17	MinION	exon	7314080	7314159	.	-	.	gene_id "8575"; transcript_id "GPS2_chr17_7312839,7313124,7313291,7313469,7313721,7313988,7314159,7314403,7314597+7313028,7313211,7313379,7313567,7313905,7314079,7314290,7314487,7314958_isoform_RefSeq"; gene_name "GPS2"; exon_number "7"; label "isoform_RefSeq"	NM_004489	A427,A549,ABC-1,H1299,H1648,H1650,H1819,H2126,H2228,H2347,II-18,PC-14,PC-3,PC-9,RERF-LC-KJ,RERF-LC-MS,RERF-LC-OK,VMRC-LCD
chr17	MinION	exon	7314291	7314403	.	-	.	gene_id "8575"; transcript_id "GPS2_chr17_7312839,7313124,7313291,7313469,7313721,7313988,7314159,7314403,7314597+7313028,7313211,7313379,7313567,7313905,7314079,7314290,7314487,7314958_isoform_RefSeq"; gene_name "GPS2"; exon_number "8"; label "isoform_RefSeq"	NM_004489	A427,A549,ABC-1,H1299,H1648,H1650,H1819,H2126,H2228,H2347,II-18,PC-14,PC-3,PC-9,RERF-LC-KJ,RERF-LC-MS,RERF-LC-OK,VMRC-LCD
chr17	MinION	exon	7314488	7314597	.	-	.	gene_id "8575"; transcript_id "GPS2_chr17_7312839,7313124,7313291,7313469,7313721,7313988,7314159,7314403,7314597+7313028,7313211,7313379,7313567,7313905,7314079,7314290,7314487,7314958_isoform_RefSeq"; gene_name "GPS2"; exon_number "9"; label "isoform_RefSeq"	NM_004489	A427,A549,ABC-1,H1299,H1648,H1650,H1819,H2126,H2228,H2347,II-18,PC-14,PC-3,PC-9,RERF-LC-KJ,RERF-LC-MS,RERF-LC-OK,VMRC-LCD
chr17	MinION	exon	7314959	7315388	.	-	.	gene_id "8575"; transcript_id "GPS2_chr17_7312839,7313124,7313291,7313469,7313721,7313988,7314159,7314403,7314597+7313028,7313211,7313379,7313567,7313905,7314079,7314290,7314487,7314958_isoform_RefSeq"; gene_name "GPS2"; exon_number "10"; label "isoform_RefSeq"	NM_004489	A427,A549,ABC-1,H1299,H1648,H1650,H1819,H2126,H2228,H2347,II-18,PC-14,PC-3,PC-9,RERF-LC-KJ,RERF-LC-MS,RERF-LC-OK,VMRC-LCD
chr17	MinION	transcript	38730185	38733692	.	+	.	gene_id "12252"; transcript_id "CISD3_chr17_38730795,38731439+38731319,38733275_isoform_RefSeq"; gene_name "CISD3"; label "isoform_RefSeq"	NM_001136498	A427,A549,H1299,H2228,H2347,PC-14,PC-3,RERF-LC-Ad1,RERF-LC-MS,RERF-LC-OK,VMRC-LCD
chr17	MinION	exon	38730185	38730795	.	+	.	gene_id "12252"; transcript_id "CISD3_chr17_38730795,38731439+38731319,38733275_isoform_RefSeq"; gene_name "CISD3"; exon_number "1"; label "isoform_RefSeq"	NM_001136498	A427,A549,H1299,H2228,H2347,PC-14,PC-3,RERF-LC-Ad1,RERF-LC-MS,RERF-LC-OK,VMRC-LCD
chr17	MinION	exon	38731320	38731439	.	+	.	gene_id "12252"; transcript_id "CISD3_chr17_38730795,38731439+38731319,38733275_isoform_RefSeq"; gene_name "CISD3"; exon_number "2"; label "isoform_RefSeq"	NM_001136498	A427,A549,H1299,H2228,H2347,PC-14,PC-3,RERF-LC-Ad1,RERF-LC-MS,RERF-LC-OK,VMRC-LCD
chr17	MinION	exon	38733276	38733692	.	+	.	gene_id "12252"; transcript_id "CISD3_chr17_38730795,38731439+38731319,38733275_isoform_RefSeq"; gene_name "CISD3"; exon_number "3"; label "isoform_RefSeq"	NM_001136498	A427,A549,H1299,H2228,H2347,PC-14,PC-3,RERF-LC-Ad1,RERF-LC-MS,RERF-LC-OK,VMRC-LCD
chr17	MinION	transcript	81977550	81995148	.	+	.	gene_id "10303"; transcript_id "ASPSCR1_chr17_81977748,81979239,81983668,81985607+81979183,81983553,81985506,81994820_isoform_RefSeq"; gene_name "ASPSCR1"; label "isoform_RefSeq"	NM_001251888	PC-14
chr17	MinION	exon	81977550	81977748	.	+	.	gene_id "10303"; transcript_id "ASPSCR1_chr17_81977748,81979239,81983668,81985607+81979183,81983553,81985506,81994820_isoform_RefSeq"; gene_name "ASPSCR1"; exon_number "1"; label "isoform_RefSeq"	NM_001251888	PC-14
chr17	MinION	exon	81979184	81979239	.	+	.	gene_id "10303"; transcript_id "ASPSCR1_chr17_81977748,81979239,81983668,81985607+81979183,81983553,81985506,81994820_isoform_RefSeq"; gene_name "ASPSCR1"; exon_number "2"; label "isoform_RefSeq"	NM_001251888	PC-14
chr17	MinION	exon	81983554	81983668	.	+	.	gene_id "10303"; transcript_id "ASPSCR1_chr17_81977748,81979239,81983668,81985607+81979183,81983553,81985506,81994820_isoform_RefSeq"; gene_name "ASPSCR1"; exon_number "3"; label "isoform_RefSeq"	NM_001251888	PC-14
chr17	MinION	exon	81985507	81985607	.	+	.	gene_id "10303"; transcript_id "ASPSCR1_chr17_81977748,81979239,81983668,81985607+81979183,81983553,81985506,81994820_isoform_RefSeq"; gene_name "ASPSCR1"; exon_number "4"; label "isoform_RefSeq"	NM_001251888	PC-14
chr17	MinION	exon	81994821	81995148	.	+	.	gene_id "10303"; transcript_id "ASPSCR1_chr17_81977748,81979239,81983668,81985607+81979183,81983553,81985506,81994820_isoform_RefSeq"; gene_name "ASPSCR1"; exon_number "5"; label "isoform_RefSeq"	NM_001251888	PC-14
chr17	MinION	transcript	82035868	82037362	.	-	.	gene_id "11268"; transcript_id "DCXR_chr17_82036063,82036308,82036448,82036763+82036190,82036383,82036543,82036858_isoform_RefSeq"; gene_name "DCXR"; label "isoform_RefSeq"	NM_001195218	PC-14
chr17	MinION	exon	82035868	82036063	.	-	.	gene_id "11268"; transcript_id "DCXR_chr17_82036063,82036308,82036448,82036763+82036190,82036383,82036543,82036858_isoform_RefSeq"; gene_name "DCXR"; exon_number "1"; label "isoform_RefSeq"	NM_001195218	PC-14
chr17	MinION	exon	82036191	82036308	.	-	.	gene_id "11268"; transcript_id "DCXR_chr17_82036063,82036308,82036448,82036763+82036190,82036383,82036543,82036858_isoform_RefSeq"; gene_name "DCXR"; exon_number "2"; label "isoform_RefSeq"	NM_001195218	PC-14
chr17	MinION	exon	82036384	82036448	.	-	.	gene_id "11268"; transcript_id "DCXR_chr17_82036063,82036308,82036448,82036763+82036190,82036383,82036543,82036858_isoform_RefSeq"; gene_name "DCXR"; exon_number "3"; label "isoform_RefSeq"	NM_001195218	PC-14
chr17	MinION	exon	82036544	82036763	.	-	.	gene_id "11268"; transcript_id "DCXR_chr17_82036063,82036308,82036448,82036763+82036190,82036383,82036543,82036858_isoform_RefSeq"; gene_name "DCXR"; exon_number "4"; label "isoform_RefSeq"	NM_001195218	PC-14
chr17	MinION	exon	82036859	82037362	.	-	.	gene_id "11268"; transcript_id "DCXR_chr17_82036063,82036308,82036448,82036763+82036190,82036383,82036543,82036858_isoform_RefSeq"; gene_name "DCXR"; exon_number "5"; label "isoform_RefSeq"	NM_001195218	PC-14
chr17	MinION	transcript	59109940	59155265	.	-	.	gene_id "15804"; transcript_id "SKA2_chr17_59112345,59131367+59131280,59155130_isoform_RefSeq"; gene_name "SKA2"; label "isoform_RefSeq"	NM_001100595	A427,ABC-1,H1299,H1650,H1819,H2347,PC-14,PC-3,PC-9,RERF-LC-Ad1,RERF-LC-MS,RERF-LC-OK
chr17	MinION	exon	59109940	59112345	.	-	.	gene_id "15804"; transcript_id "SKA2_chr17_59112345,59131367+59131280,59155130_isoform_RefSeq"; gene_name "SKA2"; exon_number "1"; label "isoform_RefSeq"	NM_001100595	A427,ABC-1,H1299,H1650,H1819,H2347,PC-14,PC-3,PC-9,RERF-LC-Ad1,RERF-LC-MS,RERF-LC-OK
chr17	MinION	exon	59131281	59131367	.	-	.	gene_id "15804"; transcript_id "SKA2_chr17_59112345,59131367+59131280,59155130_isoform_RefSeq"; gene_name "SKA2"; exon_number "2"; label "isoform_RefSeq"	NM_001100595	A427,ABC-1,H1299,H1650,H1819,H2347,PC-14,PC-3,PC-9,RERF-LC-Ad1,RERF-LC-MS,RERF-LC-OK
chr17	MinION	exon	59155131	59155265	.	-	.	gene_id "15804"; transcript_id "SKA2_chr17_59112345,59131367+59131280,59155130_isoform_RefSeq"; gene_name "SKA2"; exon_number "3"; label "isoform_RefSeq"	NM_001100595	A427,ABC-1,H1299,H1650,H1819,H2347,PC-14,PC-3,PC-9,RERF-LC-Ad1,RERF-LC-MS,RERF-LC-OK
chr17	MinION	transcript	78174075	78187099	.	-	.	gene_id "4352"; transcript_id "TK1_chr17_78175169,78175618,78182682,78185165,78186818+78175528,78182588,78185054,78186786,78186928_isoform_RefSeq"; gene_name "TK1"; label "isoform_RefSeq"	NM_003258	H2347,PC-14,PC-3,RERF-LC-MS,RERF-LC-OK
chr17	MinION	exon	78174075	78175169	.	-	.	gene_id "4352"; transcript_id "TK1_chr17_78175169,78175618,78182682,78185165,78186818+78175528,78182588,78185054,78186786,78186928_isoform_RefSeq"; gene_name "TK1"; exon_number "1"; label "isoform_RefSeq"	NM_003258	H2347,PC-14,PC-3,RERF-LC-MS,RERF-LC-OK
chr17	MinION	exon	78175529	78175618	.	-	.	gene_id "4352"; transcript_id "TK1_chr17_78175169,78175618,78182682,78185165,78186818+78175528,78182588,78185054,78186786,78186928_isoform_RefSeq"; gene_name "TK1"; exon_number "2"; label "isoform_RefSeq"	NM_003258	H2347,PC-14,PC-3,RERF-LC-MS,RERF-LC-OK
chr17	MinION	exon	78182589	78182682	.	-	.	gene_id "4352"; transcript_id "TK1_chr17_78175169,78175618,78182682,78185165,78186818+78175528,78182588,78185054,78186786,78186928_isoform_RefSeq"; gene_name "TK1"; exon_number "3"; label "isoform_RefSeq"	NM_003258	H2347,PC-14,PC-3,RERF-LC-MS,RERF-LC-OK
chr17	MinION	exon	78185055	78185165	.	-	.	gene_id "4352"; transcript_id "TK1_chr17_78175169,78175618,78182682,78185165,78186818+78175528,78182588,78185054,78186786,78186928_isoform_RefSeq"; gene_name "TK1"; exon_number "4"; label "isoform_RefSeq"	NM_003258	H2347,PC-14,PC-3,RERF-LC-MS,RERF-LC-OK
chr17	MinION	exon	78186787	78186818	.	-	.	gene_id "4352"; transcript_id "TK1_chr17_78175169,78175618,78182682,78185165,78186818+78175528,78182588,78185054,78186786,78186928_isoform_RefSeq"; gene_name "TK1"; exon_number "5"; label "isoform_RefSeq"	NM_003258	H2347,PC-14,PC-3,RERF-LC-MS,RERF-LC-OK
chr17	MinION	exon	78186929	78187099	.	-	.	gene_id "4352"; transcript_id "TK1_chr17_78175169,78175618,78182682,78185165,78186818+78175528,78182588,78185054,78186786,78186928_isoform_RefSeq"; gene_name "TK1"; exon_number "6"; label "isoform_RefSeq"	NM_003258	H2347,PC-14,PC-3,RERF-LC-MS,RERF-LC-OK
chr17	MinION	transcript	41688885	41691647	.	+	.	gene_id "15246"; transcript_id "EIF1_chr17_41689941,41690189+41690087,41690781_isoform_RefSeq"; gene_name "EIF1"; label "isoform_RefSeq"	NM_005801	A427,A549,ABC-1,H1437,H1648,H1650,H1819,H2228,H2347,H322,II-18,PC-14,PC-3,RERF-LC-Ad1,RERF-LC-Ad2,RERF-LC-MS,VMRC-LCD
chr17	MinION	exon	41688885	41689941	.	+	.	gene_id "15246"; transcript_id "EIF1_chr17_41689941,41690189+41690087,41690781_isoform_RefSeq"; gene_name "EIF1"; exon_number "1"; label "isoform_RefSeq"	NM_005801	A427,A549,ABC-1,H1437,H1648,H1650,H1819,H2228,H2347,H322,II-18,PC-14,PC-3,RERF-LC-Ad1,RERF-LC-Ad2,RERF-LC-MS,VMRC-LCD
chr17	MinION	exon	41690088	41690189	.	+	.	gene_id "15246"; transcript_id "EIF1_chr17_41689941,41690189+41690087,41690781_isoform_RefSeq"; gene_name "EIF1"; exon_number "2"; label "isoform_RefSeq"	NM_005801	A427,A549,ABC-1,H1437,H1648,H1650,H1819,H2228,H2347,H322,II-18,PC-14,PC-3,RERF-LC-Ad1,RERF-LC-Ad2,RERF-LC-MS,VMRC-LCD
chr17	MinION	exon	41690782	41691647	.	+	.	gene_id "15246"; transcript_id "EIF1_chr17_41689941,41690189+41690087,41690781_isoform_RefSeq"; gene_name "EIF1"; exon_number "3"; label "isoform_RefSeq"	NM_005801	A427,A549,ABC-1,H1437,H1648,H1650,H1819,H2228,H2347,H322,II-18,PC-14,PC-3,RERF-LC-Ad1,RERF-LC-Ad2,RERF-LC-MS,VMRC-LCD
chr17	MinION	transcript	82035878	82037709	.	-	.	gene_id "11268"; transcript_id "DCXR_chr17_82036063,82036308,82036448,82036643,82036763+82036190,82036383,82036543,82036720,82036858_isoform_RefSeq"; gene_name "DCXR"; label "isoform_RefSeq"	NM_016286	A427,A549,H1437,H1648,H1650,H2126,II-18,PC-14,PC-3,PC-9,RERF-LC-Ad2,RERF-LC-KJ,RERF-LC-MS,RERF-LC-OK
chr17	MinION	exon	82035878	82036063	.	-	.	gene_id "11268"; transcript_id "DCXR_chr17_82036063,82036308,82036448,82036643,82036763+82036190,82036383,82036543,82036720,82036858_isoform_RefSeq"; gene_name "DCXR"; exon_number "1"; label "isoform_RefSeq"	NM_016286	A427,A549,H1437,H1648,H1650,H2126,II-18,PC-14,PC-3,PC-9,RERF-LC-Ad2,RERF-LC-KJ,RERF-LC-MS,RERF-LC-OK
chr17	MinION	exon	82036191	82036308	.	-	.	gene_id "11268"; transcript_id "DCXR_chr17_82036063,82036308,82036448,82036643,82036763+82036190,82036383,82036543,82036720,82036858_isoform_RefSeq"; gene_name "DCXR"; exon_number "2"; label "isoform_RefSeq"	NM_016286	A427,A549,H1437,H1648,H1650,H2126,II-18,PC-14,PC-3,PC-9,RERF-LC-Ad2,RERF-LC-KJ,RERF-LC-MS,RERF-LC-OK
chr17	MinION	exon	82036384	82036448	.	-	.	gene_id "11268"; transcript_id "DCXR_chr17_82036063,82036308,82036448,82036643,82036763+82036190,82036383,82036543,82036720,82036858_isoform_RefSeq"; gene_name "DCXR"; exon_number "3"; label "isoform_RefSeq"	NM_016286	A427,A549,H1437,H1648,H1650,H2126,II-18,PC-14,PC-3,PC-9,RERF-LC-Ad2,RERF-LC-KJ,RERF-LC-MS,RERF-LC-OK
chr17	MinION	exon	82036544	82036643	.	-	.	gene_id "11268"; transcript_id "DCXR_chr17_82036063,82036308,82036448,82036643,82036763+82036190,82036383,82036543,82036720,82036858_isoform_RefSeq"; gene_name "DCXR"; exon_number "4"; label "isoform_RefSeq"	NM_016286	A427,A549,H1437,H1648,H1650,H2126,II-18,PC-14,PC-3,PC-9,RERF-LC-Ad2,RERF-LC-KJ,RERF-LC-MS,RERF-LC-OK
chr17	MinION	exon	82036721	82036763	.	-	.	gene_id "11268"; transcript_id "DCXR_chr17_82036063,82036308,82036448,82036643,82036763+82036190,82036383,82036543,82036720,82036858_isoform_RefSeq"; gene_name "DCXR"; exon_number "5"; label "isoform_RefSeq"	NM_016286	A427,A549,H1437,H1648,H1650,H2126,II-18,PC-14,PC-3,PC-9,RERF-LC-Ad2,RERF-LC-KJ,RERF-LC-MS,RERF-LC-OK
chr17	MinION	exon	82036859	82037709	.	-	.	gene_id "11268"; transcript_id "DCXR_chr17_82036063,82036308,82036448,82036643,82036763+82036190,82036383,82036543,82036720,82036858_isoform_RefSeq"; gene_name "DCXR"; exon_number "6"; label "isoform_RefSeq"	NM_016286	A427,A549,H1437,H1648,H1650,H2126,II-18,PC-14,PC-3,PC-9,RERF-LC-Ad2,RERF-LC-KJ,RERF-LC-MS,RERF-LC-OK
chr17	MinION	transcript	74203674	74209882	.	+	.	gene_id "13318"; transcript_id "RPL38_chr17_74203958,74204190,74209309+74204129,74209186,74209803_isoform_RefSeq"; gene_name "RPL38"; label "isoform_RefSeq"	NM_000999	A427,A549,ABC-1,H1299,H1437,H1648,H1650,H1819,H2126,H2228,H2347,II-18,PC-14,PC-3,PC-9,RERF-LC-Ad1,RERF-LC-KJ,RERF-LC-MS,RERF-LC-OK,VMRC-LCD
chr17	MinION	exon	74203674	74203958	.	+	.	gene_id "13318"; transcript_id "RPL38_chr17_74203958,74204190,74209309+74204129,74209186,74209803_isoform_RefSeq"; gene_name "RPL38"; exon_number "1"; label "isoform_RefSeq"	NM_000999	A427,A549,ABC-1,H1299,H1437,H1648,H1650,H1819,H2126,H2228,H2347,II-18,PC-14,PC-3,PC-9,RERF-LC-Ad1,RERF-LC-KJ,RERF-LC-MS,RERF-LC-OK,VMRC-LCD
chr17	MinION	exon	74204130	74204190	.	+	.	gene_id "13318"; transcript_id "RPL38_chr17_74203958,74204190,74209309+74204129,74209186,74209803_isoform_RefSeq"; gene_name "RPL38"; exon_number "2"; label "isoform_RefSeq"	NM_000999	A427,A549,ABC-1,H1299,H1437,H1648,H1650,H1819,H2126,H2228,H2347,II-18,PC-14,PC-3,PC-9,RERF-LC-Ad1,RERF-LC-KJ,RERF-LC-MS,RERF-LC-OK,VMRC-LCD
chr17	MinION	exon	74209187	74209309	.	+	.	gene_id "13318"; transcript_id "RPL38_chr17_74203958,74204190,74209309+74204129,74209186,74209803_isoform_RefSeq"; gene_name "RPL38"; exon_number "3"; label "isoform_RefSeq"	NM_000999	A427,A549,ABC-1,H1299,H1437,H1648,H1650,H1819,H2126,H2228,H2347,II-18,PC-14,PC-3,PC-9,RERF-LC-Ad1,RERF-LC-KJ,RERF-LC-MS,RERF-LC-OK,VMRC-LCD
chr17	MinION	exon	74209804	74209882	.	+	.	gene_id "13318"; transcript_id "RPL38_chr17_74203958,74204190,74209309+74204129,74209186,74209803_isoform_RefSeq"; gene_name "RPL38"; exon_number "4"; label "isoform_RefSeq"	NM_000999	A427,A549,ABC-1,H1299,H1437,H1648,H1650,H1819,H2126,H2228,H2347,II-18,PC-14,PC-3,PC-9,RERF-LC-Ad1,RERF-LC-KJ,RERF-LC-MS,RERF-LC-OK,VMRC-LCD
chr17	MinION	transcript	75135248	75154540	.	-	.	gene_id "3539"; transcript_id "JPT1_chr17_75136250,75147653,75148671,75149185+75147555,75148528,75149090,75154341_isoform_RefSeq"; gene_name "JPT1"; label "isoform_RefSeq"	NM_001002033	H1437,H2228,H2347,II-18,PC-14
chr17	MinION	exon	75135248	75136250	.	-	.	gene_id "3539"; transcript_id "JPT1_chr17_75136250,75147653,75148671,75149185+75147555,75148528,75149090,75154341_isoform_RefSeq"; gene_name "JPT1"; exon_number "1"; label "isoform_RefSeq"	NM_001002033	H1437,H2228,H2347,II-18,PC-14
chr17	MinION	exon	75147556	75147653	.	-	.	gene_id "3539"; transcript_id "JPT1_chr17_75136250,75147653,75148671,75149185+75147555,75148528,75149090,75154341_isoform_RefSeq"; gene_name "JPT1"; exon_number "2"; label "isoform_RefSeq"	NM_001002033	H1437,H2228,H2347,II-18,PC-14
chr17	MinION	exon	75148529	75148671	.	-	.	gene_id "3539"; transcript_id "JPT1_chr17_75136250,75147653,75148671,75149185+75147555,75148528,75149090,75154341_isoform_RefSeq"; gene_name "JPT1"; exon_number "3"; label "isoform_RefSeq"	NM_001002033	H1437,H2228,H2347,II-18,PC-14
chr17	MinION	exon	75149091	75149185	.	-	.	gene_id "3539"; transcript_id "JPT1_chr17_75136250,75147653,75148671,75149185+75147555,75148528,75149090,75154341_isoform_RefSeq"; gene_name "JPT1"; exon_number "4"; label "isoform_RefSeq"	NM_001002033	H1437,H2228,H2347,II-18,PC-14
chr17	MinION	exon	75154342	75154540	.	-	.	gene_id "3539"; transcript_id "JPT1_chr17_75136250,75147653,75148671,75149185+75147555,75148528,75149090,75154341_isoform_RefSeq"; gene_name "JPT1"; exon_number "5"; label "isoform_RefSeq"	NM_001002033	H1437,H2228,H2347,II-18,PC-14
chr17	MinION	transcript	59836720	59842252	.	+	.	gene_id "14014"; transcript_id "VMP1_chr17_59838397+59839767_isoform_RefSeq"; gene_name "VMP1"; label "isoform_RefSeq"	NM_001329394	A427,A549,H1299,H1437,H1648,H1650,H1819,H2126,H2228,H2347,H322,II-18,PC-14,PC-3,PC-9,RERF-LC-Ad1,RERF-LC-Ad2,RERF-LC-MS,RERF-LC-OK,VMRC-LCD
chr17	MinION	exon	59836720	59838397	.	+	.	gene_id "14014"; transcript_id "VMP1_chr17_59838397+59839767_isoform_RefSeq"; gene_name "VMP1"; exon_number "1"; label "isoform_RefSeq"	NM_001329394	A427,A549,H1299,H1437,H1648,H1650,H1819,H2126,H2228,H2347,H322,II-18,PC-14,PC-3,PC-9,RERF-LC-Ad1,RERF-LC-Ad2,RERF-LC-MS,RERF-LC-OK,VMRC-LCD
chr17	MinION	exon	59839768	59842252	.	+	.	gene_id "14014"; transcript_id "VMP1_chr17_59838397+59839767_isoform_RefSeq"; gene_name "VMP1"; exon_number "2"; label "isoform_RefSeq"	NM_001329394	A427,A549,H1299,H1437,H1648,H1650,H1819,H2126,H2228,H2347,H322,II-18,PC-14,PC-3,PC-9,RERF-LC-Ad1,RERF-LC-Ad2,RERF-LC-MS,RERF-LC-OK,VMRC-LCD
chr17	MinION	transcript	62423894	62449561	.	+	.	gene_id "8968"; transcript_id "METTL2A_chr17_62424310,62426654,62427837,62435292,62440756,62444943,62447766+62426298,62427787,62435231,62440616,62444836,62447700,62448574_isoform_RefSeq"; gene_name "METTL2A"; label "isoform_RefSeq"	NM_181725	PC-14
chr17	MinION	exon	62423894	62424310	.	+	.	gene_id "8968"; transcript_id "METTL2A_chr17_62424310,62426654,62427837,62435292,62440756,62444943,62447766+62426298,62427787,62435231,62440616,62444836,62447700,62448574_isoform_RefSeq"; gene_name "METTL2A"; exon_number "1"; label "isoform_RefSeq"	NM_181725	PC-14
chr17	MinION	exon	62426299	62426654	.	+	.	gene_id "8968"; transcript_id "METTL2A_chr17_62424310,62426654,62427837,62435292,62440756,62444943,62447766+62426298,62427787,62435231,62440616,62444836,62447700,62448574_isoform_RefSeq"; gene_name "METTL2A"; exon_number "2"; label "isoform_RefSeq"	NM_181725	PC-14
chr17	MinION	exon	62427788	62427837	.	+	.	gene_id "8968"; transcript_id "METTL2A_chr17_62424310,62426654,62427837,62435292,62440756,62444943,62447766+62426298,62427787,62435231,62440616,62444836,62447700,62448574_isoform_RefSeq"; gene_name "METTL2A"; exon_number "3"; label "isoform_RefSeq"	NM_181725	PC-14
chr17	MinION	exon	62435232	62435292	.	+	.	gene_id "8968"; transcript_id "METTL2A_chr17_62424310,62426654,62427837,62435292,62440756,62444943,62447766+62426298,62427787,62435231,62440616,62444836,62447700,62448574_isoform_RefSeq"; gene_name "METTL2A"; exon_number "4"; label "isoform_RefSeq"	NM_181725	PC-14
chr17	MinION	exon	62440617	62440756	.	+	.	gene_id "8968"; transcript_id "METTL2A_chr17_62424310,62426654,62427837,62435292,62440756,62444943,62447766+62426298,62427787,62435231,62440616,62444836,62447700,62448574_isoform_RefSeq"; gene_name "METTL2A"; exon_number "5"; label "isoform_RefSeq"	NM_181725	PC-14
chr17	MinION	exon	62444837	62444943	.	+	.	gene_id "8968"; transcript_id "METTL2A_chr17_62424310,62426654,62427837,62435292,62440756,62444943,62447766+62426298,62427787,62435231,62440616,62444836,62447700,62448574_isoform_RefSeq"; gene_name "METTL2A"; exon_number "6"; label "isoform_RefSeq"	NM_181725	PC-14
chr17	MinION	exon	62447701	62447766	.	+	.	gene_id "8968"; transcript_id "METTL2A_chr17_62424310,62426654,62427837,62435292,62440756,62444943,62447766+62426298,62427787,62435231,62440616,62444836,62447700,62448574_isoform_RefSeq"; gene_name "METTL2A"; exon_number "7"; label "isoform_RefSeq"	NM_181725	PC-14
chr17	MinION	exon	62448575	62449561	.	+	.	gene_id "8968"; transcript_id "METTL2A_chr17_62424310,62426654,62427837,62435292,62440756,62444943,62447766+62426298,62427787,62435231,62440616,62444836,62447700,62448574_isoform_RefSeq"; gene_name "METTL2A"; exon_number "8"; label "isoform_RefSeq"	NM_181725	PC-14
chr17	MinION	transcript	41966697	41969230	.	+	.	gene_id "15053"; transcript_id "CNP_chr17_41966887+41968067_isoform_RefSeq"; gene_name "CNP"; label "isoform_RefSeq"	NM_033133	PC-14
chr17	MinION	exon	41966697	41966887	.	+	.	gene_id "15053"; transcript_id "CNP_chr17_41966887+41968067_isoform_RefSeq"; gene_name "CNP"; exon_number "1"; label "isoform_RefSeq"	NM_033133	PC-14
chr17	MinION	exon	41968068	41969230	.	+	.	gene_id "15053"; transcript_id "CNP_chr17_41966887+41968067_isoform_RefSeq"; gene_name "CNP"; exon_number "2"; label "isoform_RefSeq"	NM_033133	PC-14
chr18	MinION	transcript	23647531	23662936	.	-	.	gene_id "18756"; transcript_id "ANKRD29_chr18_23649193+23662709_isoform_RefSeq"; gene_name "ANKRD29"; label "isoform_RefSeq"	NM_001308238	A549,ABC-1,H1437,H1648,H2126,II-18,PC-14
chr18	MinION	exon	23647531	23649193	.	-	.	gene_id "18756"; transcript_id "ANKRD29_chr18_23649193+23662709_isoform_RefSeq"; gene_name "ANKRD29"; exon_number "1"; label "isoform_RefSeq"	NM_001308238	A549,ABC-1,H1437,H1648,H2126,II-18,PC-14
chr18	MinION	exon	23662710	23662936	.	-	.	gene_id "18756"; transcript_id "ANKRD29_chr18_23649193+23662709_isoform_RefSeq"; gene_name "ANKRD29"; exon_number "2"; label "isoform_RefSeq"	NM_001308238	A549,ABC-1,H1437,H1648,H2126,II-18,PC-14
chr19	MinION	transcript	6361584	6369271	.	+	.	gene_id "7156"; transcript_id "CLPP_chr19_6361940,6362542,6364639,6366363+6362445,6364451,6366257,6368537_isoform_RefSeq"; gene_name "CLPP"; label "isoform_RefSeq"	NM_006012	A427,H2228,PC-14
chr19	MinION	exon	6361584	6361940	.	+	.	gene_id "7156"; transcript_id "CLPP_chr19_6361940,6362542,6364639,6366363+6362445,6364451,6366257,6368537_isoform_RefSeq"; gene_name "CLPP"; exon_number "1"; label "isoform_RefSeq"	NM_006012	A427,H2228,PC-14
chr19	MinION	exon	6362446	6362542	.	+	.	gene_id "7156"; transcript_id "CLPP_chr19_6361940,6362542,6364639,6366363+6362445,6364451,6366257,6368537_isoform_RefSeq"; gene_name "CLPP"; exon_number "2"; label "isoform_RefSeq"	NM_006012	A427,H2228,PC-14
chr19	MinION	exon	6364452	6364639	.	+	.	gene_id "7156"; transcript_id "CLPP_chr19_6361940,6362542,6364639,6366363+6362445,6364451,6366257,6368537_isoform_RefSeq"; gene_name "CLPP"; exon_number "3"; label "isoform_RefSeq"	NM_006012	A427,H2228,PC-14
chr19	MinION	exon	6366258	6366363	.	+	.	gene_id "7156"; transcript_id "CLPP_chr19_6361940,6362542,6364639,6366363+6362445,6364451,6366257,6368537_isoform_RefSeq"; gene_name "CLPP"; exon_number "4"; label "isoform_RefSeq"	NM_006012	A427,H2228,PC-14
chr19	MinION	exon	6368538	6369271	.	+	.	gene_id "7156"; transcript_id "CLPP_chr19_6361940,6362542,6364639,6366363+6362445,6364451,6366257,6368537_isoform_RefSeq"; gene_name "CLPP"; exon_number "5"; label "isoform_RefSeq"	NM_006012	A427,H2228,PC-14
chr19	MinION	transcript	36113712	36114918	.	-	.	gene_id "17241"; transcript_id "POLR2I_chr19_36113817,36114066,36114251,36114412+36114014,36114176,36114338,36114658_isoform_RefSeq"; gene_name "POLR2I"; label "isoform_RefSeq"	NM_006233	A427,A549,ABC-1,H1299,H1648,H1650,H1819,H2228,H2347,II-18,PC-14,PC-3,PC-9,RERF-LC-Ad1,RERF-LC-KJ,RERF-LC-MS,VMRC-LCD
chr19	MinION	exon	36113712	36113817	.	-	.	gene_id "17241"; transcript_id "POLR2I_chr19_36113817,36114066,36114251,36114412+36114014,36114176,36114338,36114658_isoform_RefSeq"; gene_name "POLR2I"; exon_number "1"; label "isoform_RefSeq"	NM_006233	A427,A549,ABC-1,H1299,H1648,H1650,H1819,H2228,H2347,II-18,PC-14,PC-3,PC-9,RERF-LC-Ad1,RERF-LC-KJ,RERF-LC-MS,VMRC-LCD
chr19	MinION	exon	36114015	36114066	.	-	.	gene_id "17241"; transcript_id "POLR2I_chr19_36113817,36114066,36114251,36114412+36114014,36114176,36114338,36114658_isoform_RefSeq"; gene_name "POLR2I"; exon_number "2"; label "isoform_RefSeq"	NM_006233	A427,A549,ABC-1,H1299,H1648,H1650,H1819,H2228,H2347,II-18,PC-14,PC-3,PC-9,RERF-LC-Ad1,RERF-LC-KJ,RERF-LC-MS,VMRC-LCD
chr19	MinION	exon	36114177	36114251	.	-	.	gene_id "17241"; transcript_id "POLR2I_chr19_36113817,36114066,36114251,36114412+36114014,36114176,36114338,36114658_isoform_RefSeq"; gene_name "POLR2I"; exon_number "3"; label "isoform_RefSeq"	NM_006233	A427,A549,ABC-1,H1299,H1648,H1650,H1819,H2228,H2347,II-18,PC-14,PC-3,PC-9,RERF-LC-Ad1,RERF-LC-KJ,RERF-LC-MS,VMRC-LCD
chr19	MinION	exon	36114339	36114412	.	-	.	gene_id "17241"; transcript_id "POLR2I_chr19_36113817,36114066,36114251,36114412+36114014,36114176,36114338,36114658_isoform_RefSeq"; gene_name "POLR2I"; exon_number "4"; label "isoform_RefSeq"	NM_006233	A427,A549,ABC-1,H1299,H1648,H1650,H1819,H2228,H2347,II-18,PC-14,PC-3,PC-9,RERF-LC-Ad1,RERF-LC-KJ,RERF-LC-MS,VMRC-LCD
chr19	MinION	exon	36114659	36114918	.	-	.	gene_id "17241"; transcript_id "POLR2I_chr19_36113817,36114066,36114251,36114412+36114014,36114176,36114338,36114658_isoform_RefSeq"; gene_name "POLR2I"; exon_number "5"; label "isoform_RefSeq"	NM_006233	A427,A549,ABC-1,H1299,H1648,H1650,H1819,H2228,H2347,II-18,PC-14,PC-3,PC-9,RERF-LC-Ad1,RERF-LC-KJ,RERF-LC-MS,VMRC-LCD
chr19	MinION	transcript	867853	893247	.	-	.	gene_id "9397"; transcript_id "MED16_chr19_868499,868946,871253,872118,873582,875454,877180,880148,881714,885008,886201,889807,890244,891149+868862,871036,871925,873448,875243,876973,879936,881558,884902,885769,889637,890136,890962,893085_isoform_RefSeq"; gene_name "MED16"; label "isoform_RefSeq"	NM_005481	H1437,H1648,H2228,H2347,H322,II-18,PC-14,PC-3,PC-9,RERF-LC-Ad1,RERF-LC-Ad2,RERF-LC-MS,VMRC-LCD
chr19	MinION	exon	867853	868499	.	-	.	gene_id "9397"; transcript_id "MED16_chr19_868499,868946,871253,872118,873582,875454,877180,880148,881714,885008,886201,889807,890244,891149+868862,871036,871925,873448,875243,876973,879936,881558,884902,885769,889637,890136,890962,893085_isoform_RefSeq"; gene_name "MED16"; exon_number "1"; label "isoform_RefSeq"	NM_005481	H1437,H1648,H2228,H2347,H322,II-18,PC-14,PC-3,PC-9,RERF-LC-Ad1,RERF-LC-Ad2,RERF-LC-MS,VMRC-LCD
chr19	MinION	exon	868863	868946	.	-	.	gene_id "9397"; transcript_id "MED16_chr19_868499,868946,871253,872118,873582,875454,877180,880148,881714,885008,886201,889807,890244,891149+868862,871036,871925,873448,875243,876973,879936,881558,884902,885769,889637,890136,890962,893085_isoform_RefSeq"; gene_name "MED16"; exon_number "2"; label "isoform_RefSeq"	NM_005481	H1437,H1648,H2228,H2347,H322,II-18,PC-14,PC-3,PC-9,RERF-LC-Ad1,RERF-LC-Ad2,RERF-LC-MS,VMRC-LCD
chr19	MinION	exon	871037	871253	.	-	.	gene_id "9397"; transcript_id "MED16_chr19_868499,868946,871253,872118,873582,875454,877180,880148,881714,885008,886201,889807,890244,891149+868862,871036,871925,873448,875243,876973,879936,881558,884902,885769,889637,890136,890962,893085_isoform_RefSeq"; gene_name "MED16"; exon_number "3"; label "isoform_RefSeq"	NM_005481	H1437,H1648,H2228,H2347,H322,II-18,PC-14,PC-3,PC-9,RERF-LC-Ad1,RERF-LC-Ad2,RERF-LC-MS,VMRC-LCD
chr19	MinION	exon	871926	872118	.	-	.	gene_id "9397"; transcript_id "MED16_chr19_868499,868946,871253,872118,873582,875454,877180,880148,881714,885008,886201,889807,890244,891149+868862,871036,871925,873448,875243,876973,879936,881558,884902,885769,889637,890136,890962,893085_isoform_RefSeq"; gene_name "MED16"; exon_number "4"; label "isoform_RefSeq"	NM_005481	H1437,H1648,H2228,H2347,H322,II-18,PC-14,PC-3,PC-9,RERF-LC-Ad1,RERF-LC-Ad2,RERF-LC-MS,VMRC-LCD
chr19	MinION	exon	873449	873582	.	-	.	gene_id "9397"; transcript_id "MED16_chr19_868499,868946,871253,872118,873582,875454,877180,880148,881714,885008,886201,889807,890244,891149+868862,871036,871925,873448,875243,876973,879936,881558,884902,885769,889637,890136,890962,893085_isoform_RefSeq"; gene_name "MED16"; exon_number "5"; label "isoform_RefSeq"	NM_005481	H1437,H1648,H2228,H2347,H322,II-18,PC-14,PC-3,PC-9,RERF-LC-Ad1,RERF-LC-Ad2,RERF-LC-MS,VMRC-LCD
chr19	MinION	exon	875244	875454	.	-	.	gene_id "9397"; transcript_id "MED16_chr19_868499,868946,871253,872118,873582,875454,877180,880148,881714,885008,886201,889807,890244,891149+868862,871036,871925,873448,875243,876973,879936,881558,884902,885769,889637,890136,890962,893085_isoform_RefSeq"; gene_name "MED16"; exon_number "6"; label "isoform_RefSeq"	NM_005481	H1437,H1648,H2228,H2347,H322,II-18,PC-14,PC-3,PC-9,RERF-LC-Ad1,RERF-LC-Ad2,RERF-LC-MS,VMRC-LCD
chr19	MinION	exon	876974	877180	.	-	.	gene_id "9397"; transcript_id "MED16_chr19_868499,868946,871253,872118,873582,875454,877180,880148,881714,885008,886201,889807,890244,891149+868862,871036,871925,873448,875243,876973,879936,881558,884902,885769,889637,890136,890962,893085_isoform_RefSeq"; gene_name "MED16"; exon_number "7"; label "isoform_RefSeq"	NM_005481	H1437,H1648,H2228,H2347,H322,II-18,PC-14,PC-3,PC-9,RERF-LC-Ad1,RERF-LC-Ad2,RERF-LC-MS,VMRC-LCD
chr19	MinION	exon	879937	880148	.	-	.	gene_id "9397"; transcript_id "MED16_chr19_868499,868946,871253,872118,873582,875454,877180,880148,881714,885008,886201,889807,890244,891149+868862,871036,871925,873448,875243,876973,879936,881558,884902,885769,889637,890136,890962,893085_isoform_RefSeq"; gene_name "MED16"; exon_number "8"; label "isoform_RefSeq"	NM_005481	H1437,H1648,H2228,H2347,H322,II-18,PC-14,PC-3,PC-9,RERF-LC-Ad1,RERF-LC-Ad2,RERF-LC-MS,VMRC-LCD
chr19	MinION	exon	881559	881714	.	-	.	gene_id "9397"; transcript_id "MED16_chr19_868499,868946,871253,872118,873582,875454,877180,880148,881714,885008,886201,889807,890244,891149+868862,871036,871925,873448,875243,876973,879936,881558,884902,885769,889637,890136,890962,893085_isoform_RefSeq"; gene_name "MED16"; exon_number "9"; label "isoform_RefSeq"	NM_005481	H1437,H1648,H2228,H2347,H322,II-18,PC-14,PC-3,PC-9,RERF-LC-Ad1,RERF-LC-Ad2,RERF-LC-MS,VMRC-LCD
chr19	MinION	exon	884903	885008	.	-	.	gene_id "9397"; transcript_id "MED16_chr19_868499,868946,871253,872118,873582,875454,877180,880148,881714,885008,886201,889807,890244,891149+868862,871036,871925,873448,875243,876973,879936,881558,884902,885769,889637,890136,890962,893085_isoform_RefSeq"; gene_name "MED16"; exon_number "10"; label "isoform_RefSeq"	NM_005481	H1437,H1648,H2228,H2347,H322,II-18,PC-14,PC-3,PC-9,RERF-LC-Ad1,RERF-LC-Ad2,RERF-LC-MS,VMRC-LCD
chr19	MinION	exon	885770	886201	.	-	.	gene_id "9397"; transcript_id "MED16_chr19_868499,868946,871253,872118,873582,875454,877180,880148,881714,885008,886201,889807,890244,891149+868862,871036,871925,873448,875243,876973,879936,881558,884902,885769,889637,890136,890962,893085_isoform_RefSeq"; gene_name "MED16"; exon_number "11"; label "isoform_RefSeq"	NM_005481	H1437,H1648,H2228,H2347,H322,II-18,PC-14,PC-3,PC-9,RERF-LC-Ad1,RERF-LC-Ad2,RERF-LC-MS,VMRC-LCD
chr19	MinION	exon	889638	889807	.	-	.	gene_id "9397"; transcript_id "MED16_chr19_868499,868946,871253,872118,873582,875454,877180,880148,881714,885008,886201,889807,890244,891149+868862,871036,871925,873448,875243,876973,879936,881558,884902,885769,889637,890136,890962,893085_isoform_RefSeq"; gene_name "MED16"; exon_number "12"; label "isoform_RefSeq"	NM_005481	H1437,H1648,H2228,H2347,H322,II-18,PC-14,PC-3,PC-9,RERF-LC-Ad1,RERF-LC-Ad2,RERF-LC-MS,VMRC-LCD
chr19	MinION	exon	890137	890244	.	-	.	gene_id "9397"; transcript_id "MED16_chr19_868499,868946,871253,872118,873582,875454,877180,880148,881714,885008,886201,889807,890244,891149+868862,871036,871925,873448,875243,876973,879936,881558,884902,885769,889637,890136,890962,893085_isoform_RefSeq"; gene_name "MED16"; exon_number "13"; label "isoform_RefSeq"	NM_005481	H1437,H1648,H2228,H2347,H322,II-18,PC-14,PC-3,PC-9,RERF-LC-Ad1,RERF-LC-Ad2,RERF-LC-MS,VMRC-LCD
chr19	MinION	exon	890963	891149	.	-	.	gene_id "9397"; transcript_id "MED16_chr19_868499,868946,871253,872118,873582,875454,877180,880148,881714,885008,886201,889807,890244,891149+868862,871036,871925,873448,875243,876973,879936,881558,884902,885769,889637,890136,890962,893085_isoform_RefSeq"; gene_name "MED16"; exon_number "14"; label "isoform_RefSeq"	NM_005481	H1437,H1648,H2228,H2347,H322,II-18,PC-14,PC-3,PC-9,RERF-LC-Ad1,RERF-LC-Ad2,RERF-LC-MS,VMRC-LCD
chr19	MinION	exon	893086	893247	.	-	.	gene_id "9397"; transcript_id "MED16_chr19_868499,868946,871253,872118,873582,875454,877180,880148,881714,885008,886201,889807,890244,891149+868862,871036,871925,873448,875243,876973,879936,881558,884902,885769,889637,890136,890962,893085_isoform_RefSeq"; gene_name "MED16"; exon_number "15"; label "isoform_RefSeq"	NM_005481	H1437,H1648,H2228,H2347,H322,II-18,PC-14,PC-3,PC-9,RERF-LC-Ad1,RERF-LC-Ad2,RERF-LC-MS,VMRC-LCD
chr19	MinION	transcript	18588635	18592349	.	+	.	gene_id "12507"; transcript_id "C19orf60_chr19_18588900,18589683,18590933+18588994,18590853,18592107_isoform_RefSeq"; gene_name "C19orf60"; label "isoform_RefSeq"	NM_001100418	A427,H1299,H1437,H1648,H1650,H2126,H2228,H2347,H322,II-18,PC-14,PC-3,PC-9,RERF-LC-Ad1,RERF-LC-Ad2,RERF-LC-KJ,RERF-LC-MS,RERF-LC-OK,VMRC-LCD
chr19	MinION	exon	18588635	18588900	.	+	.	gene_id "12507"; transcript_id "C19orf60_chr19_18588900,18589683,18590933+18588994,18590853,18592107_isoform_RefSeq"; gene_name "C19orf60"; exon_number "1"; label "isoform_RefSeq"	NM_001100418	A427,H1299,H1437,H1648,H1650,H2126,H2228,H2347,H322,II-18,PC-14,PC-3,PC-9,RERF-LC-Ad1,RERF-LC-Ad2,RERF-LC-KJ,RERF-LC-MS,RERF-LC-OK,VMRC-LCD
chr19	MinION	exon	18588995	18589683	.	+	.	gene_id "12507"; transcript_id "C19orf60_chr19_18588900,18589683,18590933+18588994,18590853,18592107_isoform_RefSeq"; gene_name "C19orf60"; exon_number "2"; label "isoform_RefSeq"	NM_001100418	A427,H1299,H1437,H1648,H1650,H2126,H2228,H2347,H322,II-18,PC-14,PC-3,PC-9,RERF-LC-Ad1,RERF-LC-Ad2,RERF-LC-KJ,RERF-LC-MS,RERF-LC-OK,VMRC-LCD
chr19	MinION	exon	18590854	18590933	.	+	.	gene_id "12507"; transcript_id "C19orf60_chr19_18588900,18589683,18590933+18588994,18590853,18592107_isoform_RefSeq"; gene_name "C19orf60"; exon_number "3"; label "isoform_RefSeq"	NM_001100418	A427,H1299,H1437,H1648,H1650,H2126,H2228,H2347,H322,II-18,PC-14,PC-3,PC-9,RERF-LC-Ad1,RERF-LC-Ad2,RERF-LC-KJ,RERF-LC-MS,RERF-LC-OK,VMRC-LCD
chr19	MinION	exon	18592108	18592349	.	+	.	gene_id "12507"; transcript_id "C19orf60_chr19_18588900,18589683,18590933+18588994,18590853,18592107_isoform_RefSeq"; gene_name "C19orf60"; exon_number "4"; label "isoform_RefSeq"	NM_001100418	A427,H1299,H1437,H1648,H1650,H2126,H2228,H2347,H322,II-18,PC-14,PC-3,PC-9,RERF-LC-Ad1,RERF-LC-Ad2,RERF-LC-KJ,RERF-LC-MS,RERF-LC-OK,VMRC-LCD
chr19	MinION	transcript	16829375	16857422	.	+	.	gene_id "6788"; transcript_id "SIN3B_chr19_16829540,16829897,16831647,16841968,16847113,16851534,16853158+16829790,16831493,16841767,16846969,16851411,16853068,16854142_isoform_RefSeq"; gene_name "SIN3B"; label "isoform_RefSeq"	NM_001297595	H1650,PC-14,PC-9,RERF-LC-MS
chr19	MinION	exon	16829375	16829540	.	+	.	gene_id "6788"; transcript_id "SIN3B_chr19_16829540,16829897,16831647,16841968,16847113,16851534,16853158+16829790,16831493,16841767,16846969,16851411,16853068,16854142_isoform_RefSeq"; gene_name "SIN3B"; exon_number "1"; label "isoform_RefSeq"	NM_001297595	H1650,PC-14,PC-9,RERF-LC-MS
chr19	MinION	exon	16829791	16829897	.	+	.	gene_id "6788"; transcript_id "SIN3B_chr19_16829540,16829897,16831647,16841968,16847113,16851534,16853158+16829790,16831493,16841767,16846969,16851411,16853068,16854142_isoform_RefSeq"; gene_name "SIN3B"; exon_number "2"; label "isoform_RefSeq"	NM_001297595	H1650,PC-14,PC-9,RERF-LC-MS
chr19	MinION	exon	16831494	16831647	.	+	.	gene_id "6788"; transcript_id "SIN3B_chr19_16829540,16829897,16831647,16841968,16847113,16851534,16853158+16829790,16831493,16841767,16846969,16851411,16853068,16854142_isoform_RefSeq"; gene_name "SIN3B"; exon_number "3"; label "isoform_RefSeq"	NM_001297595	H1650,PC-14,PC-9,RERF-LC-MS
chr19	MinION	exon	16841768	16841968	.	+	.	gene_id "6788"; transcript_id "SIN3B_chr19_16829540,16829897,16831647,16841968,16847113,16851534,16853158+16829790,16831493,16841767,16846969,16851411,16853068,16854142_isoform_RefSeq"; gene_name "SIN3B"; exon_number "4"; label "isoform_RefSeq"	NM_001297595	H1650,PC-14,PC-9,RERF-LC-MS
chr19	MinION	exon	16846970	16847113	.	+	.	gene_id "6788"; transcript_id "SIN3B_chr19_16829540,16829897,16831647,16841968,16847113,16851534,16853158+16829790,16831493,16841767,16846969,16851411,16853068,16854142_isoform_RefSeq"; gene_name "SIN3B"; exon_number "5"; label "isoform_RefSeq"	NM_001297595	H1650,PC-14,PC-9,RERF-LC-MS
chr19	MinION	exon	16851412	16851534	.	+	.	gene_id "6788"; transcript_id "SIN3B_chr19_16829540,16829897,16831647,16841968,16847113,16851534,16853158+16829790,16831493,16841767,16846969,16851411,16853068,16854142_isoform_RefSeq"; gene_name "SIN3B"; exon_number "6"; label "isoform_RefSeq"	NM_001297595	H1650,PC-14,PC-9,RERF-LC-MS
chr19	MinION	exon	16853069	16853158	.	+	.	gene_id "6788"; transcript_id "SIN3B_chr19_16829540,16829897,16831647,16841968,16847113,16851534,16853158+16829790,16831493,16841767,16846969,16851411,16853068,16854142_isoform_RefSeq"; gene_name "SIN3B"; exon_number "7"; label "isoform_RefSeq"	NM_001297595	H1650,PC-14,PC-9,RERF-LC-MS
chr19	MinION	exon	16854143	16857422	.	+	.	gene_id "6788"; transcript_id "SIN3B_chr19_16829540,16829897,16831647,16841968,16847113,16851534,16853158+16829790,16831493,16841767,16846969,16851411,16853068,16854142_isoform_RefSeq"; gene_name "SIN3B"; exon_number "8"; label "isoform_RefSeq"	NM_001297595	H1650,PC-14,PC-9,RERF-LC-MS
chr19	MinION	transcript	49712581	49713733	.	+	.	gene_id "8799"; transcript_id "CPT1C_chr19_49712849,49713064+49712971,49713419_isoform_RefSeq"; gene_name "CPT1C"; label "isoform_RefSeq"	NM_001136052	A549,PC-14
chr19	MinION	exon	49712581	49712849	.	+	.	gene_id "8799"; transcript_id "CPT1C_chr19_49712849,49713064+49712971,49713419_isoform_RefSeq"; gene_name "CPT1C"; exon_number "1"; label "isoform_RefSeq"	NM_001136052	A549,PC-14
chr19	MinION	exon	49712972	49713064	.	+	.	gene_id "8799"; transcript_id "CPT1C_chr19_49712849,49713064+49712971,49713419_isoform_RefSeq"; gene_name "CPT1C"; exon_number "2"; label "isoform_RefSeq"	NM_001136052	A549,PC-14
chr19	MinION	exon	49713420	49713733	.	+	.	gene_id "8799"; transcript_id "CPT1C_chr19_49712849,49713064+49712971,49713419_isoform_RefSeq"; gene_name "CPT1C"; exon_number "3"; label "isoform_RefSeq"	NM_001136052	A549,PC-14
chr19	MinION	transcript	35000266	35011120	.	+	.	gene_id "16473"; transcript_id "GRAMD1A_chr19_35000486,35009329,35009972,35010195+35009118,35009887,35010091,35010283_isoform_RefSeq"; gene_name "GRAMD1A"; label "isoform_RefSeq"	NM_001136199	A549,H1299,PC-14
chr19	MinION	exon	35000266	35000486	.	+	.	gene_id "16473"; transcript_id "GRAMD1A_chr19_35000486,35009329,35009972,35010195+35009118,35009887,35010091,35010283_isoform_RefSeq"; gene_name "GRAMD1A"; exon_number "1"; label "isoform_RefSeq"	NM_001136199	A549,H1299,PC-14
chr19	MinION	exon	35009119	35009329	.	+	.	gene_id "16473"; transcript_id "GRAMD1A_chr19_35000486,35009329,35009972,35010195+35009118,35009887,35010091,35010283_isoform_RefSeq"; gene_name "GRAMD1A"; exon_number "2"; label "isoform_RefSeq"	NM_001136199	A549,H1299,PC-14
chr19	MinION	exon	35009888	35009972	.	+	.	gene_id "16473"; transcript_id "GRAMD1A_chr19_35000486,35009329,35009972,35010195+35009118,35009887,35010091,35010283_isoform_RefSeq"; gene_name "GRAMD1A"; exon_number "3"; label "isoform_RefSeq"	NM_001136199	A549,H1299,PC-14
chr19	MinION	exon	35010092	35010195	.	+	.	gene_id "16473"; transcript_id "GRAMD1A_chr19_35000486,35009329,35009972,35010195+35009118,35009887,35010091,35010283_isoform_RefSeq"; gene_name "GRAMD1A"; exon_number "4"; label "isoform_RefSeq"	NM_001136199	A549,H1299,PC-14
chr19	MinION	exon	35010284	35011120	.	+	.	gene_id "16473"; transcript_id "GRAMD1A_chr19_35000486,35009329,35009972,35010195+35009118,35009887,35010091,35010283_isoform_RefSeq"; gene_name "GRAMD1A"; exon_number "5"; label "isoform_RefSeq"	NM_001136199	A549,H1299,PC-14
chr19	MinION	transcript	13144058	13150381	.	-	.	gene_id "7896"; transcript_id "STX10_chr19_13144486,13144671,13144870,13145395,13149091,13149593+13144576,13144763,13145287,13149028,13149498,13149727_isoform_RefSeq"; gene_name "STX10"; label "isoform_RefSeq"	NM_003765	A427,ABC-1,H1437,H1648,H322,PC-14,PC-9,RERF-LC-Ad1,RERF-LC-MS,RERF-LC-OK
chr19	MinION	exon	13144058	13144486	.	-	.	gene_id "7896"; transcript_id "STX10_chr19_13144486,13144671,13144870,13145395,13149091,13149593+13144576,13144763,13145287,13149028,13149498,13149727_isoform_RefSeq"; gene_name "STX10"; exon_number "1"; label "isoform_RefSeq"	NM_003765	A427,ABC-1,H1437,H1648,H322,PC-14,PC-9,RERF-LC-Ad1,RERF-LC-MS,RERF-LC-OK
chr19	MinION	exon	13144577	13144671	.	-	.	gene_id "7896"; transcript_id "STX10_chr19_13144486,13144671,13144870,13145395,13149091,13149593+13144576,13144763,13145287,13149028,13149498,13149727_isoform_RefSeq"; gene_name "STX10"; exon_number "2"; label "isoform_RefSeq"	NM_003765	A427,ABC-1,H1437,H1648,H322,PC-14,PC-9,RERF-LC-Ad1,RERF-LC-MS,RERF-LC-OK
chr19	MinION	exon	13144764	13144870	.	-	.	gene_id "7896"; transcript_id "STX10_chr19_13144486,13144671,13144870,13145395,13149091,13149593+13144576,13144763,13145287,13149028,13149498,13149727_isoform_RefSeq"; gene_name "STX10"; exon_number "3"; label "isoform_RefSeq"	NM_003765	A427,ABC-1,H1437,H1648,H322,PC-14,PC-9,RERF-LC-Ad1,RERF-LC-MS,RERF-LC-OK
chr19	MinION	exon	13145288	13145395	.	-	.	gene_id "7896"; transcript_id "STX10_chr19_13144486,13144671,13144870,13145395,13149091,13149593+13144576,13144763,13145287,13149028,13149498,13149727_isoform_RefSeq"; gene_name "STX10"; exon_number "4"; label "isoform_RefSeq"	NM_003765	A427,ABC-1,H1437,H1648,H322,PC-14,PC-9,RERF-LC-Ad1,RERF-LC-MS,RERF-LC-OK
chr19	MinION	exon	13149029	13149091	.	-	.	gene_id "7896"; transcript_id "STX10_chr19_13144486,13144671,13144870,13145395,13149091,13149593+13144576,13144763,13145287,13149028,13149498,13149727_isoform_RefSeq"; gene_name "STX10"; exon_number "5"; label "isoform_RefSeq"	NM_003765	A427,ABC-1,H1437,H1648,H322,PC-14,PC-9,RERF-LC-Ad1,RERF-LC-MS,RERF-LC-OK
chr19	MinION	exon	13149499	13149593	.	-	.	gene_id "7896"; transcript_id "STX10_chr19_13144486,13144671,13144870,13145395,13149091,13149593+13144576,13144763,13145287,13149028,13149498,13149727_isoform_RefSeq"; gene_name "STX10"; exon_number "6"; label "isoform_RefSeq"	NM_003765	A427,ABC-1,H1437,H1648,H322,PC-14,PC-9,RERF-LC-Ad1,RERF-LC-MS,RERF-LC-OK
chr19	MinION	exon	13149728	13150381	.	-	.	gene_id "7896"; transcript_id "STX10_chr19_13144486,13144671,13144870,13145395,13149091,13149593+13144576,13144763,13145287,13149028,13149498,13149727_isoform_RefSeq"; gene_name "STX10"; exon_number "7"; label "isoform_RefSeq"	NM_003765	A427,ABC-1,H1437,H1648,H322,PC-14,PC-9,RERF-LC-Ad1,RERF-LC-MS,RERF-LC-OK
chr19	MinION	transcript	1438400	1440497	.	+	.	gene_id "1105"; transcript_id "RPS15_chr19_1438892,1440253+1440018,1440348_isoform_RefSeq"; gene_name "RPS15"; label "isoform_RefSeq"	NM_001308226	H1299,H1648,H1819,H2126,H2347,II-18,PC-14,PC-3,RERF-LC-Ad1,RERF-LC-KJ,RERF-LC-MS,RERF-LC-OK
chr19	MinION	exon	1438400	1438892	.	+	.	gene_id "1105"; transcript_id "RPS15_chr19_1438892,1440253+1440018,1440348_isoform_RefSeq"; gene_name "RPS15"; exon_number "1"; label "isoform_RefSeq"	NM_001308226	H1299,H1648,H1819,H2126,H2347,II-18,PC-14,PC-3,RERF-LC-Ad1,RERF-LC-KJ,RERF-LC-MS,RERF-LC-OK
chr19	MinION	exon	1440019	1440253	.	+	.	gene_id "1105"; transcript_id "RPS15_chr19_1438892,1440253+1440018,1440348_isoform_RefSeq"; gene_name "RPS15"; exon_number "2"; label "isoform_RefSeq"	NM_001308226	H1299,H1648,H1819,H2126,H2347,II-18,PC-14,PC-3,RERF-LC-Ad1,RERF-LC-KJ,RERF-LC-MS,RERF-LC-OK
chr19	MinION	exon	1440349	1440497	.	+	.	gene_id "1105"; transcript_id "RPS15_chr19_1438892,1440253+1440018,1440348_isoform_RefSeq"; gene_name "RPS15"; exon_number "3"; label "isoform_RefSeq"	NM_001308226	H1299,H1648,H1819,H2126,H2347,II-18,PC-14,PC-3,RERF-LC-Ad1,RERF-LC-KJ,RERF-LC-MS,RERF-LC-OK
chr19	MinION	transcript	9827885	9830123	.	+	.	gene_id "12127"; transcript_id "UBL5_chr19_9827984,9828675,9828874+9828326,9828836,9829964_isoform_RefSeq"; gene_name "UBL5"; label "isoform_RefSeq"	NM_001048241	ABC-1,H1299,PC-14,PC-9,RERF-LC-MS,RERF-LC-OK,VMRC-LCD
chr19	MinION	exon	9827885	9827984	.	+	.	gene_id "12127"; transcript_id "UBL5_chr19_9827984,9828675,9828874+9828326,9828836,9829964_isoform_RefSeq"; gene_name "UBL5"; exon_number "1"; label "isoform_RefSeq"	NM_001048241	ABC-1,H1299,PC-14,PC-9,RERF-LC-MS,RERF-LC-OK,VMRC-LCD
chr19	MinION	exon	9828327	9828675	.	+	.	gene_id "12127"; transcript_id "UBL5_chr19_9827984,9828675,9828874+9828326,9828836,9829964_isoform_RefSeq"; gene_name "UBL5"; exon_number "2"; label "isoform_RefSeq"	NM_001048241	ABC-1,H1299,PC-14,PC-9,RERF-LC-MS,RERF-LC-OK,VMRC-LCD
chr19	MinION	exon	9828837	9828874	.	+	.	gene_id "12127"; transcript_id "UBL5_chr19_9827984,9828675,9828874+9828326,9828836,9829964_isoform_RefSeq"; gene_name "UBL5"; exon_number "3"; label "isoform_RefSeq"	NM_001048241	ABC-1,H1299,PC-14,PC-9,RERF-LC-MS,RERF-LC-OK,VMRC-LCD
chr19	MinION	exon	9829965	9830123	.	+	.	gene_id "12127"; transcript_id "UBL5_chr19_9827984,9828675,9828874+9828326,9828836,9829964_isoform_RefSeq"; gene_name "UBL5"; exon_number "4"; label "isoform_RefSeq"	NM_001048241	ABC-1,H1299,PC-14,PC-9,RERF-LC-MS,RERF-LC-OK,VMRC-LCD
chr19	MinION	transcript	45412728	45424391	.	-	.	gene_id "12065"; transcript_id "ERCC1_chr19_45413745,45414034,45414960,45416897,45419197,45420427,45421393,45423381+45413962,45414860,45416820,45419097,45420323,45421177,45423269,45423780_isoform_RefSeq"; gene_name "ERCC1"; label "isoform_RefSeq"	NM_001983	H1299,H1650,PC-14
chr19	MinION	exon	45412728	45413745	.	-	.	gene_id "12065"; transcript_id "ERCC1_chr19_45413745,45414034,45414960,45416897,45419197,45420427,45421393,45423381+45413962,45414860,45416820,45419097,45420323,45421177,45423269,45423780_isoform_RefSeq"; gene_name "ERCC1"; exon_number "1"; label "isoform_RefSeq"	NM_001983	H1299,H1650,PC-14
chr19	MinION	exon	45413963	45414034	.	-	.	gene_id "12065"; transcript_id "ERCC1_chr19_45413745,45414034,45414960,45416897,45419197,45420427,45421393,45423381+45413962,45414860,45416820,45419097,45420323,45421177,45423269,45423780_isoform_RefSeq"; gene_name "ERCC1"; exon_number "2"; label "isoform_RefSeq"	NM_001983	H1299,H1650,PC-14
chr19	MinION	exon	45414861	45414960	.	-	.	gene_id "12065"; transcript_id "ERCC1_chr19_45413745,45414034,45414960,45416897,45419197,45420427,45421393,45423381+45413962,45414860,45416820,45419097,45420323,45421177,45423269,45423780_isoform_RefSeq"; gene_name "ERCC1"; exon_number "3"; label "isoform_RefSeq"	NM_001983	H1299,H1650,PC-14
chr19	MinION	exon	45416821	45416897	.	-	.	gene_id "12065"; transcript_id "ERCC1_chr19_45413745,45414034,45414960,45416897,45419197,45420427,45421393,45423381+45413962,45414860,45416820,45419097,45420323,45421177,45423269,45423780_isoform_RefSeq"; gene_name "ERCC1"; exon_number "4"; label "isoform_RefSeq"	NM_001983	H1299,H1650,PC-14
chr19	MinION	exon	45419098	45419197	.	-	.	gene_id "12065"; transcript_id "ERCC1_chr19_45413745,45414034,45414960,45416897,45419197,45420427,45421393,45423381+45413962,45414860,45416820,45419097,45420323,45421177,45423269,45423780_isoform_RefSeq"; gene_name "ERCC1"; exon_number "5"; label "isoform_RefSeq"	NM_001983	H1299,H1650,PC-14
chr19	MinION	exon	45420324	45420427	.	-	.	gene_id "12065"; transcript_id "ERCC1_chr19_45413745,45414034,45414960,45416897,45419197,45420427,45421393,45423381+45413962,45414860,45416820,45419097,45420323,45421177,45423269,45423780_isoform_RefSeq"; gene_name "ERCC1"; exon_number "6"; label "isoform_RefSeq"	NM_001983	H1299,H1650,PC-14
chr19	MinION	exon	45421178	45421393	.	-	.	gene_id "12065"; transcript_id "ERCC1_chr19_45413745,45414034,45414960,45416897,45419197,45420427,45421393,45423381+45413962,45414860,45416820,45419097,45420323,45421177,45423269,45423780_isoform_RefSeq"; gene_name "ERCC1"; exon_number "7"; label "isoform_RefSeq"	NM_001983	H1299,H1650,PC-14
chr19	MinION	exon	45423270	45423381	.	-	.	gene_id "12065"; transcript_id "ERCC1_chr19_45413745,45414034,45414960,45416897,45419197,45420427,45421393,45423381+45413962,45414860,45416820,45419097,45420323,45421177,45423269,45423780_isoform_RefSeq"; gene_name "ERCC1"; exon_number "8"; label "isoform_RefSeq"	NM_001983	H1299,H1650,PC-14
chr19	MinION	exon	45423781	45424391	.	-	.	gene_id "12065"; transcript_id "ERCC1_chr19_45413745,45414034,45414960,45416897,45419197,45420427,45421393,45423381+45413962,45414860,45416820,45419097,45420323,45421177,45423269,45423780_isoform_RefSeq"; gene_name "ERCC1"; exon_number "9"; label "isoform_RefSeq"	NM_001983	H1299,H1650,PC-14
chr19	MinION	transcript	55171192	55175119	.	-	.	gene_id "11819"; transcript_id "SYT5_chr19_55173684,55174650+55174516,55174881_isoform_RefSeq"; gene_name "SYT5"; label "isoform_RefSeq"	NM_003180	H2126,PC-14
chr19	MinION	exon	55171192	55173684	.	-	.	gene_id "11819"; transcript_id "SYT5_chr19_55173684,55174650+55174516,55174881_isoform_RefSeq"; gene_name "SYT5"; exon_number "1"; label "isoform_RefSeq"	NM_003180	H2126,PC-14
chr19	MinION	exon	55174517	55174650	.	-	.	gene_id "11819"; transcript_id "SYT5_chr19_55173684,55174650+55174516,55174881_isoform_RefSeq"; gene_name "SYT5"; exon_number "2"; label "isoform_RefSeq"	NM_003180	H2126,PC-14
chr19	MinION	exon	55174882	55175119	.	-	.	gene_id "11819"; transcript_id "SYT5_chr19_55173684,55174650+55174516,55174881_isoform_RefSeq"; gene_name "SYT5"; exon_number "3"; label "isoform_RefSeq"	NM_003180	H2126,PC-14
chr19	MinION	transcript	48469310	48476437	.	+	.	gene_id "3792"; transcript_id "CYTH2_chr19_48469526,48470500,48470669,48472443,48473378,48474017,48474330+48470352,48470602,48472324,48473297,48473904,48474181,48474837_isoform_RefSeq"; gene_name "CYTH2"; label "isoform_RefSeq"	NM_017457	PC-14
chr19	MinION	exon	48469310	48469526	.	+	.	gene_id "3792"; transcript_id "CYTH2_chr19_48469526,48470500,48470669,48472443,48473378,48474017,48474330+48470352,48470602,48472324,48473297,48473904,48474181,48474837_isoform_RefSeq"; gene_name "CYTH2"; exon_number "1"; label "isoform_RefSeq"	NM_017457	PC-14
chr19	MinION	exon	48470353	48470500	.	+	.	gene_id "3792"; transcript_id "CYTH2_chr19_48469526,48470500,48470669,48472443,48473378,48474017,48474330+48470352,48470602,48472324,48473297,48473904,48474181,48474837_isoform_RefSeq"; gene_name "CYTH2"; exon_number "2"; label "isoform_RefSeq"	NM_017457	PC-14
chr19	MinION	exon	48470603	48470669	.	+	.	gene_id "3792"; transcript_id "CYTH2_chr19_48469526,48470500,48470669,48472443,48473378,48474017,48474330+48470352,48470602,48472324,48473297,48473904,48474181,48474837_isoform_RefSeq"; gene_name "CYTH2"; exon_number "3"; label "isoform_RefSeq"	NM_017457	PC-14
chr19	MinION	exon	48472325	48472443	.	+	.	gene_id "3792"; transcript_id "CYTH2_chr19_48469526,48470500,48470669,48472443,48473378,48474017,48474330+48470352,48470602,48472324,48473297,48473904,48474181,48474837_isoform_RefSeq"; gene_name "CYTH2"; exon_number "4"; label "isoform_RefSeq"	NM_017457	PC-14
chr19	MinION	exon	48473298	48473378	.	+	.	gene_id "3792"; transcript_id "CYTH2_chr19_48469526,48470500,48470669,48472443,48473378,48474017,48474330+48470352,48470602,48472324,48473297,48473904,48474181,48474837_isoform_RefSeq"; gene_name "CYTH2"; exon_number "5"; label "isoform_RefSeq"	NM_017457	PC-14
chr19	MinION	exon	48473905	48474017	.	+	.	gene_id "3792"; transcript_id "CYTH2_chr19_48469526,48470500,48470669,48472443,48473378,48474017,48474330+48470352,48470602,48472324,48473297,48473904,48474181,48474837_isoform_RefSeq"; gene_name "CYTH2"; exon_number "6"; label "isoform_RefSeq"	NM_017457	PC-14
chr19	MinION	exon	48474182	48474330	.	+	.	gene_id "3792"; transcript_id "CYTH2_chr19_48469526,48470500,48470669,48472443,48473378,48474017,48474330+48470352,48470602,48472324,48473297,48473904,48474181,48474837_isoform_RefSeq"; gene_name "CYTH2"; exon_number "7"; label "isoform_RefSeq"	NM_017457	PC-14
chr19	MinION	exon	48474838	48476437	.	+	.	gene_id "3792"; transcript_id "CYTH2_chr19_48469526,48470500,48470669,48472443,48473378,48474017,48474330+48470352,48470602,48472324,48473297,48473904,48474181,48474837_isoform_RefSeq"; gene_name "CYTH2"; exon_number "8"; label "isoform_RefSeq"	NM_017457	PC-14
chr19	MinION	transcript	48965304	48967521	.	+	.	gene_id "17722"; transcript_id "FTL_chr19_48965609,48965916+48965769,48966280_isoform_RefSeq"; gene_name "FTL"; label "isoform_RefSeq"	NM_000146	A549,ABC-1,H1299,H1437,H1648,H1819,H2126,H2228,H2347,H322,II-18,PC-14,PC-3,PC-9,RERF-LC-Ad1,RERF-LC-Ad2,RERF-LC-KJ,RERF-LC-MS,RERF-LC-OK,VMRC-LCD
chr19	MinION	exon	48965304	48965609	.	+	.	gene_id "17722"; transcript_id "FTL_chr19_48965609,48965916+48965769,48966280_isoform_RefSeq"; gene_name "FTL"; exon_number "1"; label "isoform_RefSeq"	NM_000146	A549,ABC-1,H1299,H1437,H1648,H1819,H2126,H2228,H2347,H322,II-18,PC-14,PC-3,PC-9,RERF-LC-Ad1,RERF-LC-Ad2,RERF-LC-KJ,RERF-LC-MS,RERF-LC-OK,VMRC-LCD
chr19	MinION	exon	48965770	48965916	.	+	.	gene_id "17722"; transcript_id "FTL_chr19_48965609,48965916+48965769,48966280_isoform_RefSeq"; gene_name "FTL"; exon_number "2"; label "isoform_RefSeq"	NM_000146	A549,ABC-1,H1299,H1437,H1648,H1819,H2126,H2228,H2347,H322,II-18,PC-14,PC-3,PC-9,RERF-LC-Ad1,RERF-LC-Ad2,RERF-LC-KJ,RERF-LC-MS,RERF-LC-OK,VMRC-LCD
chr19	MinION	exon	48966281	48967521	.	+	.	gene_id "17722"; transcript_id "FTL_chr19_48965609,48965916+48965769,48966280_isoform_RefSeq"; gene_name "FTL"; exon_number "3"; label "isoform_RefSeq"	NM_000146	A549,ABC-1,H1299,H1437,H1648,H1819,H2126,H2228,H2347,H322,II-18,PC-14,PC-3,PC-9,RERF-LC-Ad1,RERF-LC-Ad2,RERF-LC-KJ,RERF-LC-MS,RERF-LC-OK,VMRC-LCD
chr19	MinION	transcript	16185387	16192048	.	+	.	gene_id "9542"; transcript_id "FAM32A_chr19_16185765,16190573+16190519,16190886_isoform_RefSeq"; gene_name "FAM32A"; label "isoform_RefSeq"	NM_014077	A427,A549,ABC-1,H1648,H1650,H2228,H322,PC-14,PC-9,RERF-LC-Ad1,RERF-LC-KJ,RERF-LC-OK
chr19	MinION	exon	16185387	16185765	.	+	.	gene_id "9542"; transcript_id "FAM32A_chr19_16185765,16190573+16190519,16190886_isoform_RefSeq"; gene_name "FAM32A"; exon_number "1"; label "isoform_RefSeq"	NM_014077	A427,A549,ABC-1,H1648,H1650,H2228,H322,PC-14,PC-9,RERF-LC-Ad1,RERF-LC-KJ,RERF-LC-OK
chr19	MinION	exon	16190520	16190573	.	+	.	gene_id "9542"; transcript_id "FAM32A_chr19_16185765,16190573+16190519,16190886_isoform_RefSeq"; gene_name "FAM32A"; exon_number "2"; label "isoform_RefSeq"	NM_014077	A427,A549,ABC-1,H1648,H1650,H2228,H322,PC-14,PC-9,RERF-LC-Ad1,RERF-LC-KJ,RERF-LC-OK
chr19	MinION	exon	16190887	16192048	.	+	.	gene_id "9542"; transcript_id "FAM32A_chr19_16185765,16190573+16190519,16190886_isoform_RefSeq"; gene_name "FAM32A"; exon_number "3"; label "isoform_RefSeq"	NM_014077	A427,A549,ABC-1,H1648,H1650,H2228,H322,PC-14,PC-9,RERF-LC-Ad1,RERF-LC-KJ,RERF-LC-OK
chr19	MinION	transcript	2321518	2328589	.	-	.	gene_id "13079"; transcript_id "LSM7_chr19_2321822,2324196+2324124,2328386_isoform_RefSeq"; gene_name "LSM7"; label "isoform_RefSeq"	NM_016199	H2347,PC-14,PC-3,RERF-LC-MS,VMRC-LCD
chr19	MinION	exon	2321518	2321822	.	-	.	gene_id "13079"; transcript_id "LSM7_chr19_2321822,2324196+2324124,2328386_isoform_RefSeq"; gene_name "LSM7"; exon_number "1"; label "isoform_RefSeq"	NM_016199	H2347,PC-14,PC-3,RERF-LC-MS,VMRC-LCD
chr19	MinION	exon	2324125	2324196	.	-	.	gene_id "13079"; transcript_id "LSM7_chr19_2321822,2324196+2324124,2328386_isoform_RefSeq"; gene_name "LSM7"; exon_number "2"; label "isoform_RefSeq"	NM_016199	H2347,PC-14,PC-3,RERF-LC-MS,VMRC-LCD
chr19	MinION	exon	2328387	2328589	.	-	.	gene_id "13079"; transcript_id "LSM7_chr19_2321822,2324196+2324124,2328386_isoform_RefSeq"; gene_name "LSM7"; exon_number "3"; label "isoform_RefSeq"	NM_016199	H2347,PC-14,PC-3,RERF-LC-MS,VMRC-LCD
chr19	MinION	transcript	10333775	10334985	.	-	.	gene_id "12984"; transcript_id "ICAM3_chr19_10334059,10334408+10334159,10334527_isoform_RefSeq"; gene_name "ICAM3"; label "isoform_RefSeq"	NM_001320605	A427,ABC-1,H1299,H1648,H1650,H1819,H2126,H2228,H2347,II-18,PC-14,PC-3,PC-9,RERF-LC-Ad2,RERF-LC-KJ,RERF-LC-MS
chr19	MinION	exon	10333775	10334059	.	-	.	gene_id "12984"; transcript_id "ICAM3_chr19_10334059,10334408+10334159,10334527_isoform_RefSeq"; gene_name "ICAM3"; exon_number "1"; label "isoform_RefSeq"	NM_001320605	A427,ABC-1,H1299,H1648,H1650,H1819,H2126,H2228,H2347,II-18,PC-14,PC-3,PC-9,RERF-LC-Ad2,RERF-LC-KJ,RERF-LC-MS
chr19	MinION	exon	10334160	10334408	.	-	.	gene_id "12984"; transcript_id "ICAM3_chr19_10334059,10334408+10334159,10334527_isoform_RefSeq"; gene_name "ICAM3"; exon_number "2"; label "isoform_RefSeq"	NM_001320605	A427,ABC-1,H1299,H1648,H1650,H1819,H2126,H2228,H2347,II-18,PC-14,PC-3,PC-9,RERF-LC-Ad2,RERF-LC-KJ,RERF-LC-MS
chr19	MinION	exon	10334528	10334985	.	-	.	gene_id "12984"; transcript_id "ICAM3_chr19_10334059,10334408+10334159,10334527_isoform_RefSeq"; gene_name "ICAM3"; exon_number "3"; label "isoform_RefSeq"	NM_001320605	A427,ABC-1,H1299,H1648,H1650,H1819,H2126,H2228,H2347,II-18,PC-14,PC-3,PC-9,RERF-LC-Ad2,RERF-LC-KJ,RERF-LC-MS
chr19	MinION	transcript	54190224	54194532	.	+	.	gene_id "16637"; transcript_id "TSEN34_chr19_54190371,54191607,54191964,54192373+54191360,54191720,54192115,54193174_isoform_RefSeq"; gene_name "TSEN34"; label "isoform_RefSeq"	NM_001282333	PC-14,PC-9,VMRC-LCD
chr19	MinION	exon	54190224	54190371	.	+	.	gene_id "16637"; transcript_id "TSEN34_chr19_54190371,54191607,54191964,54192373+54191360,54191720,54192115,54193174_isoform_RefSeq"; gene_name "TSEN34"; exon_number "1"; label "isoform_RefSeq"	NM_001282333	PC-14,PC-9,VMRC-LCD
chr19	MinION	exon	54191361	54191607	.	+	.	gene_id "16637"; transcript_id "TSEN34_chr19_54190371,54191607,54191964,54192373+54191360,54191720,54192115,54193174_isoform_RefSeq"; gene_name "TSEN34"; exon_number "2"; label "isoform_RefSeq"	NM_001282333	PC-14,PC-9,VMRC-LCD
chr19	MinION	exon	54191721	54191964	.	+	.	gene_id "16637"; transcript_id "TSEN34_chr19_54190371,54191607,54191964,54192373+54191360,54191720,54192115,54193174_isoform_RefSeq"; gene_name "TSEN34"; exon_number "3"; label "isoform_RefSeq"	NM_001282333	PC-14,PC-9,VMRC-LCD
chr19	MinION	exon	54192116	54192373	.	+	.	gene_id "16637"; transcript_id "TSEN34_chr19_54190371,54191607,54191964,54192373+54191360,54191720,54192115,54193174_isoform_RefSeq"; gene_name "TSEN34"; exon_number "4"; label "isoform_RefSeq"	NM_001282333	PC-14,PC-9,VMRC-LCD
chr19	MinION	exon	54193175	54194532	.	+	.	gene_id "16637"; transcript_id "TSEN34_chr19_54190371,54191607,54191964,54192373+54191360,54191720,54192115,54193174_isoform_RefSeq"; gene_name "TSEN34"; exon_number "5"; label "isoform_RefSeq"	NM_001282333	PC-14,PC-9,VMRC-LCD
chr1	MinION	transcript	23019381	23083691	.	+	.	gene_id "4461"; transcript_id "KDM1A_chr1_23019947,23030634,23044486,23050520,23053839,23055161,23056038,23057565,23059167,23068681,23069151,23071359,23072197,23073403,23077360,23079177,23079667,23081573,23082366+23030468,23044426,23050386,23053760,23055068,23055931,23057483,23059072,23068538,23069060,23071224,23072123,23073291,23077227,23078989,23079552,23081445,23082219,23083178_isoform_RefSeq"…	NM_001009999	A427,ABC-1,H1299,H1648,H1650,H1819,H2228,H2347,H322,PC-14,PC-3,PC-9,RERF-LC-MS,RERF-LC-OK,VMRC-LCD
chr1	MinION	exon	23019381	23019947	.	+	.	gene_id "4461"; transcript_id "KDM1A_chr1_23019947,23030634,23044486,23050520,23053839,23055161,23056038,23057565,23059167,23068681,23069151,23071359,23072197,23073403,23077360,23079177,23079667,23081573,23082366+23030468,23044426,23050386,23053760,23055068,23055931,23057483,23059072,23068538,23069060,23071224,23072123,23073291,23077227,23078989,23079552,23081445,23082219,23083178_isoform_RefSeq"…	NM_001009999	A427,ABC-1,H1299,H1648,H1650,H1819,H2228,H2347,H322,PC-14,PC-3,PC-9,RERF-LC-MS,RERF-LC-OK,VMRC-LCD
chr1	MinION	exon	23030469	23030634	.	+	.	gene_id "4461"; transcript_id "KDM1A_chr1_23019947,23030634,23044486,23050520,23053839,23055161,23056038,23057565,23059167,23068681,23069151,23071359,23072197,23073403,23077360,23079177,23079667,23081573,23082366+23030468,23044426,23050386,23053760,23055068,23055931,23057483,23059072,23068538,23069060,23071224,23072123,23073291,23077227,23078989,23079552,23081445,23082219,23083178_isoform_RefSeq"…	NM_001009999	A427,ABC-1,H1299,H1648,H1650,H1819,H2228,H2347,H322,PC-14,PC-3,PC-9,RERF-LC-MS,RERF-LC-OK,VMRC-LCD
chr1	MinION	exon	23044427	23044486	.	+	.	gene_id "4461"; transcript_id "KDM1A_chr1_23019947,23030634,23044486,23050520,23053839,23055161,23056038,23057565,23059167,23068681,23069151,23071359,23072197,23073403,23077360,23079177,23079667,23081573,23082366+23030468,23044426,23050386,23053760,23055068,23055931,23057483,23059072,23068538,23069060,23071224,23072123,23073291,23077227,23078989,23079552,23081445,23082219,23083178_isoform_RefSeq"…	NM_001009999	A427,ABC-1,H1299,H1648,H1650,H1819,H2228,H2347,H322,PC-14,PC-3,PC-9,RERF-LC-MS,RERF-LC-OK,VMRC-LCD
chr1	MinION	exon	23050387	23050520	.	+	.	gene_id "4461"; transcript_id "KDM1A_chr1_23019947,23030634,23044486,23050520,23053839,23055161,23056038,23057565,23059167,23068681,23069151,23071359,23072197,23073403,23077360,23079177,23079667,23081573,23082366+23030468,23044426,23050386,23053760,23055068,23055931,23057483,23059072,23068538,23069060,23071224,23072123,23073291,23077227,23078989,23079552,23081445,23082219,23083178_isoform_RefSeq"…	NM_001009999	A427,ABC-1,H1299,H1648,H1650,H1819,H2228,H2347,H322,PC-14,PC-3,PC-9,RERF-LC-MS,RERF-LC-OK,VMRC-LCD
chr1	MinION	exon	23053761	23053839	.	+	.	gene_id "4461"; transcript_id "KDM1A_chr1_23019947,23030634,23044486,23050520,23053839,23055161,23056038,23057565,23059167,23068681,23069151,23071359,23072197,23073403,23077360,23079177,23079667,23081573,23082366+23030468,23044426,23050386,23053760,23055068,23055931,23057483,23059072,23068538,23069060,23071224,23072123,23073291,23077227,23078989,23079552,23081445,23082219,23083178_isoform_RefSeq"…	NM_001009999	A427,ABC-1,H1299,H1648,H1650,H1819,H2228,H2347,H322,PC-14,PC-3,PC-9,RERF-LC-MS,RERF-LC-OK,VMRC-LCD
chr1	MinION	exon	23055069	23055161	.	+	.	gene_id "4461"; transcript_id "KDM1A_chr1_23019947,23030634,23044486,23050520,23053839,23055161,23056038,23057565,23059167,23068681,23069151,23071359,23072197,23073403,23077360,23079177,23079667,23081573,23082366+23030468,23044426,23050386,23053760,23055068,23055931,23057483,23059072,23068538,23069060,23071224,23072123,23073291,23077227,23078989,23079552,23081445,23082219,23083178_isoform_RefSeq"…	NM_001009999	A427,ABC-1,H1299,H1648,H1650,H1819,H2228,H2347,H322,PC-14,PC-3,PC-9,RERF-LC-MS,RERF-LC-OK,VMRC-LCD
chr1	MinION	exon	23055932	23056038	.	+	.	gene_id "4461"; transcript_id "KDM1A_chr1_23019947,23030634,23044486,23050520,23053839,23055161,23056038,23057565,23059167,23068681,23069151,23071359,23072197,23073403,23077360,23079177,23079667,23081573,23082366+23030468,23044426,23050386,23053760,23055068,23055931,23057483,23059072,23068538,23069060,23071224,23072123,23073291,23077227,23078989,23079552,23081445,23082219,23083178_isoform_RefSeq"…	NM_001009999	A427,ABC-1,H1299,H1648,H1650,H1819,H2228,H2347,H322,PC-14,PC-3,PC-9,RERF-LC-MS,RERF-LC-OK,VMRC-LCD
chr1	MinION	exon	23057484	23057565	.	+	.	gene_id "4461"; transcript_id "KDM1A_chr1_23019947,23030634,23044486,23050520,23053839,23055161,23056038,23057565,23059167,23068681,23069151,23071359,23072197,23073403,23077360,23079177,23079667,23081573,23082366+23030468,23044426,23050386,23053760,23055068,23055931,23057483,23059072,23068538,23069060,23071224,23072123,23073291,23077227,23078989,23079552,23081445,23082219,23083178_isoform_RefSeq"…	NM_001009999	A427,ABC-1,H1299,H1648,H1650,H1819,H2228,H2347,H322,PC-14,PC-3,PC-9,RERF-LC-MS,RERF-LC-OK,VMRC-LCD
chr1	MinION	exon	23059073	23059167	.	+	.	gene_id "4461"; transcript_id "KDM1A_chr1_23019947,23030634,23044486,23050520,23053839,23055161,23056038,23057565,23059167,23068681,23069151,23071359,23072197,23073403,23077360,23079177,23079667,23081573,23082366+23030468,23044426,23050386,23053760,23055068,23055931,23057483,23059072,23068538,23069060,23071224,23072123,23073291,23077227,23078989,23079552,23081445,23082219,23083178_isoform_RefSeq"…	NM_001009999	A427,ABC-1,H1299,H1648,H1650,H1819,H2228,H2347,H322,PC-14,PC-3,PC-9,RERF-LC-MS,RERF-LC-OK,VMRC-LCD
chr1	MinION	exon	23068539	23068681	.	+	.	gene_id "4461"; transcript_id "KDM1A_chr1_23019947,23030634,23044486,23050520,23053839,23055161,23056038,23057565,23059167,23068681,23069151,23071359,23072197,23073403,23077360,23079177,23079667,23081573,23082366+23030468,23044426,23050386,23053760,23055068,23055931,23057483,23059072,23068538,23069060,23071224,23072123,23073291,23077227,23078989,23079552,23081445,23082219,23083178_isoform_RefSeq"…	NM_001009999	A427,ABC-1,H1299,H1648,H1650,H1819,H2228,H2347,H322,PC-14,PC-3,PC-9,RERF-LC-MS,RERF-LC-OK,VMRC-LCD
chr1	MinION	exon	23069061	23069151	.	+	.	gene_id "4461"; transcript_id "KDM1A_chr1_23019947,23030634,23044486,23050520,23053839,23055161,23056038,23057565,23059167,23068681,23069151,23071359,23072197,23073403,23077360,23079177,23079667,23081573,23082366+23030468,23044426,23050386,23053760,23055068,23055931,23057483,23059072,23068538,23069060,23071224,23072123,23073291,23077227,23078989,23079552,23081445,23082219,23083178_isoform_RefSeq"…	NM_001009999	A427,ABC-1,H1299,H1648,H1650,H1819,H2228,H2347,H322,PC-14,PC-3,PC-9,RERF-LC-MS,RERF-LC-OK,VMRC-LCD
chr1	MinION	exon	23071225	23071359	.	+	.	gene_id "4461"; transcript_id "KDM1A_chr1_23019947,23030634,23044486,23050520,23053839,23055161,23056038,23057565,23059167,23068681,23069151,23071359,23072197,23073403,23077360,23079177,23079667,23081573,23082366+23030468,23044426,23050386,23053760,23055068,23055931,23057483,23059072,23068538,23069060,23071224,23072123,23073291,23077227,23078989,23079552,23081445,23082219,23083178_isoform_RefSeq"…	NM_001009999	A427,ABC-1,H1299,H1648,H1650,H1819,H2228,H2347,H322,PC-14,PC-3,PC-9,RERF-LC-MS,RERF-LC-OK,VMRC-LCD
chr1	MinION	exon	23072124	23072197	.	+	.	gene_id "4461"; transcript_id "KDM1A_chr1_23019947,23030634,23044486,23050520,23053839,23055161,23056038,23057565,23059167,23068681,23069151,23071359,23072197,23073403,23077360,23079177,23079667,23081573,23082366+23030468,23044426,23050386,23053760,23055068,23055931,23057483,23059072,23068538,23069060,23071224,23072123,23073291,23077227,23078989,23079552,23081445,23082219,23083178_isoform_RefSeq"…	NM_001009999	A427,ABC-1,H1299,H1648,H1650,H1819,H2228,H2347,H322,PC-14,PC-3,PC-9,RERF-LC-MS,RERF-LC-OK,VMRC-LCD
chr1	MinION	exon	23073292	23073403	.	+	.	gene_id "4461"; transcript_id "KDM1A_chr1_23019947,23030634,23044486,23050520,23053839,23055161,23056038,23057565,23059167,23068681,23069151,23071359,23072197,23073403,23077360,23079177,23079667,23081573,23082366+23030468,23044426,23050386,23053760,23055068,23055931,23057483,23059072,23068538,23069060,23071224,23072123,23073291,23077227,23078989,23079552,23081445,23082219,23083178_isoform_RefSeq"…	NM_001009999	A427,ABC-1,H1299,H1648,H1650,H1819,H2228,H2347,H322,PC-14,PC-3,PC-9,RERF-LC-MS,RERF-LC-OK,VMRC-LCD
chr1	MinION	exon	23077228	23077360	.	+	.	gene_id "4461"; transcript_id "KDM1A_chr1_23019947,23030634,23044486,23050520,23053839,23055161,23056038,23057565,23059167,23068681,23069151,23071359,23072197,23073403,23077360,23079177,23079667,23081573,23082366+23030468,23044426,23050386,23053760,23055068,23055931,23057483,23059072,23068538,23069060,23071224,23072123,23073291,23077227,23078989,23079552,23081445,23082219,23083178_isoform_RefSeq"…	NM_001009999	A427,ABC-1,H1299,H1648,H1650,H1819,H2228,H2347,H322,PC-14,PC-3,PC-9,RERF-LC-MS,RERF-LC-OK,VMRC-LCD
chr1	MinION	exon	23078990	23079177	.	+	.	gene_id "4461"; transcript_id "KDM1A_chr1_23019947,23030634,23044486,23050520,23053839,23055161,23056038,23057565,23059167,23068681,23069151,23071359,23072197,23073403,23077360,23079177,23079667,23081573,23082366+23030468,23044426,23050386,23053760,23055068,23055931,23057483,23059072,23068538,23069060,23071224,23072123,23073291,23077227,23078989,23079552,23081445,23082219,23083178_isoform_RefSeq"…	NM_001009999	A427,ABC-1,H1299,H1648,H1650,H1819,H2228,H2347,H322,PC-14,PC-3,PC-9,RERF-LC-MS,RERF-LC-OK,VMRC-LCD
chr1	MinION	exon	23079553	23079667	.	+	.	gene_id "4461"; transcript_id "KDM1A_chr1_23019947,23030634,23044486,23050520,23053839,23055161,23056038,23057565,23059167,23068681,23069151,23071359,23072197,23073403,23077360,23079177,23079667,23081573,23082366+23030468,23044426,23050386,23053760,23055068,23055931,23057483,23059072,23068538,23069060,23071224,23072123,23073291,23077227,23078989,23079552,23081445,23082219,23083178_isoform_RefSeq"…	NM_001009999	A427,ABC-1,H1299,H1648,H1650,H1819,H2228,H2347,H322,PC-14,PC-3,PC-9,RERF-LC-MS,RERF-LC-OK,VMRC-LCD
chr1	MinION	exon	23081446	23081573	.	+	.	gene_id "4461"; transcript_id "KDM1A_chr1_23019947,23030634,23044486,23050520,23053839,23055161,23056038,23057565,23059167,23068681,23069151,23071359,23072197,23073403,23077360,23079177,23079667,23081573,23082366+23030468,23044426,23050386,23053760,23055068,23055931,23057483,23059072,23068538,23069060,23071224,23072123,23073291,23077227,23078989,23079552,23081445,23082219,23083178_isoform_RefSeq"…	NM_001009999	A427,ABC-1,H1299,H1648,H1650,H1819,H2228,H2347,H322,PC-14,PC-3,PC-9,RERF-LC-MS,RERF-LC-OK,VMRC-LCD
chr1	MinION	exon	23082220	23082366	.	+	.	gene_id "4461"; transcript_id "KDM1A_chr1_23019947,23030634,23044486,23050520,23053839,23055161,23056038,23057565,23059167,23068681,23069151,23071359,23072197,23073403,23077360,23079177,23079667,23081573,23082366+23030468,23044426,23050386,23053760,23055068,23055931,23057483,23059072,23068538,23069060,23071224,23072123,23073291,23077227,23078989,23079552,23081445,23082219,23083178_isoform_RefSeq"…	NM_001009999	A427,ABC-1,H1299,H1648,H1650,H1819,H2228,H2347,H322,PC-14,PC-3,PC-9,RERF-LC-MS,RERF-LC-OK,VMRC-LCD
chr1	MinION	exon	23083179	23083691	.	+	.	gene_id "4461"; transcript_id "KDM1A_chr1_23019947,23030634,23044486,23050520,23053839,23055161,23056038,23057565,23059167,23068681,23069151,23071359,23072197,23073403,23077360,23079177,23079667,23081573,23082366+23030468,23044426,23050386,23053760,23055068,23055931,23057483,23059072,23068538,23069060,23071224,23072123,23073291,23077227,23078989,23079552,23081445,23082219,23083178_isoform_RefSeq"…	NM_001009999	A427,ABC-1,H1299,H1648,H1650,H1819,H2228,H2347,H322,PC-14,PC-3,PC-9,RERF-LC-MS,RERF-LC-OK,VMRC-LCD
chr1	MinION	transcript	167916675	167936194	.	-	.	gene_id "6878"; transcript_id "MPC2_chr1_167918359,167920090,167920631,167924537+167919978,167920546,167924496,167935732_isoform_RefSeq"; gene_name "MPC2"; label "isoform_RefSeq"	NM_001143674	A427,A549,ABC-1,H1299,H1437,H1648,H1650,H1819,H2126,H2228,H2347,H322,II-18,PC-14,PC-3,PC-9,RERF-LC-Ad1,RERF-LC-Ad2,RERF-LC-KJ,RERF-LC-MS,RERF-LC-OK,VMRC-LCD
chr1	MinION	exon	167916675	167918359	.	-	.	gene_id "6878"; transcript_id "MPC2_chr1_167918359,167920090,167920631,167924537+167919978,167920546,167924496,167935732_isoform_RefSeq"; gene_name "MPC2"; exon_number "1"; label "isoform_RefSeq"	NM_001143674	A427,A549,ABC-1,H1299,H1437,H1648,H1650,H1819,H2126,H2228,H2347,H322,II-18,PC-14,PC-3,PC-9,RERF-LC-Ad1,RERF-LC-Ad2,RERF-LC-KJ,RERF-LC-MS,RERF-LC-OK,VMRC-LCD
chr1	MinION	exon	167919979	167920090	.	-	.	gene_id "6878"; transcript_id "MPC2_chr1_167918359,167920090,167920631,167924537+167919978,167920546,167924496,167935732_isoform_RefSeq"; gene_name "MPC2"; exon_number "2"; label "isoform_RefSeq"	NM_001143674	A427,A549,ABC-1,H1299,H1437,H1648,H1650,H1819,H2126,H2228,H2347,H322,II-18,PC-14,PC-3,PC-9,RERF-LC-Ad1,RERF-LC-Ad2,RERF-LC-KJ,RERF-LC-MS,RERF-LC-OK,VMRC-LCD
chr1	MinION	exon	167920547	167920631	.	-	.	gene_id "6878"; transcript_id "MPC2_chr1_167918359,167920090,167920631,167924537+167919978,167920546,167924496,167935732_isoform_RefSeq"; gene_name "MPC2"; exon_number "3"; label "isoform_RefSeq"	NM_001143674	A427,A549,ABC-1,H1299,H1437,H1648,H1650,H1819,H2126,H2228,H2347,H322,II-18,PC-14,PC-3,PC-9,RERF-LC-Ad1,RERF-LC-Ad2,RERF-LC-KJ,RERF-LC-MS,RERF-LC-OK,VMRC-LCD
chr1	MinION	exon	167924497	167924537	.	-	.	gene_id "6878"; transcript_id "MPC2_chr1_167918359,167920090,167920631,167924537+167919978,167920546,167924496,167935732_isoform_RefSeq"; gene_name "MPC2"; exon_number "4"; label "isoform_RefSeq"	NM_001143674	A427,A549,ABC-1,H1299,H1437,H1648,H1650,H1819,H2126,H2228,H2347,H322,II-18,PC-14,PC-3,PC-9,RERF-LC-Ad1,RERF-LC-Ad2,RERF-LC-KJ,RERF-LC-MS,RERF-LC-OK,VMRC-LCD
chr1	MinION	exon	167935733	167936194	.	-	.	gene_id "6878"; transcript_id "MPC2_chr1_167918359,167920090,167920631,167924537+167919978,167920546,167924496,167935732_isoform_RefSeq"; gene_name "MPC2"; exon_number "5"; label "isoform_RefSeq"	NM_001143674	A427,A549,ABC-1,H1299,H1437,H1648,H1650,H1819,H2126,H2228,H2347,H322,II-18,PC-14,PC-3,PC-9,RERF-LC-Ad1,RERF-LC-Ad2,RERF-LC-KJ,RERF-LC-MS,RERF-LC-OK,VMRC-LCD
chr1	MinION	transcript	153534597	153536063	.	-	.	gene_id "18664"; transcript_id "S100A6_chr1_153534830+153535201_isoform_RefSeq"; gene_name "S100A6"; label "isoform_RefSeq"	NM_014624	A427,A549,H1650,H2228,H2347,PC-14,PC-9,RERF-LC-Ad1,RERF-LC-Ad2,RERF-LC-KJ,RERF-LC-OK
chr1	MinION	exon	153534597	153534830	.	-	.	gene_id "18664"; transcript_id "S100A6_chr1_153534830+153535201_isoform_RefSeq"; gene_name "S100A6"; exon_number "1"; label "isoform_RefSeq"	NM_014624	A427,A549,H1650,H2228,H2347,PC-14,PC-9,RERF-LC-Ad1,RERF-LC-Ad2,RERF-LC-KJ,RERF-LC-OK
chr1	MinION	exon	153535202	153536063	.	-	.	gene_id "18664"; transcript_id "S100A6_chr1_153534830+153535201_isoform_RefSeq"; gene_name "S100A6"; exon_number "2"; label "isoform_RefSeq"	NM_014624	A427,A549,H1650,H2228,H2347,PC-14,PC-9,RERF-LC-Ad1,RERF-LC-Ad2,RERF-LC-KJ,RERF-LC-OK
chr1	MinION	transcript	31906421	31938403	.	-	.	gene_id "9825"; transcript_id "PTP4A2_chr1_31908960,31910112,31911826,31919658+31910037,31911695,31918969,31937986_isoform_RefSeq"; gene_name "PTP4A2"; label "isoform_RefSeq"	NM_080391	A427,A549,ABC-1,H1299,H1648,H1650,H1819,H2126,H2228,H2347,II-18,PC-14,PC-9,RERF-LC-MS,RERF-LC-OK,VMRC-LCD
chr1	MinION	exon	31906421	31908960	.	-	.	gene_id "9825"; transcript_id "PTP4A2_chr1_31908960,31910112,31911826,31919658+31910037,31911695,31918969,31937986_isoform_RefSeq"; gene_name "PTP4A2"; exon_number "1"; label "isoform_RefSeq"	NM_080391	A427,A549,ABC-1,H1299,H1648,H1650,H1819,H2126,H2228,H2347,II-18,PC-14,PC-9,RERF-LC-MS,RERF-LC-OK,VMRC-LCD
chr1	MinION	exon	31910038	31910112	.	-	.	gene_id "9825"; transcript_id "PTP4A2_chr1_31908960,31910112,31911826,31919658+31910037,31911695,31918969,31937986_isoform_RefSeq"; gene_name "PTP4A2"; exon_number "2"; label "isoform_RefSeq"	NM_080391	A427,A549,ABC-1,H1299,H1648,H1650,H1819,H2126,H2228,H2347,II-18,PC-14,PC-9,RERF-LC-MS,RERF-LC-OK,VMRC-LCD
chr1	MinION	exon	31911696	31911826	.	-	.	gene_id "9825"; transcript_id "PTP4A2_chr1_31908960,31910112,31911826,31919658+31910037,31911695,31918969,31937986_isoform_RefSeq"; gene_name "PTP4A2"; exon_number "3"; label "isoform_RefSeq"	NM_080391	A427,A549,ABC-1,H1299,H1648,H1650,H1819,H2126,H2228,H2347,II-18,PC-14,PC-9,RERF-LC-MS,RERF-LC-OK,VMRC-LCD
chr1	MinION	exon	31918970	31919658	.	-	.	gene_id "9825"; transcript_id "PTP4A2_chr1_31908960,31910112,31911826,31919658+31910037,31911695,31918969,31937986_isoform_RefSeq"; gene_name "PTP4A2"; exon_number "4"; label "isoform_RefSeq"	NM_080391	A427,A549,ABC-1,H1299,H1648,H1650,H1819,H2126,H2228,H2347,II-18,PC-14,PC-9,RERF-LC-MS,RERF-LC-OK,VMRC-LCD
chr1	MinION	exon	31937987	31938403	.	-	.	gene_id "9825"; transcript_id "PTP4A2_chr1_31908960,31910112,31911826,31919658+31910037,31911695,31918969,31937986_isoform_RefSeq"; gene_name "PTP4A2"; exon_number "5"; label "isoform_RefSeq"	NM_080391	A427,A549,ABC-1,H1299,H1648,H1650,H1819,H2126,H2228,H2347,II-18,PC-14,PC-9,RERF-LC-MS,RERF-LC-OK,VMRC-LCD
chr1	MinION	transcript	89843364	89937176	.	+	.	gene_id "9967"; transcript_id "LRRC8D_chr1_89843782+89933066_isoform_RefSeq"; gene_name "LRRC8D"; label "isoform_RefSeq"	NM_001134479	H1299,H1650,H322,PC-14,PC-9,RERF-LC-OK
chr1	MinION	exon	89843364	89843782	.	+	.	gene_id "9967"; transcript_id "LRRC8D_chr1_89843782+89933066_isoform_RefSeq"; gene_name "LRRC8D"; exon_number "1"; label "isoform_RefSeq"	NM_001134479	H1299,H1650,H322,PC-14,PC-9,RERF-LC-OK
chr1	MinION	exon	89933067	89937176	.	+	.	gene_id "9967"; transcript_id "LRRC8D_chr1_89843782+89933066_isoform_RefSeq"; gene_name "LRRC8D"; exon_number "2"; label "isoform_RefSeq"	NM_001134479	H1299,H1650,H322,PC-14,PC-9,RERF-LC-OK
chr1	MinION	transcript	11674473	11681165	.	-	.	gene_id "9431"; transcript_id "MAD2L2_chr1_11674816,11675174,11675731,11676140,11676948,11677614,11680471+11675081,11675657,11676045,11676847,11677542,11680352,11680561_isoform_RefSeq"; gene_name "MAD2L2"; label "isoform_RefSeq"	NM_006341	A427,H1299,H1650,PC-14,PC-9,RERF-LC-KJ,RERF-LC-MS
chr1	MinION	exon	11674473	11674816	.	-	.	gene_id "9431"; transcript_id "MAD2L2_chr1_11674816,11675174,11675731,11676140,11676948,11677614,11680471+11675081,11675657,11676045,11676847,11677542,11680352,11680561_isoform_RefSeq"; gene_name "MAD2L2"; exon_number "1"; label "isoform_RefSeq"	NM_006341	A427,H1299,H1650,PC-14,PC-9,RERF-LC-KJ,RERF-LC-MS
chr1	MinION	exon	11675082	11675174	.	-	.	gene_id "9431"; transcript_id "MAD2L2_chr1_11674816,11675174,11675731,11676140,11676948,11677614,11680471+11675081,11675657,11676045,11676847,11677542,11680352,11680561_isoform_RefSeq"; gene_name "MAD2L2"; exon_number "2"; label "isoform_RefSeq"	NM_006341	A427,H1299,H1650,PC-14,PC-9,RERF-LC-KJ,RERF-LC-MS
chr1	MinION	exon	11675658	11675731	.	-	.	gene_id "9431"; transcript_id "MAD2L2_chr1_11674816,11675174,11675731,11676140,11676948,11677614,11680471+11675081,11675657,11676045,11676847,11677542,11680352,11680561_isoform_RefSeq"; gene_name "MAD2L2"; exon_number "3"; label "isoform_RefSeq"	NM_006341	A427,H1299,H1650,PC-14,PC-9,RERF-LC-KJ,RERF-LC-MS
chr1	MinION	exon	11676046	11676140	.	-	.	gene_id "9431"; transcript_id "MAD2L2_chr1_11674816,11675174,11675731,11676140,11676948,11677614,11680471+11675081,11675657,11676045,11676847,11677542,11680352,11680561_isoform_RefSeq"; gene_name "MAD2L2"; exon_number "4"; label "isoform_RefSeq"	NM_006341	A427,H1299,H1650,PC-14,PC-9,RERF-LC-KJ,RERF-LC-MS
chr1	MinION	exon	11676848	11676948	.	-	.	gene_id "9431"; transcript_id "MAD2L2_chr1_11674816,11675174,11675731,11676140,11676948,11677614,11680471+11675081,11675657,11676045,11676847,11677542,11680352,11680561_isoform_RefSeq"; gene_name "MAD2L2"; exon_number "5"; label "isoform_RefSeq"	NM_006341	A427,H1299,H1650,PC-14,PC-9,RERF-LC-KJ,RERF-LC-MS
chr1	MinION	exon	11677543	11677614	.	-	.	gene_id "9431"; transcript_id "MAD2L2_chr1_11674816,11675174,11675731,11676140,11676948,11677614,11680471+11675081,11675657,11676045,11676847,11677542,11680352,11680561_isoform_RefSeq"; gene_name "MAD2L2"; exon_number "6"; label "isoform_RefSeq"	NM_006341	A427,H1299,H1650,PC-14,PC-9,RERF-LC-KJ,RERF-LC-MS
chr1	MinION	exon	11680353	11680471	.	-	.	gene_id "9431"; transcript_id "MAD2L2_chr1_11674816,11675174,11675731,11676140,11676948,11677614,11680471+11675081,11675657,11676045,11676847,11677542,11680352,11680561_isoform_RefSeq"; gene_name "MAD2L2"; exon_number "7"; label "isoform_RefSeq"	NM_006341	A427,H1299,H1650,PC-14,PC-9,RERF-LC-KJ,RERF-LC-MS
chr1	MinION	exon	11680562	11681165	.	-	.	gene_id "9431"; transcript_id "MAD2L2_chr1_11674816,11675174,11675731,11676140,11676948,11677614,11680471+11675081,11675657,11676045,11676847,11677542,11680352,11680561_isoform_RefSeq"; gene_name "MAD2L2"; exon_number "8"; label "isoform_RefSeq"	NM_006341	A427,H1299,H1650,PC-14,PC-9,RERF-LC-KJ,RERF-LC-MS
chr1	MinION	transcript	43358954	43363212	.	+	.	gene_id "12855"; transcript_id "CDC20_chr1_43359396,43359638,43359821,43360097,43360389,43360593,43360961,43361245,43362312+43359489,43359724,43359968,43360192,43360498,43360732,43361119,43362194,43362950_isoform_RefSeq"; gene_name "CDC20"; label "isoform_RefSeq"	NM_001255	A427,H1299,H1648,H1650,H1819,H2228,H2347,II-18,PC-14,PC-3,PC-9,RERF-LC-Ad1,RERF-LC-MS,RERF-LC-OK
chr1	MinION	exon	43358954	43359396	.	+	.	gene_id "12855"; transcript_id "CDC20_chr1_43359396,43359638,43359821,43360097,43360389,43360593,43360961,43361245,43362312+43359489,43359724,43359968,43360192,43360498,43360732,43361119,43362194,43362950_isoform_RefSeq"; gene_name "CDC20"; exon_number "1"; label "isoform_RefSeq"	NM_001255	A427,H1299,H1648,H1650,H1819,H2228,H2347,II-18,PC-14,PC-3,PC-9,RERF-LC-Ad1,RERF-LC-MS,RERF-LC-OK
chr1	MinION	exon	43359490	43359638	.	+	.	gene_id "12855"; transcript_id "CDC20_chr1_43359396,43359638,43359821,43360097,43360389,43360593,43360961,43361245,43362312+43359489,43359724,43359968,43360192,43360498,43360732,43361119,43362194,43362950_isoform_RefSeq"; gene_name "CDC20"; exon_number "2"; label "isoform_RefSeq"	NM_001255	A427,H1299,H1648,H1650,H1819,H2228,H2347,II-18,PC-14,PC-3,PC-9,RERF-LC-Ad1,RERF-LC-MS,RERF-LC-OK
chr1	MinION	exon	43359725	43359821	.	+	.	gene_id "12855"; transcript_id "CDC20_chr1_43359396,43359638,43359821,43360097,43360389,43360593,43360961,43361245,43362312+43359489,43359724,43359968,43360192,43360498,43360732,43361119,43362194,43362950_isoform_RefSeq"; gene_name "CDC20"; exon_number "3"; label "isoform_RefSeq"	NM_001255	A427,H1299,H1648,H1650,H1819,H2228,H2347,II-18,PC-14,PC-3,PC-9,RERF-LC-Ad1,RERF-LC-MS,RERF-LC-OK
chr1	MinION	exon	43359969	43360097	.	+	.	gene_id "12855"; transcript_id "CDC20_chr1_43359396,43359638,43359821,43360097,43360389,43360593,43360961,43361245,43362312+43359489,43359724,43359968,43360192,43360498,43360732,43361119,43362194,43362950_isoform_RefSeq"; gene_name "CDC20"; exon_number "4"; label "isoform_RefSeq"	NM_001255	A427,H1299,H1648,H1650,H1819,H2228,H2347,II-18,PC-14,PC-3,PC-9,RERF-LC-Ad1,RERF-LC-MS,RERF-LC-OK
chr1	MinION	exon	43360193	43360389	.	+	.	gene_id "12855"; transcript_id "CDC20_chr1_43359396,43359638,43359821,43360097,43360389,43360593,43360961,43361245,43362312+43359489,43359724,43359968,43360192,43360498,43360732,43361119,43362194,43362950_isoform_RefSeq"; gene_name "CDC20"; exon_number "5"; label "isoform_RefSeq"	NM_001255	A427,H1299,H1648,H1650,H1819,H2228,H2347,II-18,PC-14,PC-3,PC-9,RERF-LC-Ad1,RERF-LC-MS,RERF-LC-OK
chr1	MinION	exon	43360499	43360593	.	+	.	gene_id "12855"; transcript_id "CDC20_chr1_43359396,43359638,43359821,43360097,43360389,43360593,43360961,43361245,43362312+43359489,43359724,43359968,43360192,43360498,43360732,43361119,43362194,43362950_isoform_RefSeq"; gene_name "CDC20"; exon_number "6"; label "isoform_RefSeq"	NM_001255	A427,H1299,H1648,H1650,H1819,H2228,H2347,II-18,PC-14,PC-3,PC-9,RERF-LC-Ad1,RERF-LC-MS,RERF-LC-OK
chr1	MinION	exon	43360733	43360961	.	+	.	gene_id "12855"; transcript_id "CDC20_chr1_43359396,43359638,43359821,43360097,43360389,43360593,43360961,43361245,43362312+43359489,43359724,43359968,43360192,43360498,43360732,43361119,43362194,43362950_isoform_RefSeq"; gene_name "CDC20"; exon_number "7"; label "isoform_RefSeq"	NM_001255	A427,H1299,H1648,H1650,H1819,H2228,H2347,II-18,PC-14,PC-3,PC-9,RERF-LC-Ad1,RERF-LC-MS,RERF-LC-OK
chr1	MinION	exon	43361120	43361245	.	+	.	gene_id "12855"; transcript_id "CDC20_chr1_43359396,43359638,43359821,43360097,43360389,43360593,43360961,43361245,43362312+43359489,43359724,43359968,43360192,43360498,43360732,43361119,43362194,43362950_isoform_RefSeq"; gene_name "CDC20"; exon_number "8"; label "isoform_RefSeq"	NM_001255	A427,H1299,H1648,H1650,H1819,H2228,H2347,II-18,PC-14,PC-3,PC-9,RERF-LC-Ad1,RERF-LC-MS,RERF-LC-OK
chr1	MinION	exon	43362195	43362312	.	+	.	gene_id "12855"; transcript_id "CDC20_chr1_43359396,43359638,43359821,43360097,43360389,43360593,43360961,43361245,43362312+43359489,43359724,43359968,43360192,43360498,43360732,43361119,43362194,43362950_isoform_RefSeq"; gene_name "CDC20"; exon_number "9"; label "isoform_RefSeq"	NM_001255	A427,H1299,H1648,H1650,H1819,H2228,H2347,II-18,PC-14,PC-3,PC-9,RERF-LC-Ad1,RERF-LC-MS,RERF-LC-OK
chr1	MinION	exon	43362951	43363212	.	+	.	gene_id "12855"; transcript_id "CDC20_chr1_43359396,43359638,43359821,43360097,43360389,43360593,43360961,43361245,43362312+43359489,43359724,43359968,43360192,43360498,43360732,43361119,43362194,43362950_isoform_RefSeq"; gene_name "CDC20"; exon_number "10"; label "isoform_RefSeq"	NM_001255	A427,H1299,H1648,H1650,H1819,H2228,H2347,II-18,PC-14,PC-3,PC-9,RERF-LC-Ad1,RERF-LC-MS,RERF-LC-OK
chr1	MinION	transcript	1373710	1375385	.	-	.	gene_id "8542"; transcript_id "AURKAIP1_chr1_1373902,1374445+1373999,1374704_isoform_RefSeq"; gene_name "AURKAIP1"; label "isoform_RefSeq"	NM_017900	A427,A549,ABC-1,H1299,H1648,H1819,H2126,H2228,H2347,H322,II-18,PC-14,PC-3,PC-9,RERF-LC-Ad1,RERF-LC-KJ,RERF-LC-MS,RERF-LC-OK,VMRC-LCD
chr1	MinION	exon	1373710	1373902	.	-	.	gene_id "8542"; transcript_id "AURKAIP1_chr1_1373902,1374445+1373999,1374704_isoform_RefSeq"; gene_name "AURKAIP1"; exon_number "1"; label "isoform_RefSeq"	NM_017900	A427,A549,ABC-1,H1299,H1648,H1819,H2126,H2228,H2347,H322,II-18,PC-14,PC-3,PC-9,RERF-LC-Ad1,RERF-LC-KJ,RERF-LC-MS,RERF-LC-OK,VMRC-LCD
chr1	MinION	exon	1374000	1374445	.	-	.	gene_id "8542"; transcript_id "AURKAIP1_chr1_1373902,1374445+1373999,1374704_isoform_RefSeq"; gene_name "AURKAIP1"; exon_number "2"; label "isoform_RefSeq"	NM_017900	A427,A549,ABC-1,H1299,H1648,H1819,H2126,H2228,H2347,H322,II-18,PC-14,PC-3,PC-9,RERF-LC-Ad1,RERF-LC-KJ,RERF-LC-MS,RERF-LC-OK,VMRC-LCD
chr1	MinION	exon	1374705	1375385	.	-	.	gene_id "8542"; transcript_id "AURKAIP1_chr1_1373902,1374445+1373999,1374704_isoform_RefSeq"; gene_name "AURKAIP1"; exon_number "3"; label "isoform_RefSeq"	NM_017900	A427,A549,ABC-1,H1299,H1648,H1819,H2126,H2228,H2347,H322,II-18,PC-14,PC-3,PC-9,RERF-LC-Ad1,RERF-LC-KJ,RERF-LC-MS,RERF-LC-OK,VMRC-LCD
chr1	MinION	transcript	1562341	1574893	.	-	.	gene_id "8442"; transcript_id "SSU72_chr1_1564916+1574477_isoform_RefSeq"; gene_name "SSU72"; label "isoform_RefSeq"	NM_014188	A427,H1819,PC-14
chr1	MinION	exon	1562341	1564916	.	-	.	gene_id "8442"; transcript_id "SSU72_chr1_1564916+1574477_isoform_RefSeq"; gene_name "SSU72"; exon_number "1"; label "isoform_RefSeq"	NM_014188	A427,H1819,PC-14
chr1	MinION	exon	1574478	1574893	.	-	.	gene_id "8442"; transcript_id "SSU72_chr1_1564916+1574477_isoform_RefSeq"; gene_name "SSU72"; exon_number "2"; label "isoform_RefSeq"	NM_014188	A427,H1819,PC-14
chr1	MinION	transcript	31906423	31938751	.	-	.	gene_id "9825"; transcript_id "PTP4A2_chr1_31908960,31911826,31915987,31919658+31911695,31915894,31918969,31937986_isoform_RefSeq"; gene_name "PTP4A2"; label "isoform_RefSeq"	NM_080391	A427,H1299,H1819,PC-14
chr1	MinION	exon	31906423	31908960	.	-	.	gene_id "9825"; transcript_id "PTP4A2_chr1_31908960,31911826,31915987,31919658+31911695,31915894,31918969,31937986_isoform_RefSeq"; gene_name "PTP4A2"; exon_number "1"; label "isoform_RefSeq"	NM_080391	A427,H1299,H1819,PC-14
chr1	MinION	exon	31911696	31911826	.	-	.	gene_id "9825"; transcript_id "PTP4A2_chr1_31908960,31911826,31915987,31919658+31911695,31915894,31918969,31937986_isoform_RefSeq"; gene_name "PTP4A2"; exon_number "2"; label "isoform_RefSeq"	NM_080391	A427,H1299,H1819,PC-14
chr1	MinION	exon	31915895	31915987	.	-	.	gene_id "9825"; transcript_id "PTP4A2_chr1_31908960,31911826,31915987,31919658+31911695,31915894,31918969,31937986_isoform_RefSeq"; gene_name "PTP4A2"; exon_number "3"; label "isoform_RefSeq"	NM_080391	A427,H1299,H1819,PC-14
chr1	MinION	exon	31918970	31919658	.	-	.	gene_id "9825"; transcript_id "PTP4A2_chr1_31908960,31911826,31915987,31919658+31911695,31915894,31918969,31937986_isoform_RefSeq"; gene_name "PTP4A2"; exon_number "4"; label "isoform_RefSeq"	NM_080391	A427,H1299,H1819,PC-14
chr1	MinION	exon	31937987	31938751	.	-	.	gene_id "9825"; transcript_id "PTP4A2_chr1_31908960,31911826,31915987,31919658+31911695,31915894,31918969,31937986_isoform_RefSeq"; gene_name "PTP4A2"; exon_number "5"; label "isoform_RefSeq"	NM_080391	A427,H1299,H1819,PC-14
chr1	MinION	transcript	998845	1000764	.	-	.	gene_id "12179"; transcript_id "HES4_chr1_999432+999525_isoform_RefSeq"; gene_name "HES4"; label "isoform_RefSeq"	NM_001142467	A427,ABC-1,H1437,H1648,H1819,H2228,II-18,PC-14,RERF-LC-MS,VMRC-LCD
chr1	MinION	exon	998845	999432	.	-	.	gene_id "12179"; transcript_id "HES4_chr1_999432+999525_isoform_RefSeq"; gene_name "HES4"; exon_number "1"; label "isoform_RefSeq"	NM_001142467	A427,ABC-1,H1437,H1648,H1819,H2228,II-18,PC-14,RERF-LC-MS,VMRC-LCD
chr1	MinION	exon	999526	1000764	.	-	.	gene_id "12179"; transcript_id "HES4_chr1_999432+999525_isoform_RefSeq"; gene_name "HES4"; exon_number "2"; label "isoform_RefSeq"	NM_001142467	A427,ABC-1,H1437,H1648,H1819,H2228,II-18,PC-14,RERF-LC-MS,VMRC-LCD
chr1	MinION	transcript	45012299	45015575	.	+	.	gene_id "11234"; transcript_id "UROD_chr1_45013019,45013215,45013354,45013791,45014070,45014576,45014836,45015006+45013135,45013291,45013593,45013908,45014438,45014735,45014939,45015336_isoform_RefSeq"; gene_name "UROD"; label "isoform_RefSeq"	NM_000374	H1819,H2347,PC-14,PC-3,RERF-LC-OK
chr1	MinION	exon	45012299	45013019	.	+	.	gene_id "11234"; transcript_id "UROD_chr1_45013019,45013215,45013354,45013791,45014070,45014576,45014836,45015006+45013135,45013291,45013593,45013908,45014438,45014735,45014939,45015336_isoform_RefSeq"; gene_name "UROD"; exon_number "1"; label "isoform_RefSeq"	NM_000374	H1819,H2347,PC-14,PC-3,RERF-LC-OK
chr1	MinION	exon	45013136	45013215	.	+	.	gene_id "11234"; transcript_id "UROD_chr1_45013019,45013215,45013354,45013791,45014070,45014576,45014836,45015006+45013135,45013291,45013593,45013908,45014438,45014735,45014939,45015336_isoform_RefSeq"; gene_name "UROD"; exon_number "2"; label "isoform_RefSeq"	NM_000374	H1819,H2347,PC-14,PC-3,RERF-LC-OK
chr1	MinION	exon	45013292	45013354	.	+	.	gene_id "11234"; transcript_id "UROD_chr1_45013019,45013215,45013354,45013791,45014070,45014576,45014836,45015006+45013135,45013291,45013593,45013908,45014438,45014735,45014939,45015336_isoform_RefSeq"; gene_name "UROD"; exon_number "3"; label "isoform_RefSeq"	NM_000374	H1819,H2347,PC-14,PC-3,RERF-LC-OK
chr1	MinION	exon	45013594	45013791	.	+	.	gene_id "11234"; transcript_id "UROD_chr1_45013019,45013215,45013354,45013791,45014070,45014576,45014836,45015006+45013135,45013291,45013593,45013908,45014438,45014735,45014939,45015336_isoform_RefSeq"; gene_name "UROD"; exon_number "4"; label "isoform_RefSeq"	NM_000374	H1819,H2347,PC-14,PC-3,RERF-LC-OK
chr1	MinION	exon	45013909	45014070	.	+	.	gene_id "11234"; transcript_id "UROD_chr1_45013019,45013215,45013354,45013791,45014070,45014576,45014836,45015006+45013135,45013291,45013593,45013908,45014438,45014735,45014939,45015336_isoform_RefSeq"; gene_name "UROD"; exon_number "5"; label "isoform_RefSeq"	NM_000374	H1819,H2347,PC-14,PC-3,RERF-LC-OK
chr1	MinION	exon	45014439	45014576	.	+	.	gene_id "11234"; transcript_id "UROD_chr1_45013019,45013215,45013354,45013791,45014070,45014576,45014836,45015006+45013135,45013291,45013593,45013908,45014438,45014735,45014939,45015336_isoform_RefSeq"; gene_name "UROD"; exon_number "6"; label "isoform_RefSeq"	NM_000374	H1819,H2347,PC-14,PC-3,RERF-LC-OK
chr1	MinION	exon	45014736	45014836	.	+	.	gene_id "11234"; transcript_id "UROD_chr1_45013019,45013215,45013354,45013791,45014070,45014576,45014836,45015006+45013135,45013291,45013593,45013908,45014438,45014735,45014939,45015336_isoform_RefSeq"; gene_name "UROD"; exon_number "7"; label "isoform_RefSeq"	NM_000374	H1819,H2347,PC-14,PC-3,RERF-LC-OK
chr1	MinION	exon	45014940	45015006	.	+	.	gene_id "11234"; transcript_id "UROD_chr1_45013019,45013215,45013354,45013791,45014070,45014576,45014836,45015006+45013135,45013291,45013593,45013908,45014438,45014735,45014939,45015336_isoform_RefSeq"; gene_name "UROD"; exon_number "8"; label "isoform_RefSeq"	NM_000374	H1819,H2347,PC-14,PC-3,RERF-LC-OK
chr1	MinION	exon	45015337	45015575	.	+	.	gene_id "11234"; transcript_id "UROD_chr1_45013019,45013215,45013354,45013791,45014070,45014576,45014836,45015006+45013135,45013291,45013593,45013908,45014438,45014735,45014939,45015336_isoform_RefSeq"; gene_name "UROD"; exon_number "9"; label "isoform_RefSeq"	NM_000374	H1819,H2347,PC-14,PC-3,RERF-LC-OK
chr1	MinION	transcript	153543609	153545806	.	-	.	gene_id "8050"; transcript_id "S100A4_chr1_153543923+153544653_isoform_RefSeq"; gene_name "S100A4"; label "isoform_RefSeq"	NM_019554	ABC-1,H1437,H1650,H1819,H2126,H322,PC-14,PC-3,PC-9,RERF-LC-Ad1,RERF-LC-Ad2,RERF-LC-KJ,RERF-LC-OK
chr1	MinION	exon	153543609	153543923	.	-	.	gene_id "8050"; transcript_id "S100A4_chr1_153543923+153544653_isoform_RefSeq"; gene_name "S100A4"; exon_number "1"; label "isoform_RefSeq"	NM_019554	ABC-1,H1437,H1650,H1819,H2126,H322,PC-14,PC-3,PC-9,RERF-LC-Ad1,RERF-LC-Ad2,RERF-LC-KJ,RERF-LC-OK
chr1	MinION	exon	153544654	153545806	.	-	.	gene_id "8050"; transcript_id "S100A4_chr1_153543923+153544653_isoform_RefSeq"; gene_name "S100A4"; exon_number "2"; label "isoform_RefSeq"	NM_019554	ABC-1,H1437,H1650,H1819,H2126,H322,PC-14,PC-3,PC-9,RERF-LC-Ad1,RERF-LC-Ad2,RERF-LC-KJ,RERF-LC-OK
chr20	MinION	transcript	35278907	35284730	.	-	.	gene_id "12309"; transcript_id "EIF6_chr20_35279206,35279747,35280118,35284261+35279565,35279941,35284175,35284380_isoform_RefSeq"; gene_name "EIF6"; label "isoform_RefSeq"	NM_181468	ABC-1,H1299,H1648,H1650,H2347,H322,II-18,PC-14,VMRC-LCD
chr20	MinION	exon	35278907	35279206	.	-	.	gene_id "12309"; transcript_id "EIF6_chr20_35279206,35279747,35280118,35284261+35279565,35279941,35284175,35284380_isoform_RefSeq"; gene_name "EIF6"; exon_number "1"; label "isoform_RefSeq"	NM_181468	ABC-1,H1299,H1648,H1650,H2347,H322,II-18,PC-14,VMRC-LCD
chr20	MinION	exon	35279566	35279747	.	-	.	gene_id "12309"; transcript_id "EIF6_chr20_35279206,35279747,35280118,35284261+35279565,35279941,35284175,35284380_isoform_RefSeq"; gene_name "EIF6"; exon_number "2"; label "isoform_RefSeq"	NM_181468	ABC-1,H1299,H1648,H1650,H2347,H322,II-18,PC-14,VMRC-LCD
chr20	MinION	exon	35279942	35280118	.	-	.	gene_id "12309"; transcript_id "EIF6_chr20_35279206,35279747,35280118,35284261+35279565,35279941,35284175,35284380_isoform_RefSeq"; gene_name "EIF6"; exon_number "3"; label "isoform_RefSeq"	NM_181468	ABC-1,H1299,H1648,H1650,H2347,H322,II-18,PC-14,VMRC-LCD
chr20	MinION	exon	35284176	35284261	.	-	.	gene_id "12309"; transcript_id "EIF6_chr20_35279206,35279747,35280118,35284261+35279565,35279941,35284175,35284380_isoform_RefSeq"; gene_name "EIF6"; exon_number "4"; label "isoform_RefSeq"	NM_181468	ABC-1,H1299,H1648,H1650,H2347,H322,II-18,PC-14,VMRC-LCD
chr20	MinION	exon	35284381	35284730	.	-	.	gene_id "12309"; transcript_id "EIF6_chr20_35279206,35279747,35280118,35284261+35279565,35279941,35284175,35284380_isoform_RefSeq"; gene_name "EIF6"; exon_number "5"; label "isoform_RefSeq"	NM_181468	ABC-1,H1299,H1648,H1650,H2347,H322,II-18,PC-14,VMRC-LCD
chr20	MinION	transcript	19886013	19890703	.	+	.	gene_id "13204"; transcript_id "RIN2_chr20_19886780+19889565_isoform_RefSeq"; gene_name "RIN2"; label "isoform_RefSeq"	NM_001242581	PC-14
chr20	MinION	exon	19886013	19886780	.	+	.	gene_id "13204"; transcript_id "RIN2_chr20_19886780+19889565_isoform_RefSeq"; gene_name "RIN2"; exon_number "1"; label "isoform_RefSeq"	NM_001242581	PC-14
chr20	MinION	exon	19889566	19890703	.	+	.	gene_id "13204"; transcript_id "RIN2_chr20_19886780+19889565_isoform_RefSeq"; gene_name "RIN2"; exon_number "2"; label "isoform_RefSeq"	NM_001242581	PC-14
chr20	MinION	transcript	62387029	62388528	.	+	.	gene_id "10851"; transcript_id "RPS21_chr20_62387136,62387388,62387674,62387914+62387320,62387610,62387842,62388308_isoform_RefSeq"; gene_name "RPS21"; label "isoform_RefSeq"	NM_001024	A427,ABC-1,H1648,H1650,H1819,H2126,H2347,II-18,PC-14,PC-3,PC-9,RERF-LC-Ad1,RERF-LC-MS,VMRC-LCD
chr20	MinION	exon	62387029	62387136	.	+	.	gene_id "10851"; transcript_id "RPS21_chr20_62387136,62387388,62387674,62387914+62387320,62387610,62387842,62388308_isoform_RefSeq"; gene_name "RPS21"; exon_number "1"; label "isoform_RefSeq"	NM_001024	A427,ABC-1,H1648,H1650,H1819,H2126,H2347,II-18,PC-14,PC-3,PC-9,RERF-LC-Ad1,RERF-LC-MS,VMRC-LCD
chr20	MinION	exon	62387321	62387388	.	+	.	gene_id "10851"; transcript_id "RPS21_chr20_62387136,62387388,62387674,62387914+62387320,62387610,62387842,62388308_isoform_RefSeq"; gene_name "RPS21"; exon_number "2"; label "isoform_RefSeq"	NM_001024	A427,ABC-1,H1648,H1650,H1819,H2126,H2347,II-18,PC-14,PC-3,PC-9,RERF-LC-Ad1,RERF-LC-MS,VMRC-LCD
chr20	MinION	exon	62387611	62387674	.	+	.	gene_id "10851"; transcript_id "RPS21_chr20_62387136,62387388,62387674,62387914+62387320,62387610,62387842,62388308_isoform_RefSeq"; gene_name "RPS21"; exon_number "3"; label "isoform_RefSeq"	NM_001024	A427,ABC-1,H1648,H1650,H1819,H2126,H2347,II-18,PC-14,PC-3,PC-9,RERF-LC-Ad1,RERF-LC-MS,VMRC-LCD
chr20	MinION	exon	62387843	62387914	.	+	.	gene_id "10851"; transcript_id "RPS21_chr20_62387136,62387388,62387674,62387914+62387320,62387610,62387842,62388308_isoform_RefSeq"; gene_name "RPS21"; exon_number "4"; label "isoform_RefSeq"	NM_001024	A427,ABC-1,H1648,H1650,H1819,H2126,H2347,II-18,PC-14,PC-3,PC-9,RERF-LC-Ad1,RERF-LC-MS,VMRC-LCD
chr20	MinION	exon	62388309	62388528	.	+	.	gene_id "10851"; transcript_id "RPS21_chr20_62387136,62387388,62387674,62387914+62387320,62387610,62387842,62388308_isoform_RefSeq"; gene_name "RPS21"; exon_number "5"; label "isoform_RefSeq"	NM_001024	A427,ABC-1,H1648,H1650,H1819,H2126,H2347,II-18,PC-14,PC-3,PC-9,RERF-LC-Ad1,RERF-LC-MS,VMRC-LCD
chr20	MinION	transcript	45934394	45937974	.	+	.	gene_id "9727"; transcript_id "PCIF1_chr20_45934804+45937417_isoform_RefSeq"; gene_name "PCIF1"; label "isoform_RefSeq"	NM_022104	A427,A549,H1650,H1819,PC-14,PC-3,RERF-LC-MS
chr20	MinION	exon	45934394	45934804	.	+	.	gene_id "9727"; transcript_id "PCIF1_chr20_45934804+45937417_isoform_RefSeq"; gene_name "PCIF1"; exon_number "1"; label "isoform_RefSeq"	NM_022104	A427,A549,H1650,H1819,PC-14,PC-3,RERF-LC-MS
chr20	MinION	exon	45937418	45937974	.	+	.	gene_id "9727"; transcript_id "PCIF1_chr20_45934804+45937417_isoform_RefSeq"; gene_name "PCIF1"; exon_number "2"; label "isoform_RefSeq"	NM_022104	A427,A549,H1650,H1819,PC-14,PC-3,RERF-LC-MS
chr20	MinION	transcript	58888859	58911195	.	+	.	gene_id "17884"; transcript_id "GNAS_chr20_58889353,58895684,58903585,58903791,58905480,58909216,58909423,58909579,58909804,58910081,58910401+58895611,58903530,58903671,58905382,58909161,58909349,58909520,58909683,58909950,58910333,58910682_isoform_RefSeq"; gene_name "GNAS"; label "isoform_RefSeq"	NM_001309840	A427,ABC-1,H1299,H1648,H1650,H1819,H2126,H2228,II-18,PC-14,PC-9,RERF-LC-KJ
chr20	MinION	exon	58888859	58889353	.	+	.	gene_id "17884"; transcript_id "GNAS_chr20_58889353,58895684,58903585,58903791,58905480,58909216,58909423,58909579,58909804,58910081,58910401+58895611,58903530,58903671,58905382,58909161,58909349,58909520,58909683,58909950,58910333,58910682_isoform_RefSeq"; gene_name "GNAS"; exon_number "1"; label "isoform_RefSeq"	NM_001309840	A427,ABC-1,H1299,H1648,H1650,H1819,H2126,H2228,II-18,PC-14,PC-9,RERF-LC-KJ
chr20	MinION	exon	58895612	58895684	.	+	.	gene_id "17884"; transcript_id "GNAS_chr20_58889353,58895684,58903585,58903791,58905480,58909216,58909423,58909579,58909804,58910081,58910401+58895611,58903530,58903671,58905382,58909161,58909349,58909520,58909683,58909950,58910333,58910682_isoform_RefSeq"; gene_name "GNAS"; exon_number "2"; label "isoform_RefSeq"	NM_001309840	A427,ABC-1,H1299,H1648,H1650,H1819,H2126,H2228,II-18,PC-14,PC-9,RERF-LC-KJ
chr20	MinION	exon	58903531	58903585	.	+	.	gene_id "17884"; transcript_id "GNAS_chr20_58889353,58895684,58903585,58903791,58905480,58909216,58909423,58909579,58909804,58910081,58910401+58895611,58903530,58903671,58905382,58909161,58909349,58909520,58909683,58909950,58910333,58910682_isoform_RefSeq"; gene_name "GNAS"; exon_number "3"; label "isoform_RefSeq"	NM_001309840	A427,ABC-1,H1299,H1648,H1650,H1819,H2126,H2228,II-18,PC-14,PC-9,RERF-LC-KJ
chr20	MinION	exon	58903672	58903791	.	+	.	gene_id "17884"; transcript_id "GNAS_chr20_58889353,58895684,58903585,58903791,58905480,58909216,58909423,58909579,58909804,58910081,58910401+58895611,58903530,58903671,58905382,58909161,58909349,58909520,58909683,58909950,58910333,58910682_isoform_RefSeq"; gene_name "GNAS"; exon_number "4"; label "isoform_RefSeq"	NM_001309840	A427,ABC-1,H1299,H1648,H1650,H1819,H2126,H2228,II-18,PC-14,PC-9,RERF-LC-KJ
chr20	MinION	exon	58905383	58905480	.	+	.	gene_id "17884"; transcript_id "GNAS_chr20_58889353,58895684,58903585,58903791,58905480,58909216,58909423,58909579,58909804,58910081,58910401+58895611,58903530,58903671,58905382,58909161,58909349,58909520,58909683,58909950,58910333,58910682_isoform_RefSeq"; gene_name "GNAS"; exon_number "5"; label "isoform_RefSeq"	NM_001309840	A427,ABC-1,H1299,H1648,H1650,H1819,H2126,H2228,II-18,PC-14,PC-9,RERF-LC-KJ
chr20	MinION	exon	58909162	58909216	.	+	.	gene_id "17884"; transcript_id "GNAS_chr20_58889353,58895684,58903585,58903791,58905480,58909216,58909423,58909579,58909804,58910081,58910401+58895611,58903530,58903671,58905382,58909161,58909349,58909520,58909683,58909950,58910333,58910682_isoform_RefSeq"; gene_name "GNAS"; exon_number "6"; label "isoform_RefSeq"	NM_001309840	A427,ABC-1,H1299,H1648,H1650,H1819,H2126,H2228,II-18,PC-14,PC-9,RERF-LC-KJ
chr20	MinION	exon	58909350	58909423	.	+	.	gene_id "17884"; transcript_id "GNAS_chr20_58889353,58895684,58903585,58903791,58905480,58909216,58909423,58909579,58909804,58910081,58910401+58895611,58903530,58903671,58905382,58909161,58909349,58909520,58909683,58909950,58910333,58910682_isoform_RefSeq"; gene_name "GNAS"; exon_number "7"; label "isoform_RefSeq"	NM_001309840	A427,ABC-1,H1299,H1648,H1650,H1819,H2126,H2228,II-18,PC-14,PC-9,RERF-LC-KJ
chr20	MinION	exon	58909521	58909579	.	+	.	gene_id "17884"; transcript_id "GNAS_chr20_58889353,58895684,58903585,58903791,58905480,58909216,58909423,58909579,58909804,58910081,58910401+58895611,58903530,58903671,58905382,58909161,58909349,58909520,58909683,58909950,58910333,58910682_isoform_RefSeq"; gene_name "GNAS"; exon_number "8"; label "isoform_RefSeq"	NM_001309840	A427,ABC-1,H1299,H1648,H1650,H1819,H2126,H2228,II-18,PC-14,PC-9,RERF-LC-KJ
chr20	MinION	exon	58909684	58909804	.	+	.	gene_id "17884"; transcript_id "GNAS_chr20_58889353,58895684,58903585,58903791,58905480,58909216,58909423,58909579,58909804,58910081,58910401+58895611,58903530,58903671,58905382,58909161,58909349,58909520,58909683,58909950,58910333,58910682_isoform_RefSeq"; gene_name "GNAS"; exon_number "9"; label "isoform_RefSeq"	NM_001309840	A427,ABC-1,H1299,H1648,H1650,H1819,H2126,H2228,II-18,PC-14,PC-9,RERF-LC-KJ
chr20	MinION	exon	58909951	58910081	.	+	.	gene_id "17884"; transcript_id "GNAS_chr20_58889353,58895684,58903585,58903791,58905480,58909216,58909423,58909579,58909804,58910081,58910401+58895611,58903530,58903671,58905382,58909161,58909349,58909520,58909683,58909950,58910333,58910682_isoform_RefSeq"; gene_name "GNAS"; exon_number "10"; label "isoform_RefSeq"	NM_001309840	A427,ABC-1,H1299,H1648,H1650,H1819,H2126,H2228,II-18,PC-14,PC-9,RERF-LC-KJ
chr20	MinION	exon	58910334	58910401	.	+	.	gene_id "17884"; transcript_id "GNAS_chr20_58889353,58895684,58903585,58903791,58905480,58909216,58909423,58909579,58909804,58910081,58910401+58895611,58903530,58903671,58905382,58909161,58909349,58909520,58909683,58909950,58910333,58910682_isoform_RefSeq"; gene_name "GNAS"; exon_number "11"; label "isoform_RefSeq"	NM_001309840	A427,ABC-1,H1299,H1648,H1650,H1819,H2126,H2228,II-18,PC-14,PC-9,RERF-LC-KJ
chr20	MinION	exon	58910683	58911195	.	+	.	gene_id "17884"; transcript_id "GNAS_chr20_58889353,58895684,58903585,58903791,58905480,58909216,58909423,58909579,58909804,58910081,58910401+58895611,58903530,58903671,58905382,58909161,58909349,58909520,58909683,58909950,58910333,58910682_isoform_RefSeq"; gene_name "GNAS"; exon_number "12"; label "isoform_RefSeq"	NM_001309840	A427,ABC-1,H1299,H1648,H1650,H1819,H2126,H2228,II-18,PC-14,PC-9,RERF-LC-KJ
chr20	MinION	transcript	35699384	35701000	.	+	.	gene_id "13882"; transcript_id "ROMO1_chr20_35699763+35700797_isoform_RefSeq"; gene_name "ROMO1"; label "isoform_RefSeq"	NM_080748	A427,A549,ABC-1,H1299,H1437,H1648,H1650,H1819,H2126,H2228,H2347,H322,PC-14,PC-3,PC-9,RERF-LC-Ad1,RERF-LC-Ad2,RERF-LC-KJ,RERF-LC-MS,RERF-LC-OK,VMRC-LCD
chr20	MinION	exon	35699384	35699763	.	+	.	gene_id "13882"; transcript_id "ROMO1_chr20_35699763+35700797_isoform_RefSeq"; gene_name "ROMO1"; exon_number "1"; label "isoform_RefSeq"	NM_080748	A427,A549,ABC-1,H1299,H1437,H1648,H1650,H1819,H2126,H2228,H2347,H322,PC-14,PC-3,PC-9,RERF-LC-Ad1,RERF-LC-Ad2,RERF-LC-KJ,RERF-LC-MS,RERF-LC-OK,VMRC-LCD
chr20	MinION	exon	35700798	35701000	.	+	.	gene_id "13882"; transcript_id "ROMO1_chr20_35699763+35700797_isoform_RefSeq"; gene_name "ROMO1"; exon_number "2"; label "isoform_RefSeq"	NM_080748	A427,A549,ABC-1,H1299,H1437,H1648,H1650,H1819,H2126,H2228,H2347,H322,PC-14,PC-3,PC-9,RERF-LC-Ad1,RERF-LC-Ad2,RERF-LC-KJ,RERF-LC-MS,RERF-LC-OK,VMRC-LCD
chr20	MinION	transcript	35278913	35284580	.	-	.	gene_id "12309"; transcript_id "EIF6_chr20_35279206,35279747,35280118+35279565,35279941,35284175_isoform_RefSeq"; gene_name "EIF6"; label "isoform_RefSeq"	NM_181466	H1299,PC-14
chr20	MinION	exon	35278913	35279206	.	-	.	gene_id "12309"; transcript_id "EIF6_chr20_35279206,35279747,35280118+35279565,35279941,35284175_isoform_RefSeq"; gene_name "EIF6"; exon_number "1"; label "isoform_RefSeq"	NM_181466	H1299,PC-14
chr20	MinION	exon	35279566	35279747	.	-	.	gene_id "12309"; transcript_id "EIF6_chr20_35279206,35279747,35280118+35279565,35279941,35284175_isoform_RefSeq"; gene_name "EIF6"; exon_number "2"; label "isoform_RefSeq"	NM_181466	H1299,PC-14
chr20	MinION	exon	35279942	35280118	.	-	.	gene_id "12309"; transcript_id "EIF6_chr20_35279206,35279747,35280118+35279565,35279941,35284175_isoform_RefSeq"; gene_name "EIF6"; exon_number "3"; label "isoform_RefSeq"	NM_181466	H1299,PC-14
chr20	MinION	exon	35284176	35284580	.	-	.	gene_id "12309"; transcript_id "EIF6_chr20_35279206,35279747,35280118+35279565,35279941,35284175_isoform_RefSeq"; gene_name "EIF6"; exon_number "4"; label "isoform_RefSeq"	NM_181466	H1299,PC-14
chr21	MinION	transcript	46635593	46652226	.	+	.	gene_id "598"; transcript_id "PRMT2_chr21_46635763,46636990,46643639,46644488,46648619+46636895,46643534,46644305,46648457,46649574_isoform_RefSeq"; gene_name "PRMT2"; label "isoform_RefSeq"	NM_001242864	A427,A549,H1299,H1437,H1648,H1650,H1819,H2347,H322,II-18,PC-14,PC-3,PC-9,RERF-LC-Ad1,RERF-LC-Ad2,RERF-LC-KJ,RERF-LC-MS,RERF-LC-OK,VMRC-LCD
chr21	MinION	exon	46635593	46635763	.	+	.	gene_id "598"; transcript_id "PRMT2_chr21_46635763,46636990,46643639,46644488,46648619+46636895,46643534,46644305,46648457,46649574_isoform_RefSeq"; gene_name "PRMT2"; exon_number "1"; label "isoform_RefSeq"	NM_001242864	A427,A549,H1299,H1437,H1648,H1650,H1819,H2347,H322,II-18,PC-14,PC-3,PC-9,RERF-LC-Ad1,RERF-LC-Ad2,RERF-LC-KJ,RERF-LC-MS,RERF-LC-OK,VMRC-LCD
chr21	MinION	exon	46636896	46636990	.	+	.	gene_id "598"; transcript_id "PRMT2_chr21_46635763,46636990,46643639,46644488,46648619+46636895,46643534,46644305,46648457,46649574_isoform_RefSeq"; gene_name "PRMT2"; exon_number "2"; label "isoform_RefSeq"	NM_001242864	A427,A549,H1299,H1437,H1648,H1650,H1819,H2347,H322,II-18,PC-14,PC-3,PC-9,RERF-LC-Ad1,RERF-LC-Ad2,RERF-LC-KJ,RERF-LC-MS,RERF-LC-OK,VMRC-LCD
chr21	MinION	exon	46643535	46643639	.	+	.	gene_id "598"; transcript_id "PRMT2_chr21_46635763,46636990,46643639,46644488,46648619+46636895,46643534,46644305,46648457,46649574_isoform_RefSeq"; gene_name "PRMT2"; exon_number "3"; label "isoform_RefSeq"	NM_001242864	A427,A549,H1299,H1437,H1648,H1650,H1819,H2347,H322,II-18,PC-14,PC-3,PC-9,RERF-LC-Ad1,RERF-LC-Ad2,RERF-LC-KJ,RERF-LC-MS,RERF-LC-OK,VMRC-LCD
chr21	MinION	exon	46644306	46644488	.	+	.	gene_id "598"; transcript_id "PRMT2_chr21_46635763,46636990,46643639,46644488,46648619+46636895,46643534,46644305,46648457,46649574_isoform_RefSeq"; gene_name "PRMT2"; exon_number "4"; label "isoform_RefSeq"	NM_001242864	A427,A549,H1299,H1437,H1648,H1650,H1819,H2347,H322,II-18,PC-14,PC-3,PC-9,RERF-LC-Ad1,RERF-LC-Ad2,RERF-LC-KJ,RERF-LC-MS,RERF-LC-OK,VMRC-LCD
chr21	MinION	exon	46648458	46648619	.	+	.	gene_id "598"; transcript_id "PRMT2_chr21_46635763,46636990,46643639,46644488,46648619+46636895,46643534,46644305,46648457,46649574_isoform_RefSeq"; gene_name "PRMT2"; exon_number "5"; label "isoform_RefSeq"	NM_001242864	A427,A549,H1299,H1437,H1648,H1650,H1819,H2347,H322,II-18,PC-14,PC-3,PC-9,RERF-LC-Ad1,RERF-LC-Ad2,RERF-LC-KJ,RERF-LC-MS,RERF-LC-OK,VMRC-LCD
chr21	MinION	exon	46649575	46652226	.	+	.	gene_id "598"; transcript_id "PRMT2_chr21_46635763,46636990,46643639,46644488,46648619+46636895,46643534,46644305,46648457,46649574_isoform_RefSeq"; gene_name "PRMT2"; exon_number "6"; label "isoform_RefSeq"	NM_001242864	A427,A549,H1299,H1437,H1648,H1650,H1819,H2347,H322,II-18,PC-14,PC-3,PC-9,RERF-LC-Ad1,RERF-LC-Ad2,RERF-LC-KJ,RERF-LC-MS,RERF-LC-OK,VMRC-LCD
chr22	MinION	transcript	23894019	23897602	.	+	.	gene_id "2344"; transcript_id "MIF_chr22_23894582+23894771_isoform_RefSeq"; gene_name "MIF"; label "isoform_RefSeq"	NM_002415	A427,A549,ABC-1,H1299,H1437,H1648,H1650,H1819,H2126,H2347,H322,II-18,PC-14,PC-3,PC-9,RERF-LC-Ad1,RERF-LC-Ad2,RERF-LC-KJ,RERF-LC-MS,RERF-LC-OK,VMRC-LCD
chr22	MinION	exon	23894019	23894582	.	+	.	gene_id "2344"; transcript_id "MIF_chr22_23894582+23894771_isoform_RefSeq"; gene_name "MIF"; exon_number "1"; label "isoform_RefSeq"	NM_002415	A427,A549,ABC-1,H1299,H1437,H1648,H1650,H1819,H2126,H2347,H322,II-18,PC-14,PC-3,PC-9,RERF-LC-Ad1,RERF-LC-Ad2,RERF-LC-KJ,RERF-LC-MS,RERF-LC-OK,VMRC-LCD
chr22	MinION	exon	23894772	23897602	.	+	.	gene_id "2344"; transcript_id "MIF_chr22_23894582+23894771_isoform_RefSeq"; gene_name "MIF"; exon_number "2"; label "isoform_RefSeq"	NM_002415	A427,A549,ABC-1,H1299,H1437,H1648,H1650,H1819,H2126,H2347,H322,II-18,PC-14,PC-3,PC-9,RERF-LC-Ad1,RERF-LC-Ad2,RERF-LC-KJ,RERF-LC-MS,RERF-LC-OK,VMRC-LCD
chr22	MinION	transcript	50089913	50108375	.	+	.	gene_id "18319"; transcript_id "MOV10L1_chr22_50090185,50092185,50099602+50092000,50099442,50108135_isoform_RefSeq"; gene_name "MOV10L1"; label "isoform_RefSeq"	NM_001164104	PC-14
chr22	MinION	exon	50089913	50090185	.	+	.	gene_id "18319"; transcript_id "MOV10L1_chr22_50090185,50092185,50099602+50092000,50099442,50108135_isoform_RefSeq"; gene_name "MOV10L1"; exon_number "1"; label "isoform_RefSeq"	NM_001164104	PC-14
chr22	MinION	exon	50092001	50092185	.	+	.	gene_id "18319"; transcript_id "MOV10L1_chr22_50090185,50092185,50099602+50092000,50099442,50108135_isoform_RefSeq"; gene_name "MOV10L1"; exon_number "2"; label "isoform_RefSeq"	NM_001164104	PC-14
chr22	MinION	exon	50099443	50099602	.	+	.	gene_id "18319"; transcript_id "MOV10L1_chr22_50090185,50092185,50099602+50092000,50099442,50108135_isoform_RefSeq"; gene_name "MOV10L1"; exon_number "3"; label "isoform_RefSeq"	NM_001164104	PC-14
chr22	MinION	exon	50108136	50108375	.	+	.	gene_id "18319"; transcript_id "MOV10L1_chr22_50090185,50092185,50099602+50092000,50099442,50108135_isoform_RefSeq"; gene_name "MOV10L1"; exon_number "4"; label "isoform_RefSeq"	NM_001164104	PC-14
chr22	MinION	transcript	37807872	37816899	.	+	.	gene_id "3710"; transcript_id "GCAT_chr22_37808163,37810157,37812988,37813609,37815280,37815500,37815834,37816321+37809948,37812886,37813462,37815125,37815417,37815662,37816199,37816566_isoform_RefSeq"; gene_name "GCAT"; label "isoform_RefSeq"	NM_001171690	PC-14,PC-3,PC-9,RERF-LC-OK
chr22	MinION	exon	37807872	37808163	.	+	.	gene_id "3710"; transcript_id "GCAT_chr22_37808163,37810157,37812988,37813609,37815280,37815500,37815834,37816321+37809948,37812886,37813462,37815125,37815417,37815662,37816199,37816566_isoform_RefSeq"; gene_name "GCAT"; exon_number "1"; label "isoform_RefSeq"	NM_001171690	PC-14,PC-3,PC-9,RERF-LC-OK
chr22	MinION	exon	37809949	37810157	.	+	.	gene_id "3710"; transcript_id "GCAT_chr22_37808163,37810157,37812988,37813609,37815280,37815500,37815834,37816321+37809948,37812886,37813462,37815125,37815417,37815662,37816199,37816566_isoform_RefSeq"; gene_name "GCAT"; exon_number "2"; label "isoform_RefSeq"	NM_001171690	PC-14,PC-3,PC-9,RERF-LC-OK
chr22	MinION	exon	37812887	37812988	.	+	.	gene_id "3710"; transcript_id "GCAT_chr22_37808163,37810157,37812988,37813609,37815280,37815500,37815834,37816321+37809948,37812886,37813462,37815125,37815417,37815662,37816199,37816566_isoform_RefSeq"; gene_name "GCAT"; exon_number "3"; label "isoform_RefSeq"	NM_001171690	PC-14,PC-3,PC-9,RERF-LC-OK
chr22	MinION	exon	37813463	37813609	.	+	.	gene_id "3710"; transcript_id "GCAT_chr22_37808163,37810157,37812988,37813609,37815280,37815500,37815834,37816321+37809948,37812886,37813462,37815125,37815417,37815662,37816199,37816566_isoform_RefSeq"; gene_name "GCAT"; exon_number "4"; label "isoform_RefSeq"	NM_001171690	PC-14,PC-3,PC-9,RERF-LC-OK
chr22	MinION	exon	37815126	37815280	.	+	.	gene_id "3710"; transcript_id "GCAT_chr22_37808163,37810157,37812988,37813609,37815280,37815500,37815834,37816321+37809948,37812886,37813462,37815125,37815417,37815662,37816199,37816566_isoform_RefSeq"; gene_name "GCAT"; exon_number "5"; label "isoform_RefSeq"	NM_001171690	PC-14,PC-3,PC-9,RERF-LC-OK
chr22	MinION	exon	37815418	37815500	.	+	.	gene_id "3710"; transcript_id "GCAT_chr22_37808163,37810157,37812988,37813609,37815280,37815500,37815834,37816321+37809948,37812886,37813462,37815125,37815417,37815662,37816199,37816566_isoform_RefSeq"; gene_name "GCAT"; exon_number "6"; label "isoform_RefSeq"	NM_001171690	PC-14,PC-3,PC-9,RERF-LC-OK
chr22	MinION	exon	37815663	37815834	.	+	.	gene_id "3710"; transcript_id "GCAT_chr22_37808163,37810157,37812988,37813609,37815280,37815500,37815834,37816321+37809948,37812886,37813462,37815125,37815417,37815662,37816199,37816566_isoform_RefSeq"; gene_name "GCAT"; exon_number "7"; label "isoform_RefSeq"	NM_001171690	PC-14,PC-3,PC-9,RERF-LC-OK
chr22	MinION	exon	37816200	37816321	.	+	.	gene_id "3710"; transcript_id "GCAT_chr22_37808163,37810157,37812988,37813609,37815280,37815500,37815834,37816321+37809948,37812886,37813462,37815125,37815417,37815662,37816199,37816566_isoform_RefSeq"; gene_name "GCAT"; exon_number "8"; label "isoform_RefSeq"	NM_001171690	PC-14,PC-3,PC-9,RERF-LC-OK
chr22	MinION	exon	37816567	37816899	.	+	.	gene_id "3710"; transcript_id "GCAT_chr22_37808163,37810157,37812988,37813609,37815280,37815500,37815834,37816321+37809948,37812886,37813462,37815125,37815417,37815662,37816199,37816566_isoform_RefSeq"; gene_name "GCAT"; exon_number "9"; label "isoform_RefSeq"	NM_001171690	PC-14,PC-3,PC-9,RERF-LC-OK
chr22	MinION	transcript	29306584	29312787	.	+	.	gene_id "11968"; transcript_id "GAS2L1_chr22_29307153,29308738,29310546,29310734,29310998+29308086,29310438,29310637,29310826,29311461_isoform_RefSeq"; gene_name "GAS2L1"; label "isoform_RefSeq"	NM_006478	H1650,H2126,PC-14,RERF-LC-KJ,RERF-LC-OK
chr22	MinION	exon	29306584	29307153	.	+	.	gene_id "11968"; transcript_id "GAS2L1_chr22_29307153,29308738,29310546,29310734,29310998+29308086,29310438,29310637,29310826,29311461_isoform_RefSeq"; gene_name "GAS2L1"; exon_number "1"; label "isoform_RefSeq"	NM_006478	H1650,H2126,PC-14,RERF-LC-KJ,RERF-LC-OK
chr22	MinION	exon	29308087	29308738	.	+	.	gene_id "11968"; transcript_id "GAS2L1_chr22_29307153,29308738,29310546,29310734,29310998+29308086,29310438,29310637,29310826,29311461_isoform_RefSeq"; gene_name "GAS2L1"; exon_number "2"; label "isoform_RefSeq"	NM_006478	H1650,H2126,PC-14,RERF-LC-KJ,RERF-LC-OK
chr22	MinION	exon	29310439	29310546	.	+	.	gene_id "11968"; transcript_id "GAS2L1_chr22_29307153,29308738,29310546,29310734,29310998+29308086,29310438,29310637,29310826,29311461_isoform_RefSeq"; gene_name "GAS2L1"; exon_number "3"; label "isoform_RefSeq"	NM_006478	H1650,H2126,PC-14,RERF-LC-KJ,RERF-LC-OK
chr22	MinION	exon	29310638	29310734	.	+	.	gene_id "11968"; transcript_id "GAS2L1_chr22_29307153,29308738,29310546,29310734,29310998+29308086,29310438,29310637,29310826,29311461_isoform_RefSeq"; gene_name "GAS2L1"; exon_number "4"; label "isoform_RefSeq"	NM_006478	H1650,H2126,PC-14,RERF-LC-KJ,RERF-LC-OK
chr22	MinION	exon	29310827	29310998	.	+	.	gene_id "11968"; transcript_id "GAS2L1_chr22_29307153,29308738,29310546,29310734,29310998+29308086,29310438,29310637,29310826,29311461_isoform_RefSeq"; gene_name "GAS2L1"; exon_number "5"; label "isoform_RefSeq"	NM_006478	H1650,H2126,PC-14,RERF-LC-KJ,RERF-LC-OK
chr22	MinION	exon	29311462	29312787	.	+	.	gene_id "11968"; transcript_id "GAS2L1_chr22_29307153,29308738,29310546,29310734,29310998+29308086,29310438,29310637,29310826,29311461_isoform_RefSeq"; gene_name "GAS2L1"; exon_number "6"; label "isoform_RefSeq"	NM_006478	H1650,H2126,PC-14,RERF-LC-KJ,RERF-LC-OK
chr22	MinION	transcript	23894368	23895226	.	+	.	gene_id "2344"; transcript_id "MIF_chr22_23894944+23895039_isoform_RefSeq"; gene_name "MIF"; label "isoform_RefSeq"	NM_002415	A427,A549,ABC-1,H1299,H1819,H2228,H2347,II-18,PC-14,PC-3,RERF-LC-KJ,RERF-LC-MS
chr22	MinION	exon	23894368	23894944	.	+	.	gene_id "2344"; transcript_id "MIF_chr22_23894944+23895039_isoform_RefSeq"; gene_name "MIF"; exon_number "1"; label "isoform_RefSeq"	NM_002415	A427,A549,ABC-1,H1299,H1819,H2228,H2347,II-18,PC-14,PC-3,RERF-LC-KJ,RERF-LC-MS
chr22	MinION	exon	23895040	23895226	.	+	.	gene_id "2344"; transcript_id "MIF_chr22_23894944+23895039_isoform_RefSeq"; gene_name "MIF"; exon_number "2"; label "isoform_RefSeq"	NM_002415	A427,A549,ABC-1,H1299,H1819,H2228,H2347,II-18,PC-14,PC-3,RERF-LC-KJ,RERF-LC-MS
chr22	MinION	transcript	45413663	45423594	.	+	.	gene_id "2157"; transcript_id "RIBC2_chr22_45414015,45414403,45417946+45414321,45417601,45422289_isoform_RefSeq"; gene_name "RIBC2"; label "isoform_RefSeq"	NM_015653	H1650,PC-14
chr22	MinION	exon	45413663	45414015	.	+	.	gene_id "2157"; transcript_id "RIBC2_chr22_45414015,45414403,45417946+45414321,45417601,45422289_isoform_RefSeq"; gene_name "RIBC2"; exon_number "1"; label "isoform_RefSeq"	NM_015653	H1650,PC-14
chr22	MinION	exon	45414322	45414403	.	+	.	gene_id "2157"; transcript_id "RIBC2_chr22_45414015,45414403,45417946+45414321,45417601,45422289_isoform_RefSeq"; gene_name "RIBC2"; exon_number "2"; label "isoform_RefSeq"	NM_015653	H1650,PC-14
chr22	MinION	exon	45417602	45417946	.	+	.	gene_id "2157"; transcript_id "RIBC2_chr22_45414015,45414403,45417946+45414321,45417601,45422289_isoform_RefSeq"; gene_name "RIBC2"; exon_number "3"; label "isoform_RefSeq"	NM_015653	H1650,PC-14
chr22	MinION	exon	45422290	45423594	.	+	.	gene_id "2157"; transcript_id "RIBC2_chr22_45414015,45414403,45417946+45414321,45417601,45422289_isoform_RefSeq"; gene_name "RIBC2"; exon_number "4"; label "isoform_RefSeq"	NM_015653	H1650,PC-14
chr2	MinION	transcript	55611904	55617799	.	-	.	gene_id "9212"; transcript_id "PPP4R3B_chr2_55615506+55617143_isoform_RefSeq"; gene_name "PPP4R3B"; label "isoform_RefSeq"	NM_001122964	A427,A549,H1648,H1650,PC-14,PC-3,PC-9,RERF-LC-Ad1
chr2	MinION	exon	55611904	55615506	.	-	.	gene_id "9212"; transcript_id "PPP4R3B_chr2_55615506+55617143_isoform_RefSeq"; gene_name "PPP4R3B"; exon_number "1"; label "isoform_RefSeq"	NM_001122964	A427,A549,H1648,H1650,PC-14,PC-3,PC-9,RERF-LC-Ad1
chr2	MinION	exon	55617144	55617799	.	-	.	gene_id "9212"; transcript_id "PPP4R3B_chr2_55615506+55617143_isoform_RefSeq"; gene_name "PPP4R3B"; exon_number "2"; label "isoform_RefSeq"	NM_001122964	A427,A549,H1648,H1650,PC-14,PC-3,PC-9,RERF-LC-Ad1
chr2	MinION	transcript	203328266	203429770	.	+	.	gene_id "14301"; transcript_id "ABI2_chr2_203328631,203367044,203380384,203391143,203394846,203395780,203402734,203417081+203366876,203380207,203391045,203394699,203395655,203402575,203416907,203427176_isoform_RefSeq"; gene_name "ABI2"; label "isoform_RefSeq"	NM_001282926	H1648,PC-14,RERF-LC-MS,RERF-LC-OK
chr2	MinION	exon	203328266	203328631	.	+	.	gene_id "14301"; transcript_id "ABI2_chr2_203328631,203367044,203380384,203391143,203394846,203395780,203402734,203417081+203366876,203380207,203391045,203394699,203395655,203402575,203416907,203427176_isoform_RefSeq"; gene_name "ABI2"; exon_number "1"; label "isoform_RefSeq"	NM_001282926	H1648,PC-14,RERF-LC-MS,RERF-LC-OK
chr2	MinION	exon	203366877	203367044	.	+	.	gene_id "14301"; transcript_id "ABI2_chr2_203328631,203367044,203380384,203391143,203394846,203395780,203402734,203417081+203366876,203380207,203391045,203394699,203395655,203402575,203416907,203427176_isoform_RefSeq"; gene_name "ABI2"; exon_number "2"; label "isoform_RefSeq"	NM_001282926	H1648,PC-14,RERF-LC-MS,RERF-LC-OK
chr2	MinION	exon	203380208	203380384	.	+	.	gene_id "14301"; transcript_id "ABI2_chr2_203328631,203367044,203380384,203391143,203394846,203395780,203402734,203417081+203366876,203380207,203391045,203394699,203395655,203402575,203416907,203427176_isoform_RefSeq"; gene_name "ABI2"; exon_number "3"; label "isoform_RefSeq"	NM_001282926	H1648,PC-14,RERF-LC-MS,RERF-LC-OK
chr2	MinION	exon	203391046	203391143	.	+	.	gene_id "14301"; transcript_id "ABI2_chr2_203328631,203367044,203380384,203391143,203394846,203395780,203402734,203417081+203366876,203380207,203391045,203394699,203395655,203402575,203416907,203427176_isoform_RefSeq"; gene_name "ABI2"; exon_number "4"; label "isoform_RefSeq"	NM_001282926	H1648,PC-14,RERF-LC-MS,RERF-LC-OK
chr2	MinION	exon	203394700	203394846	.	+	.	gene_id "14301"; transcript_id "ABI2_chr2_203328631,203367044,203380384,203391143,203394846,203395780,203402734,203417081+203366876,203380207,203391045,203394699,203395655,203402575,203416907,203427176_isoform_RefSeq"; gene_name "ABI2"; exon_number "5"; label "isoform_RefSeq"	NM_001282926	H1648,PC-14,RERF-LC-MS,RERF-LC-OK
chr2	MinION	exon	203395656	203395780	.	+	.	gene_id "14301"; transcript_id "ABI2_chr2_203328631,203367044,203380384,203391143,203394846,203395780,203402734,203417081+203366876,203380207,203391045,203394699,203395655,203402575,203416907,203427176_isoform_RefSeq"; gene_name "ABI2"; exon_number "6"; label "isoform_RefSeq"	NM_001282926	H1648,PC-14,RERF-LC-MS,RERF-LC-OK
chr2	MinION	exon	203402576	203402734	.	+	.	gene_id "14301"; transcript_id "ABI2_chr2_203328631,203367044,203380384,203391143,203394846,203395780,203402734,203417081+203366876,203380207,203391045,203394699,203395655,203402575,203416907,203427176_isoform_RefSeq"; gene_name "ABI2"; exon_number "7"; label "isoform_RefSeq"	NM_001282926	H1648,PC-14,RERF-LC-MS,RERF-LC-OK
chr2	MinION	exon	203416908	203417081	.	+	.	gene_id "14301"; transcript_id "ABI2_chr2_203328631,203367044,203380384,203391143,203394846,203395780,203402734,203417081+203366876,203380207,203391045,203394699,203395655,203402575,203416907,203427176_isoform_RefSeq"; gene_name "ABI2"; exon_number "8"; label "isoform_RefSeq"	NM_001282926	H1648,PC-14,RERF-LC-MS,RERF-LC-OK
chr2	MinION	exon	203427177	203429770	.	+	.	gene_id "14301"; transcript_id "ABI2_chr2_203328631,203367044,203380384,203391143,203394846,203395780,203402734,203417081+203366876,203380207,203391045,203394699,203395655,203402575,203416907,203427176_isoform_RefSeq"; gene_name "ABI2"; exon_number "9"; label "isoform_RefSeq"	NM_001282926	H1648,PC-14,RERF-LC-MS,RERF-LC-OK
chr2	MinION	transcript	84905652	84906687	.	+	.	gene_id "5540"; transcript_id "TMSB10_chr2_84906117+84906388_isoform_RefSeq"; gene_name "TMSB10"; label "isoform_RefSeq"	NM_021103	A427,A549,H1299,H1437,H1648,H1650,H1819,H2126,H2228,H2347,H322,II-18,PC-14,PC-3,PC-9,RERF-LC-Ad1,RERF-LC-Ad2,RERF-LC-KJ,RERF-LC-MS,RERF-LC-OK
chr2	MinION	exon	84905652	84906117	.	+	.	gene_id "5540"; transcript_id "TMSB10_chr2_84906117+84906388_isoform_RefSeq"; gene_name "TMSB10"; exon_number "1"; label "isoform_RefSeq"	NM_021103	A427,A549,H1299,H1437,H1648,H1650,H1819,H2126,H2228,H2347,H322,II-18,PC-14,PC-3,PC-9,RERF-LC-Ad1,RERF-LC-Ad2,RERF-LC-KJ,RERF-LC-MS,RERF-LC-OK
chr2	MinION	exon	84906389	84906687	.	+	.	gene_id "5540"; transcript_id "TMSB10_chr2_84906117+84906388_isoform_RefSeq"; gene_name "TMSB10"; exon_number "2"; label "isoform_RefSeq"	NM_021103	A427,A549,H1299,H1437,H1648,H1650,H1819,H2126,H2228,H2347,H322,II-18,PC-14,PC-3,PC-9,RERF-LC-Ad1,RERF-LC-Ad2,RERF-LC-KJ,RERF-LC-MS,RERF-LC-OK
chr2	MinION	transcript	200306554	200478663	.	+	.	gene_id "17750"; transcript_id "SPATS2L_chr2_200306922,200329480,200389283,200412419,200416428,200419496,200440784,200459827,200467399,200470016,200473052+200329430,200389222,200412310,200416378,200419249,200440648,200459768,200467289,200469913,200472831,200477635_isoform_RefSeq"; gene_name "SPATS2L"; label "isoform_RefSeq"	NM_001100423	ABC-1,H1648,H2228,H2347,PC-14,PC-9
chr2	MinION	exon	200306554	200306922	.	+	.	gene_id "17750"; transcript_id "SPATS2L_chr2_200306922,200329480,200389283,200412419,200416428,200419496,200440784,200459827,200467399,200470016,200473052+200329430,200389222,200412310,200416378,200419249,200440648,200459768,200467289,200469913,200472831,200477635_isoform_RefSeq"; gene_name "SPATS2L"; exon_number "1"; label "isoform_RefSeq"	NM_001100423	ABC-1,H1648,H2228,H2347,PC-14,PC-9
chr2	MinION	exon	200329431	200329480	.	+	.	gene_id "17750"; transcript_id "SPATS2L_chr2_200306922,200329480,200389283,200412419,200416428,200419496,200440784,200459827,200467399,200470016,200473052+200329430,200389222,200412310,200416378,200419249,200440648,200459768,200467289,200469913,200472831,200477635_isoform_RefSeq"; gene_name "SPATS2L"; exon_number "2"; label "isoform_RefSeq"	NM_001100423	ABC-1,H1648,H2228,H2347,PC-14,PC-9
chr2	MinION	exon	200389223	200389283	.	+	.	gene_id "17750"; transcript_id "SPATS2L_chr2_200306922,200329480,200389283,200412419,200416428,200419496,200440784,200459827,200467399,200470016,200473052+200329430,200389222,200412310,200416378,200419249,200440648,200459768,200467289,200469913,200472831,200477635_isoform_RefSeq"; gene_name "SPATS2L"; exon_number "3"; label "isoform_RefSeq"	NM_001100423	ABC-1,H1648,H2228,H2347,PC-14,PC-9
chr2	MinION	exon	200412311	200412419	.	+	.	gene_id "17750"; transcript_id "SPATS2L_chr2_200306922,200329480,200389283,200412419,200416428,200419496,200440784,200459827,200467399,200470016,200473052+200329430,200389222,200412310,200416378,200419249,200440648,200459768,200467289,200469913,200472831,200477635_isoform_RefSeq"; gene_name "SPATS2L"; exon_number "4"; label "isoform_RefSeq"	NM_001100423	ABC-1,H1648,H2228,H2347,PC-14,PC-9
chr2	MinION	exon	200416379	200416428	.	+	.	gene_id "17750"; transcript_id "SPATS2L_chr2_200306922,200329480,200389283,200412419,200416428,200419496,200440784,200459827,200467399,200470016,200473052+200329430,200389222,200412310,200416378,200419249,200440648,200459768,200467289,200469913,200472831,200477635_isoform_RefSeq"; gene_name "SPATS2L"; exon_number "5"; label "isoform_RefSeq"	NM_001100423	ABC-1,H1648,H2228,H2347,PC-14,PC-9
chr2	MinION	exon	200419250	200419496	.	+	.	gene_id "17750"; transcript_id "SPATS2L_chr2_200306922,200329480,200389283,200412419,200416428,200419496,200440784,200459827,200467399,200470016,200473052+200329430,200389222,200412310,200416378,200419249,200440648,200459768,200467289,200469913,200472831,200477635_isoform_RefSeq"; gene_name "SPATS2L"; exon_number "6"; label "isoform_RefSeq"	NM_001100423	ABC-1,H1648,H2228,H2347,PC-14,PC-9
chr2	MinION	exon	200440649	200440784	.	+	.	gene_id "17750"; transcript_id "SPATS2L_chr2_200306922,200329480,200389283,200412419,200416428,200419496,200440784,200459827,200467399,200470016,200473052+200329430,200389222,200412310,200416378,200419249,200440648,200459768,200467289,200469913,200472831,200477635_isoform_RefSeq"; gene_name "SPATS2L"; exon_number "7"; label "isoform_RefSeq"	NM_001100423	ABC-1,H1648,H2228,H2347,PC-14,PC-9
chr2	MinION	exon	200459769	200459827	.	+	.	gene_id "17750"; transcript_id "SPATS2L_chr2_200306922,200329480,200389283,200412419,200416428,200419496,200440784,200459827,200467399,200470016,200473052+200329430,200389222,200412310,200416378,200419249,200440648,200459768,200467289,200469913,200472831,200477635_isoform_RefSeq"; gene_name "SPATS2L"; exon_number "8"; label "isoform_RefSeq"	NM_001100423	ABC-1,H1648,H2228,H2347,PC-14,PC-9
chr2	MinION	exon	200467290	200467399	.	+	.	gene_id "17750"; transcript_id "SPATS2L_chr2_200306922,200329480,200389283,200412419,200416428,200419496,200440784,200459827,200467399,200470016,200473052+200329430,200389222,200412310,200416378,200419249,200440648,200459768,200467289,200469913,200472831,200477635_isoform_RefSeq"; gene_name "SPATS2L"; exon_number "9"; label "isoform_RefSeq"	NM_001100423	ABC-1,H1648,H2228,H2347,PC-14,PC-9
chr2	MinION	exon	200469914	200470016	.	+	.	gene_id "17750"; transcript_id "SPATS2L_chr2_200306922,200329480,200389283,200412419,200416428,200419496,200440784,200459827,200467399,200470016,200473052+200329430,200389222,200412310,200416378,200419249,200440648,200459768,200467289,200469913,200472831,200477635_isoform_RefSeq"; gene_name "SPATS2L"; exon_number "10"; label "isoform_RefSeq"	NM_001100423	ABC-1,H1648,H2228,H2347,PC-14,PC-9
chr2	MinION	exon	200472832	200473052	.	+	.	gene_id "17750"; transcript_id "SPATS2L_chr2_200306922,200329480,200389283,200412419,200416428,200419496,200440784,200459827,200467399,200470016,200473052+200329430,200389222,200412310,200416378,200419249,200440648,200459768,200467289,200469913,200472831,200477635_isoform_RefSeq"; gene_name "SPATS2L"; exon_number "11"; label "isoform_RefSeq"	NM_001100423	ABC-1,H1648,H2228,H2347,PC-14,PC-9
chr2	MinION	exon	200477636	200478663	.	+	.	gene_id "17750"; transcript_id "SPATS2L_chr2_200306922,200329480,200389283,200412419,200416428,200419496,200440784,200459827,200467399,200470016,200473052+200329430,200389222,200412310,200416378,200419249,200440648,200459768,200467289,200469913,200472831,200477635_isoform_RefSeq"; gene_name "SPATS2L"; exon_number "12"; label "isoform_RefSeq"	NM_001100423	ABC-1,H1648,H2228,H2347,PC-14,PC-9
chr2	MinION	transcript	130182196	130190727	.	+	.	gene_id "2308"; transcript_id "MZT2B_chr2_130182775+130190468_isoform_RefSeq"; gene_name "MZT2B"; label "isoform_RefSeq"	NM_025029	H1299,H2228,PC-14
chr2	MinION	exon	130182196	130182775	.	+	.	gene_id "2308"; transcript_id "MZT2B_chr2_130182775+130190468_isoform_RefSeq"; gene_name "MZT2B"; exon_number "1"; label "isoform_RefSeq"	NM_025029	H1299,H2228,PC-14
chr2	MinION	exon	130190469	130190727	.	+	.	gene_id "2308"; transcript_id "MZT2B_chr2_130182775+130190468_isoform_RefSeq"; gene_name "MZT2B"; exon_number "2"; label "isoform_RefSeq"	NM_025029	H1299,H2228,PC-14
chr2	MinION	transcript	73926803	73958965	.	+	.	gene_id "10498"; transcript_id "DGUOK_chr2_73927052,73946906,73958245+73946718,73958145,73958709_isoform_RefSeq"; gene_name "DGUOK"; label "isoform_RefSeq"	NM_001318860	A427,A549,ABC-1,H1299,H1437,H1648,H1650,H1819,H2126,H2228,H2347,H322,II-18,PC-14,PC-3,PC-9,RERF-LC-Ad1,RERF-LC-Ad2,RERF-LC-KJ,RERF-LC-MS,RERF-LC-OK,VMRC-LCD
chr2	MinION	exon	73926803	73927052	.	+	.	gene_id "10498"; transcript_id "DGUOK_chr2_73927052,73946906,73958245+73946718,73958145,73958709_isoform_RefSeq"; gene_name "DGUOK"; exon_number "1"; label "isoform_RefSeq"	NM_001318860	A427,A549,ABC-1,H1299,H1437,H1648,H1650,H1819,H2126,H2228,H2347,H322,II-18,PC-14,PC-3,PC-9,RERF-LC-Ad1,RERF-LC-Ad2,RERF-LC-KJ,RERF-LC-MS,RERF-LC-OK,VMRC-LCD
chr2	MinION	exon	73946719	73946906	.	+	.	gene_id "10498"; transcript_id "DGUOK_chr2_73927052,73946906,73958245+73946718,73958145,73958709_isoform_RefSeq"; gene_name "DGUOK"; exon_number "2"; label "isoform_RefSeq"	NM_001318860	A427,A549,ABC-1,H1299,H1437,H1648,H1650,H1819,H2126,H2228,H2347,H322,II-18,PC-14,PC-3,PC-9,RERF-LC-Ad1,RERF-LC-Ad2,RERF-LC-KJ,RERF-LC-MS,RERF-LC-OK,VMRC-LCD
chr2	MinION	exon	73958146	73958245	.	+	.	gene_id "10498"; transcript_id "DGUOK_chr2_73927052,73946906,73958245+73946718,73958145,73958709_isoform_RefSeq"; gene_name "DGUOK"; exon_number "3"; label "isoform_RefSeq"	NM_001318860	A427,A549,ABC-1,H1299,H1437,H1648,H1650,H1819,H2126,H2228,H2347,H322,II-18,PC-14,PC-3,PC-9,RERF-LC-Ad1,RERF-LC-Ad2,RERF-LC-KJ,RERF-LC-MS,RERF-LC-OK,VMRC-LCD
chr2	MinION	exon	73958710	73958965	.	+	.	gene_id "10498"; transcript_id "DGUOK_chr2_73927052,73946906,73958245+73946718,73958145,73958709_isoform_RefSeq"; gene_name "DGUOK"; exon_number "4"; label "isoform_RefSeq"	NM_001318860	A427,A549,ABC-1,H1299,H1437,H1648,H1650,H1819,H2126,H2228,H2347,H322,II-18,PC-14,PC-3,PC-9,RERF-LC-Ad1,RERF-LC-Ad2,RERF-LC-KJ,RERF-LC-MS,RERF-LC-OK,VMRC-LCD
chr2	MinION	transcript	85558715	85561525	.	-	.	gene_id "7867"; transcript_id "GGCX_chr2_85559075+85561385_isoform_RefSeq"; gene_name "GGCX"; label "isoform_RefSeq"	NM_001142269	A427,ABC-1,II-18,PC-14,VMRC-LCD
chr2	MinION	exon	85558715	85559075	.	-	.	gene_id "7867"; transcript_id "GGCX_chr2_85559075+85561385_isoform_RefSeq"; gene_name "GGCX"; exon_number "1"; label "isoform_RefSeq"	NM_001142269	A427,ABC-1,II-18,PC-14,VMRC-LCD
chr2	MinION	exon	85561386	85561525	.	-	.	gene_id "7867"; transcript_id "GGCX_chr2_85559075+85561385_isoform_RefSeq"; gene_name "GGCX"; exon_number "2"; label "isoform_RefSeq"	NM_001142269	A427,ABC-1,II-18,PC-14,VMRC-LCD
chr2	MinION	transcript	10302689	10427615	.	+	.	gene_id "16837"; transcript_id "HPCAL1_chr2_10303177,10396920,10408734,10420135,10423088+10396834,10408561,10419733,10422982,10426723_isoform_RefSeq"; gene_name "HPCAL1"; label "isoform_RefSeq"	NM_134421	H1437,H2126,H2228,H2347,PC-14,PC-9,RERF-LC-KJ,RERF-LC-OK
chr2	MinION	exon	10302689	10303177	.	+	.	gene_id "16837"; transcript_id "HPCAL1_chr2_10303177,10396920,10408734,10420135,10423088+10396834,10408561,10419733,10422982,10426723_isoform_RefSeq"; gene_name "HPCAL1"; exon_number "1"; label "isoform_RefSeq"	NM_134421	H1437,H2126,H2228,H2347,PC-14,PC-9,RERF-LC-KJ,RERF-LC-OK
chr2	MinION	exon	10396835	10396920	.	+	.	gene_id "16837"; transcript_id "HPCAL1_chr2_10303177,10396920,10408734,10420135,10423088+10396834,10408561,10419733,10422982,10426723_isoform_RefSeq"; gene_name "HPCAL1"; exon_number "2"; label "isoform_RefSeq"	NM_134421	H1437,H2126,H2228,H2347,PC-14,PC-9,RERF-LC-KJ,RERF-LC-OK
chr2	MinION	exon	10408562	10408734	.	+	.	gene_id "16837"; transcript_id "HPCAL1_chr2_10303177,10396920,10408734,10420135,10423088+10396834,10408561,10419733,10422982,10426723_isoform_RefSeq"; gene_name "HPCAL1"; exon_number "3"; label "isoform_RefSeq"	NM_134421	H1437,H2126,H2228,H2347,PC-14,PC-9,RERF-LC-KJ,RERF-LC-OK
chr2	MinION	exon	10419734	10420135	.	+	.	gene_id "16837"; transcript_id "HPCAL1_chr2_10303177,10396920,10408734,10420135,10423088+10396834,10408561,10419733,10422982,10426723_isoform_RefSeq"; gene_name "HPCAL1"; exon_number "4"; label "isoform_RefSeq"	NM_134421	H1437,H2126,H2228,H2347,PC-14,PC-9,RERF-LC-KJ,RERF-LC-OK
chr2	MinION	exon	10422983	10423088	.	+	.	gene_id "16837"; transcript_id "HPCAL1_chr2_10303177,10396920,10408734,10420135,10423088+10396834,10408561,10419733,10422982,10426723_isoform_RefSeq"; gene_name "HPCAL1"; exon_number "5"; label "isoform_RefSeq"	NM_134421	H1437,H2126,H2228,H2347,PC-14,PC-9,RERF-LC-KJ,RERF-LC-OK
chr2	MinION	exon	10426724	10427615	.	+	.	gene_id "16837"; transcript_id "HPCAL1_chr2_10303177,10396920,10408734,10420135,10423088+10396834,10408561,10419733,10422982,10426723_isoform_RefSeq"; gene_name "HPCAL1"; exon_number "6"; label "isoform_RefSeq"	NM_134421	H1437,H2126,H2228,H2347,PC-14,PC-9,RERF-LC-KJ,RERF-LC-OK
chr2	MinION	transcript	131483761	131492767	.	-	.	gene_id "18506"; transcript_id "MZT2A_chr2_131484218+131491875_isoform_RefSeq"; gene_name "MZT2A"; label "isoform_RefSeq"	NM_001085365	A427,H1299,H2228,PC-14,PC-9,RERF-LC-Ad1,RERF-LC-KJ
chr2	MinION	exon	131483761	131484218	.	-	.	gene_id "18506"; transcript_id "MZT2A_chr2_131484218+131491875_isoform_RefSeq"; gene_name "MZT2A"; exon_number "1"; label "isoform_RefSeq"	NM_001085365	A427,H1299,H2228,PC-14,PC-9,RERF-LC-Ad1,RERF-LC-KJ
chr2	MinION	exon	131491876	131492767	.	-	.	gene_id "18506"; transcript_id "MZT2A_chr2_131484218+131491875_isoform_RefSeq"; gene_name "MZT2A"; exon_number "2"; label "isoform_RefSeq"	NM_001085365	A427,H1299,H2228,PC-14,PC-9,RERF-LC-Ad1,RERF-LC-KJ
chr2	MinION	transcript	72887379	72892162	.	+	.	gene_id "16600"; transcript_id "SPR_chr2_72888604+72891346_isoform_RefSeq"; gene_name "SPR"; label "isoform_RefSeq"	NM_003124	II-18,PC-14,PC-3
chr2	MinION	exon	72887379	72888604	.	+	.	gene_id "16600"; transcript_id "SPR_chr2_72888604+72891346_isoform_RefSeq"; gene_name "SPR"; exon_number "1"; label "isoform_RefSeq"	NM_003124	II-18,PC-14,PC-3
chr2	MinION	exon	72891347	72892162	.	+	.	gene_id "16600"; transcript_id "SPR_chr2_72888604+72891346_isoform_RefSeq"; gene_name "SPR"; exon_number "2"; label "isoform_RefSeq"	NM_003124	II-18,PC-14,PC-3
chr2	MinION	transcript	200870911	200888074	.	-	.	gene_id "8072"; transcript_id "PPIL3_chr2_200871521,200877037,200881488,200882435,200885772+200876918,200881420,200882341,200885697,200887612_isoform_RefSeq"; gene_name "PPIL3"; label "isoform_RefSeq"	NM_130906	H2347,PC-14
chr2	MinION	exon	200870911	200871521	.	-	.	gene_id "8072"; transcript_id "PPIL3_chr2_200871521,200877037,200881488,200882435,200885772+200876918,200881420,200882341,200885697,200887612_isoform_RefSeq"; gene_name "PPIL3"; exon_number "1"; label "isoform_RefSeq"	NM_130906	H2347,PC-14
chr2	MinION	exon	200876919	200877037	.	-	.	gene_id "8072"; transcript_id "PPIL3_chr2_200871521,200877037,200881488,200882435,200885772+200876918,200881420,200882341,200885697,200887612_isoform_RefSeq"; gene_name "PPIL3"; exon_number "2"; label "isoform_RefSeq"	NM_130906	H2347,PC-14
chr2	MinION	exon	200881421	200881488	.	-	.	gene_id "8072"; transcript_id "PPIL3_chr2_200871521,200877037,200881488,200882435,200885772+200876918,200881420,200882341,200885697,200887612_isoform_RefSeq"; gene_name "PPIL3"; exon_number "3"; label "isoform_RefSeq"	NM_130906	H2347,PC-14
chr2	MinION	exon	200882342	200882435	.	-	.	gene_id "8072"; transcript_id "PPIL3_chr2_200871521,200877037,200881488,200882435,200885772+200876918,200881420,200882341,200885697,200887612_isoform_RefSeq"; gene_name "PPIL3"; exon_number "4"; label "isoform_RefSeq"	NM_130906	H2347,PC-14
chr2	MinION	exon	200885698	200885772	.	-	.	gene_id "8072"; transcript_id "PPIL3_chr2_200871521,200877037,200881488,200882435,200885772+200876918,200881420,200882341,200885697,200887612_isoform_RefSeq"; gene_name "PPIL3"; exon_number "5"; label "isoform_RefSeq"	NM_130906	H2347,PC-14
chr2	MinION	exon	200887613	200888074	.	-	.	gene_id "8072"; transcript_id "PPIL3_chr2_200871521,200877037,200881488,200882435,200885772+200876918,200881420,200882341,200885697,200887612_isoform_RefSeq"; gene_name "PPIL3"; exon_number "6"; label "isoform_RefSeq"	NM_130906	H2347,PC-14
chr3	MinION	transcript	50061533	50077272	.	+	.	gene_id "15434"; transcript_id "RBM6_chr3_50062108,50065126,50066502,50068764,50070552,50075330+50065030,50066241,50068689,50070454,50075200,50077007_isoform_RefSeq"; gene_name "RBM6"; label "isoform_RefSeq"	NM_001167582	A427,A549,H1299,H1437,H1648,H1819,H322,PC-14,PC-3,RERF-LC-Ad1,RERF-LC-Ad2,RERF-LC-KJ,RERF-LC-MS,RERF-LC-OK,VMRC-LCD
chr3	MinION	exon	50061533	50062108	.	+	.	gene_id "15434"; transcript_id "RBM6_chr3_50062108,50065126,50066502,50068764,50070552,50075330+50065030,50066241,50068689,50070454,50075200,50077007_isoform_RefSeq"; gene_name "RBM6"; exon_number "1"; label "isoform_RefSeq"	NM_001167582	A427,A549,H1299,H1437,H1648,H1819,H322,PC-14,PC-3,RERF-LC-Ad1,RERF-LC-Ad2,RERF-LC-KJ,RERF-LC-MS,RERF-LC-OK,VMRC-LCD
chr3	MinION	exon	50065031	50065126	.	+	.	gene_id "15434"; transcript_id "RBM6_chr3_50062108,50065126,50066502,50068764,50070552,50075330+50065030,50066241,50068689,50070454,50075200,50077007_isoform_RefSeq"; gene_name "RBM6"; exon_number "2"; label "isoform_RefSeq"	NM_001167582	A427,A549,H1299,H1437,H1648,H1819,H322,PC-14,PC-3,RERF-LC-Ad1,RERF-LC-Ad2,RERF-LC-KJ,RERF-LC-MS,RERF-LC-OK,VMRC-LCD
chr3	MinION	exon	50066242	50066502	.	+	.	gene_id "15434"; transcript_id "RBM6_chr3_50062108,50065126,50066502,50068764,50070552,50075330+50065030,50066241,50068689,50070454,50075200,50077007_isoform_RefSeq"; gene_name "RBM6"; exon_number "3"; label "isoform_RefSeq"	NM_001167582	A427,A549,H1299,H1437,H1648,H1819,H322,PC-14,PC-3,RERF-LC-Ad1,RERF-LC-Ad2,RERF-LC-KJ,RERF-LC-MS,RERF-LC-OK,VMRC-LCD
chr3	MinION	exon	50068690	50068764	.	+	.	gene_id "15434"; transcript_id "RBM6_chr3_50062108,50065126,50066502,50068764,50070552,50075330+50065030,50066241,50068689,50070454,50075200,50077007_isoform_RefSeq"; gene_name "RBM6"; exon_number "4"; label "isoform_RefSeq"	NM_001167582	A427,A549,H1299,H1437,H1648,H1819,H322,PC-14,PC-3,RERF-LC-Ad1,RERF-LC-Ad2,RERF-LC-KJ,RERF-LC-MS,RERF-LC-OK,VMRC-LCD
chr3	MinION	exon	50070455	50070552	.	+	.	gene_id "15434"; transcript_id "RBM6_chr3_50062108,50065126,50066502,50068764,50070552,50075330+50065030,50066241,50068689,50070454,50075200,50077007_isoform_RefSeq"; gene_name "RBM6"; exon_number "5"; label "isoform_RefSeq"	NM_001167582	A427,A549,H1299,H1437,H1648,H1819,H322,PC-14,PC-3,RERF-LC-Ad1,RERF-LC-Ad2,RERF-LC-KJ,RERF-LC-MS,RERF-LC-OK,VMRC-LCD
chr3	MinION	exon	50075201	50075330	.	+	.	gene_id "15434"; transcript_id "RBM6_chr3_50062108,50065126,50066502,50068764,50070552,50075330+50065030,50066241,50068689,50070454,50075200,50077007_isoform_RefSeq"; gene_name "RBM6"; exon_number "6"; label "isoform_RefSeq"	NM_001167582	A427,A549,H1299,H1437,H1648,H1819,H322,PC-14,PC-3,RERF-LC-Ad1,RERF-LC-Ad2,RERF-LC-KJ,RERF-LC-MS,RERF-LC-OK,VMRC-LCD
chr3	MinION	exon	50077008	50077272	.	+	.	gene_id "15434"; transcript_id "RBM6_chr3_50062108,50065126,50066502,50068764,50070552,50075330+50065030,50066241,50068689,50070454,50075200,50077007_isoform_RefSeq"; gene_name "RBM6"; exon_number "7"; label "isoform_RefSeq"	NM_001167582	A427,A549,H1299,H1437,H1648,H1819,H322,PC-14,PC-3,RERF-LC-Ad1,RERF-LC-Ad2,RERF-LC-KJ,RERF-LC-MS,RERF-LC-OK,VMRC-LCD
chr3	MinION	transcript	47501438	47513718	.	-	.	gene_id "4963"; transcript_id "ELP6_chr3_47501851,47504448,47510254,47511226+47504329,47510183,47511147,47513536_isoform_RefSeq"; gene_name "ELP6"; label "isoform_RefSeq"	NM_001031703	PC-14
chr3	MinION	exon	47501438	47501851	.	-	.	gene_id "4963"; transcript_id "ELP6_chr3_47501851,47504448,47510254,47511226+47504329,47510183,47511147,47513536_isoform_RefSeq"; gene_name "ELP6"; exon_number "1"; label "isoform_RefSeq"	NM_001031703	PC-14
chr3	MinION	exon	47504330	47504448	.	-	.	gene_id "4963"; transcript_id "ELP6_chr3_47501851,47504448,47510254,47511226+47504329,47510183,47511147,47513536_isoform_RefSeq"; gene_name "ELP6"; exon_number "2"; label "isoform_RefSeq"	NM_001031703	PC-14
chr3	MinION	exon	47510184	47510254	.	-	.	gene_id "4963"; transcript_id "ELP6_chr3_47501851,47504448,47510254,47511226+47504329,47510183,47511147,47513536_isoform_RefSeq"; gene_name "ELP6"; exon_number "3"; label "isoform_RefSeq"	NM_001031703	PC-14
chr3	MinION	exon	47511148	47511226	.	-	.	gene_id "4963"; transcript_id "ELP6_chr3_47501851,47504448,47510254,47511226+47504329,47510183,47511147,47513536_isoform_RefSeq"; gene_name "ELP6"; exon_number "4"; label "isoform_RefSeq"	NM_001031703	PC-14
chr3	MinION	exon	47513537	47513718	.	-	.	gene_id "4963"; transcript_id "ELP6_chr3_47501851,47504448,47510254,47511226+47504329,47510183,47511147,47513536_isoform_RefSeq"; gene_name "ELP6"; exon_number "5"; label "isoform_RefSeq"	NM_001031703	PC-14
chr3	MinION	transcript	196325938	196338492	.	-	.	gene_id "15348"; transcript_id "TM4SF19_chr3_196327032,196327591+196327389,196338263_isoform_RefSeq"; gene_name "TM4SF19"; label "isoform_RefSeq"	NM_001204897	PC-14
chr3	MinION	exon	196325938	196327032	.	-	.	gene_id "15348"; transcript_id "TM4SF19_chr3_196327032,196327591+196327389,196338263_isoform_RefSeq"; gene_name "TM4SF19"; exon_number "1"; label "isoform_RefSeq"	NM_001204897	PC-14
chr3	MinION	exon	196327390	196327591	.	-	.	gene_id "15348"; transcript_id "TM4SF19_chr3_196327032,196327591+196327389,196338263_isoform_RefSeq"; gene_name "TM4SF19"; exon_number "2"; label "isoform_RefSeq"	NM_001204897	PC-14
chr3	MinION	exon	196338264	196338492	.	-	.	gene_id "15348"; transcript_id "TM4SF19_chr3_196327032,196327591+196327389,196338263_isoform_RefSeq"; gene_name "TM4SF19"; exon_number "3"; label "isoform_RefSeq"	NM_001204897	PC-14
chr3	MinION	transcript	9841256	9844036	.	-	.	gene_id "7380"; transcript_id "RPUSD3_chr3_9842082,9842243,9843601+9842198,9843464,9843889_isoform_RefSeq"; gene_name "RPUSD3"; label "isoform_RefSeq"	NM_001351737	A427,H1819,PC-14,RERF-LC-MS
chr3	MinION	exon	9841256	9842082	.	-	.	gene_id "7380"; transcript_id "RPUSD3_chr3_9842082,9842243,9843601+9842198,9843464,9843889_isoform_RefSeq"; gene_name "RPUSD3"; exon_number "1"; label "isoform_RefSeq"	NM_001351737	A427,H1819,PC-14,RERF-LC-MS
chr3	MinION	exon	9842199	9842243	.	-	.	gene_id "7380"; transcript_id "RPUSD3_chr3_9842082,9842243,9843601+9842198,9843464,9843889_isoform_RefSeq"; gene_name "RPUSD3"; exon_number "2"; label "isoform_RefSeq"	NM_001351737	A427,H1819,PC-14,RERF-LC-MS
chr3	MinION	exon	9843465	9843601	.	-	.	gene_id "7380"; transcript_id "RPUSD3_chr3_9842082,9842243,9843601+9842198,9843464,9843889_isoform_RefSeq"; gene_name "RPUSD3"; exon_number "3"; label "isoform_RefSeq"	NM_001351737	A427,H1819,PC-14,RERF-LC-MS
chr3	MinION	exon	9843890	9844036	.	-	.	gene_id "7380"; transcript_id "RPUSD3_chr3_9842082,9842243,9843601+9842198,9843464,9843889_isoform_RefSeq"; gene_name "RPUSD3"; exon_number "4"; label "isoform_RefSeq"	NM_001351737	A427,H1819,PC-14,RERF-LC-MS
chr4	MinION	transcript	39454121	39458911	.	-	.	gene_id "7532"; transcript_id "RPL9_chr4_39454225,39454649,39454944,39456538,39457681,39458309+39454532,39454863,39456405,39457585,39458193,39458393_isoform_RefSeq"; gene_name "RPL9"; label "isoform_RefSeq"	NM_001024921	A427,A549,ABC-1,H1299,H1648,H1650,H1819,H2228,H2347,H322,II-18,PC-14,PC-9,RERF-LC-MS,VMRC-LCD
chr4	MinION	exon	39454121	39454225	.	-	.	gene_id "7532"; transcript_id "RPL9_chr4_39454225,39454649,39454944,39456538,39457681,39458309+39454532,39454863,39456405,39457585,39458193,39458393_isoform_RefSeq"; gene_name "RPL9"; exon_number "1"; label "isoform_RefSeq"	NM_001024921	A427,A549,ABC-1,H1299,H1648,H1650,H1819,H2228,H2347,H322,II-18,PC-14,PC-9,RERF-LC-MS,VMRC-LCD
chr4	MinION	exon	39454533	39454649	.	-	.	gene_id "7532"; transcript_id "RPL9_chr4_39454225,39454649,39454944,39456538,39457681,39458309+39454532,39454863,39456405,39457585,39458193,39458393_isoform_RefSeq"; gene_name "RPL9"; exon_number "2"; label "isoform_RefSeq"	NM_001024921	A427,A549,ABC-1,H1299,H1648,H1650,H1819,H2228,H2347,H322,II-18,PC-14,PC-9,RERF-LC-MS,VMRC-LCD
chr4	MinION	exon	39454864	39454944	.	-	.	gene_id "7532"; transcript_id "RPL9_chr4_39454225,39454649,39454944,39456538,39457681,39458309+39454532,39454863,39456405,39457585,39458193,39458393_isoform_RefSeq"; gene_name "RPL9"; exon_number "3"; label "isoform_RefSeq"	NM_001024921	A427,A549,ABC-1,H1299,H1648,H1650,H1819,H2228,H2347,H322,II-18,PC-14,PC-9,RERF-LC-MS,VMRC-LCD
chr4	MinION	exon	39456406	39456538	.	-	.	gene_id "7532"; transcript_id "RPL9_chr4_39454225,39454649,39454944,39456538,39457681,39458309+39454532,39454863,39456405,39457585,39458193,39458393_isoform_RefSeq"; gene_name "RPL9"; exon_number "4"; label "isoform_RefSeq"	NM_001024921	A427,A549,ABC-1,H1299,H1648,H1650,H1819,H2228,H2347,H322,II-18,PC-14,PC-9,RERF-LC-MS,VMRC-LCD
chr4	MinION	exon	39457586	39457681	.	-	.	gene_id "7532"; transcript_id "RPL9_chr4_39454225,39454649,39454944,39456538,39457681,39458309+39454532,39454863,39456405,39457585,39458193,39458393_isoform_RefSeq"; gene_name "RPL9"; exon_number "5"; label "isoform_RefSeq"	NM_001024921	A427,A549,ABC-1,H1299,H1648,H1650,H1819,H2228,H2347,H322,II-18,PC-14,PC-9,RERF-LC-MS,VMRC-LCD
chr4	MinION	exon	39458194	39458309	.	-	.	gene_id "7532"; transcript_id "RPL9_chr4_39454225,39454649,39454944,39456538,39457681,39458309+39454532,39454863,39456405,39457585,39458193,39458393_isoform_RefSeq"; gene_name "RPL9"; exon_number "6"; label "isoform_RefSeq"	NM_001024921	A427,A549,ABC-1,H1299,H1648,H1650,H1819,H2228,H2347,H322,II-18,PC-14,PC-9,RERF-LC-MS,VMRC-LCD
chr4	MinION	exon	39458394	39458911	.	-	.	gene_id "7532"; transcript_id "RPL9_chr4_39454225,39454649,39454944,39456538,39457681,39458309+39454532,39454863,39456405,39457585,39458193,39458393_isoform_RefSeq"; gene_name "RPL9"; exon_number "7"; label "isoform_RefSeq"	NM_001024921	A427,A549,ABC-1,H1299,H1648,H1650,H1819,H2228,H2347,H322,II-18,PC-14,PC-9,RERF-LC-MS,VMRC-LCD
chr4	MinION	transcript	102790654	102827920	.	-	.	gene_id "8910"; transcript_id "UBE2D3_chr4_102797460,102799500,102801559,102802638,102809703,102809855+102799406,102801453,102802560,102809671,102809791,102826484_isoform_RefSeq"; gene_name "UBE2D3"; label "isoform_RefSeq"	NM_181886	A427,ABC-1,H1299,H1648,H1650,H2126,H2228,H322,PC-14,PC-3,PC-9,RERF-LC-Ad1,RERF-LC-KJ,RERF-LC-MS,VMRC-LCD
chr4	MinION	exon	102790654	102797460	.	-	.	gene_id "8910"; transcript_id "UBE2D3_chr4_102797460,102799500,102801559,102802638,102809703,102809855+102799406,102801453,102802560,102809671,102809791,102826484_isoform_RefSeq"; gene_name "UBE2D3"; exon_number "1"; label "isoform_RefSeq"	NM_181886	A427,ABC-1,H1299,H1648,H1650,H2126,H2228,H322,PC-14,PC-3,PC-9,RERF-LC-Ad1,RERF-LC-KJ,RERF-LC-MS,VMRC-LCD
chr4	MinION	exon	102799407	102799500	.	-	.	gene_id "8910"; transcript_id "UBE2D3_chr4_102797460,102799500,102801559,102802638,102809703,102809855+102799406,102801453,102802560,102809671,102809791,102826484_isoform_RefSeq"; gene_name "UBE2D3"; exon_number "2"; label "isoform_RefSeq"	NM_181886	A427,ABC-1,H1299,H1648,H1650,H2126,H2228,H322,PC-14,PC-3,PC-9,RERF-LC-Ad1,RERF-LC-KJ,RERF-LC-MS,VMRC-LCD
chr4	MinION	exon	102801454	102801559	.	-	.	gene_id "8910"; transcript_id "UBE2D3_chr4_102797460,102799500,102801559,102802638,102809703,102809855+102799406,102801453,102802560,102809671,102809791,102826484_isoform_RefSeq"; gene_name "UBE2D3"; exon_number "3"; label "isoform_RefSeq"	NM_181886	A427,ABC-1,H1299,H1648,H1650,H2126,H2228,H322,PC-14,PC-3,PC-9,RERF-LC-Ad1,RERF-LC-KJ,RERF-LC-MS,VMRC-LCD
chr4	MinION	exon	102802561	102802638	.	-	.	gene_id "8910"; transcript_id "UBE2D3_chr4_102797460,102799500,102801559,102802638,102809703,102809855+102799406,102801453,102802560,102809671,102809791,102826484_isoform_RefSeq"; gene_name "UBE2D3"; exon_number "4"; label "isoform_RefSeq"	NM_181886	A427,ABC-1,H1299,H1648,H1650,H2126,H2228,H322,PC-14,PC-3,PC-9,RERF-LC-Ad1,RERF-LC-KJ,RERF-LC-MS,VMRC-LCD
chr4	MinION	exon	102809672	102809703	.	-	.	gene_id "8910"; transcript_id "UBE2D3_chr4_102797460,102799500,102801559,102802638,102809703,102809855+102799406,102801453,102802560,102809671,102809791,102826484_isoform_RefSeq"; gene_name "UBE2D3"; exon_number "5"; label "isoform_RefSeq"	NM_181886	A427,ABC-1,H1299,H1648,H1650,H2126,H2228,H322,PC-14,PC-3,PC-9,RERF-LC-Ad1,RERF-LC-KJ,RERF-LC-MS,VMRC-LCD
chr4	MinION	exon	102809792	102809855	.	-	.	gene_id "8910"; transcript_id "UBE2D3_chr4_102797460,102799500,102801559,102802638,102809703,102809855+102799406,102801453,102802560,102809671,102809791,102826484_isoform_RefSeq"; gene_name "UBE2D3"; exon_number "6"; label "isoform_RefSeq"	NM_181886	A427,ABC-1,H1299,H1648,H1650,H2126,H2228,H322,PC-14,PC-3,PC-9,RERF-LC-Ad1,RERF-LC-KJ,RERF-LC-MS,VMRC-LCD
chr4	MinION	exon	102826485	102827920	.	-	.	gene_id "8910"; transcript_id "UBE2D3_chr4_102797460,102799500,102801559,102802638,102809703,102809855+102799406,102801453,102802560,102809671,102809791,102826484_isoform_RefSeq"; gene_name "UBE2D3"; exon_number "7"; label "isoform_RefSeq"	NM_181886	A427,ABC-1,H1299,H1648,H1650,H2126,H2228,H322,PC-14,PC-3,PC-9,RERF-LC-Ad1,RERF-LC-KJ,RERF-LC-MS,VMRC-LCD
chr4	MinION	transcript	41256793	41268564	.	+	.	gene_id "7239"; transcript_id "UCHL1_chr4_41257009,41257737,41260797,41261800,41261923,41263291,41264161+41257114,41260646,41261714,41261875,41263224,41264102,41267986_isoform_RefSeq"; gene_name "UCHL1"; label "isoform_RefSeq"	NM_004181	A427,A549,H1299,H1437,H1648,H1819,H2228,H2347,II-18,PC-14,PC-3,PC-9,RERF-LC-MS,VMRC-LCD
chr4	MinION	exon	41256793	41257009	.	+	.	gene_id "7239"; transcript_id "UCHL1_chr4_41257009,41257737,41260797,41261800,41261923,41263291,41264161+41257114,41260646,41261714,41261875,41263224,41264102,41267986_isoform_RefSeq"; gene_name "UCHL1"; exon_number "1"; label "isoform_RefSeq"	NM_004181	A427,A549,H1299,H1437,H1648,H1819,H2228,H2347,II-18,PC-14,PC-3,PC-9,RERF-LC-MS,VMRC-LCD
chr4	MinION	exon	41257115	41257737	.	+	.	gene_id "7239"; transcript_id "UCHL1_chr4_41257009,41257737,41260797,41261800,41261923,41263291,41264161+41257114,41260646,41261714,41261875,41263224,41264102,41267986_isoform_RefSeq"; gene_name "UCHL1"; exon_number "2"; label "isoform_RefSeq"	NM_004181	A427,A549,H1299,H1437,H1648,H1819,H2228,H2347,II-18,PC-14,PC-3,PC-9,RERF-LC-MS,VMRC-LCD
chr4	MinION	exon	41260647	41260797	.	+	.	gene_id "7239"; transcript_id "UCHL1_chr4_41257009,41257737,41260797,41261800,41261923,41263291,41264161+41257114,41260646,41261714,41261875,41263224,41264102,41267986_isoform_RefSeq"; gene_name "UCHL1"; exon_number "3"; label "isoform_RefSeq"	NM_004181	A427,A549,H1299,H1437,H1648,H1819,H2228,H2347,II-18,PC-14,PC-3,PC-9,RERF-LC-MS,VMRC-LCD
chr4	MinION	exon	41261715	41261800	.	+	.	gene_id "7239"; transcript_id "UCHL1_chr4_41257009,41257737,41260797,41261800,41261923,41263291,41264161+41257114,41260646,41261714,41261875,41263224,41264102,41267986_isoform_RefSeq"; gene_name "UCHL1"; exon_number "4"; label "isoform_RefSeq"	NM_004181	A427,A549,H1299,H1437,H1648,H1819,H2228,H2347,II-18,PC-14,PC-3,PC-9,RERF-LC-MS,VMRC-LCD
chr4	MinION	exon	41261876	41261923	.	+	.	gene_id "7239"; transcript_id "UCHL1_chr4_41257009,41257737,41260797,41261800,41261923,41263291,41264161+41257114,41260646,41261714,41261875,41263224,41264102,41267986_isoform_RefSeq"; gene_name "UCHL1"; exon_number "5"; label "isoform_RefSeq"	NM_004181	A427,A549,H1299,H1437,H1648,H1819,H2228,H2347,II-18,PC-14,PC-3,PC-9,RERF-LC-MS,VMRC-LCD
chr4	MinION	exon	41263225	41263291	.	+	.	gene_id "7239"; transcript_id "UCHL1_chr4_41257009,41257737,41260797,41261800,41261923,41263291,41264161+41257114,41260646,41261714,41261875,41263224,41264102,41267986_isoform_RefSeq"; gene_name "UCHL1"; exon_number "6"; label "isoform_RefSeq"	NM_004181	A427,A549,H1299,H1437,H1648,H1819,H2228,H2347,II-18,PC-14,PC-3,PC-9,RERF-LC-MS,VMRC-LCD
chr4	MinION	exon	41264103	41264161	.	+	.	gene_id "7239"; transcript_id "UCHL1_chr4_41257009,41257737,41260797,41261800,41261923,41263291,41264161+41257114,41260646,41261714,41261875,41263224,41264102,41267986_isoform_RefSeq"; gene_name "UCHL1"; exon_number "7"; label "isoform_RefSeq"	NM_004181	A427,A549,H1299,H1437,H1648,H1819,H2228,H2347,II-18,PC-14,PC-3,PC-9,RERF-LC-MS,VMRC-LCD
chr4	MinION	exon	41267987	41268564	.	+	.	gene_id "7239"; transcript_id "UCHL1_chr4_41257009,41257737,41260797,41261800,41261923,41263291,41264161+41257114,41260646,41261714,41261875,41263224,41264102,41267986_isoform_RefSeq"; gene_name "UCHL1"; exon_number "8"; label "isoform_RefSeq"	NM_004181	A427,A549,H1299,H1437,H1648,H1819,H2228,H2347,II-18,PC-14,PC-3,PC-9,RERF-LC-MS,VMRC-LCD
chr5	MinION	transcript	74685174	74706214	.	+	.	gene_id "14390"; transcript_id "HEXB_chr5_74685559,74689473,74693704,74696739,74697106+74689327,74693638,74696692,74696995,74705218_isoform_RefSeq"; gene_name "HEXB"; label "isoform_RefSeq"	NM_000521	ABC-1,PC-14
chr5	MinION	exon	74685174	74685559	.	+	.	gene_id "14390"; transcript_id "HEXB_chr5_74685559,74689473,74693704,74696739,74697106+74689327,74693638,74696692,74696995,74705218_isoform_RefSeq"; gene_name "HEXB"; exon_number "1"; label "isoform_RefSeq"	NM_000521	ABC-1,PC-14
chr5	MinION	exon	74689328	74689473	.	+	.	gene_id "14390"; transcript_id "HEXB_chr5_74685559,74689473,74693704,74696739,74697106+74689327,74693638,74696692,74696995,74705218_isoform_RefSeq"; gene_name "HEXB"; exon_number "2"; label "isoform_RefSeq"	NM_000521	ABC-1,PC-14
chr5	MinION	exon	74693639	74693704	.	+	.	gene_id "14390"; transcript_id "HEXB_chr5_74685559,74689473,74693704,74696739,74697106+74689327,74693638,74696692,74696995,74705218_isoform_RefSeq"; gene_name "HEXB"; exon_number "3"; label "isoform_RefSeq"	NM_000521	ABC-1,PC-14
chr5	MinION	exon	74696693	74696739	.	+	.	gene_id "14390"; transcript_id "HEXB_chr5_74685559,74689473,74693704,74696739,74697106+74689327,74693638,74696692,74696995,74705218_isoform_RefSeq"; gene_name "HEXB"; exon_number "4"; label "isoform_RefSeq"	NM_000521	ABC-1,PC-14
chr5	MinION	exon	74696996	74697106	.	+	.	gene_id "14390"; transcript_id "HEXB_chr5_74685559,74689473,74693704,74696739,74697106+74689327,74693638,74696692,74696995,74705218_isoform_RefSeq"; gene_name "HEXB"; exon_number "5"; label "isoform_RefSeq"	NM_000521	ABC-1,PC-14
chr5	MinION	exon	74705219	74706214	.	+	.	gene_id "14390"; transcript_id "HEXB_chr5_74685559,74689473,74693704,74696739,74697106+74689327,74693638,74696692,74696995,74705218_isoform_RefSeq"; gene_name "HEXB"; exon_number "6"; label "isoform_RefSeq"	NM_000521	ABC-1,PC-14
chr5	MinION	transcript	178204486	178211183	.	+	.	gene_id "4660"; transcript_id "HNRNPAB_chr5_178205046,178206010,178206890,178207225,178209447+178205841,178206731,178207093,178209329,178210552_isoform_RefSeq"; gene_name "HNRNPAB"; label "isoform_RefSeq"	NM_004499	A427,A549,ABC-1,H1299,H1437,H1648,H1650,H1819,H2228,H2347,II-18,PC-14,PC-9,RERF-LC-KJ,RERF-LC-MS,RERF-LC-OK,VMRC-LCD
chr5	MinION	exon	178204486	178205046	.	+	.	gene_id "4660"; transcript_id "HNRNPAB_chr5_178205046,178206010,178206890,178207225,178209447+178205841,178206731,178207093,178209329,178210552_isoform_RefSeq"; gene_name "HNRNPAB"; exon_number "1"; label "isoform_RefSeq"	NM_004499	A427,A549,ABC-1,H1299,H1437,H1648,H1650,H1819,H2228,H2347,II-18,PC-14,PC-9,RERF-LC-KJ,RERF-LC-MS,RERF-LC-OK,VMRC-LCD
chr5	MinION	exon	178205842	178206010	.	+	.	gene_id "4660"; transcript_id "HNRNPAB_chr5_178205046,178206010,178206890,178207225,178209447+178205841,178206731,178207093,178209329,178210552_isoform_RefSeq"; gene_name "HNRNPAB"; exon_number "2"; label "isoform_RefSeq"	NM_004499	A427,A549,ABC-1,H1299,H1437,H1648,H1650,H1819,H2228,H2347,II-18,PC-14,PC-9,RERF-LC-KJ,RERF-LC-MS,RERF-LC-OK,VMRC-LCD
chr5	MinION	exon	178206732	178206890	.	+	.	gene_id "4660"; transcript_id "HNRNPAB_chr5_178205046,178206010,178206890,178207225,178209447+178205841,178206731,178207093,178209329,178210552_isoform_RefSeq"; gene_name "HNRNPAB"; exon_number "3"; label "isoform_RefSeq"	NM_004499	A427,A549,ABC-1,H1299,H1437,H1648,H1650,H1819,H2228,H2347,II-18,PC-14,PC-9,RERF-LC-KJ,RERF-LC-MS,RERF-LC-OK,VMRC-LCD
chr5	MinION	exon	178207094	178207225	.	+	.	gene_id "4660"; transcript_id "HNRNPAB_chr5_178205046,178206010,178206890,178207225,178209447+178205841,178206731,178207093,178209329,178210552_isoform_RefSeq"; gene_name "HNRNPAB"; exon_number "4"; label "isoform_RefSeq"	NM_004499	A427,A549,ABC-1,H1299,H1437,H1648,H1650,H1819,H2228,H2347,II-18,PC-14,PC-9,RERF-LC-KJ,RERF-LC-MS,RERF-LC-OK,VMRC-LCD
chr5	MinION	exon	178209330	178209447	.	+	.	gene_id "4660"; transcript_id "HNRNPAB_chr5_178205046,178206010,178206890,178207225,178209447+178205841,178206731,178207093,178209329,178210552_isoform_RefSeq"; gene_name "HNRNPAB"; exon_number "5"; label "isoform_RefSeq"	NM_004499	A427,A549,ABC-1,H1299,H1437,H1648,H1650,H1819,H2228,H2347,II-18,PC-14,PC-9,RERF-LC-KJ,RERF-LC-MS,RERF-LC-OK,VMRC-LCD
chr5	MinION	exon	178210553	178211183	.	+	.	gene_id "4660"; transcript_id "HNRNPAB_chr5_178205046,178206010,178206890,178207225,178209447+178205841,178206731,178207093,178209329,178210552_isoform_RefSeq"; gene_name "HNRNPAB"; exon_number "6"; label "isoform_RefSeq"	NM_004499	A427,A549,ABC-1,H1299,H1437,H1648,H1650,H1819,H2228,H2347,II-18,PC-14,PC-9,RERF-LC-KJ,RERF-LC-MS,RERF-LC-OK,VMRC-LCD
chr5	MinION	transcript	138204905	138213363	.	-	.	gene_id "14206"; transcript_id "CDC23_chr5_138206684,138213063+138212990,138213151_isoform_RefSeq"; gene_name "CDC23"; label "isoform_RefSeq"	NM_004661	A427,A549,H1299,H1648,H1650,H1819,H2126,H2228,H2347,II-18,PC-14,PC-3,PC-9,RERF-LC-Ad1,RERF-LC-Ad2,RERF-LC-KJ,RERF-LC-OK,VMRC-LCD
chr5	MinION	exon	138204905	138206684	.	-	.	gene_id "14206"; transcript_id "CDC23_chr5_138206684,138213063+138212990,138213151_isoform_RefSeq"; gene_name "CDC23"; exon_number "1"; label "isoform_RefSeq"	NM_004661	A427,A549,H1299,H1648,H1650,H1819,H2126,H2228,H2347,II-18,PC-14,PC-3,PC-9,RERF-LC-Ad1,RERF-LC-Ad2,RERF-LC-KJ,RERF-LC-OK,VMRC-LCD
chr5	MinION	exon	138212991	138213063	.	-	.	gene_id "14206"; transcript_id "CDC23_chr5_138206684,138213063+138212990,138213151_isoform_RefSeq"; gene_name "CDC23"; exon_number "2"; label "isoform_RefSeq"	NM_004661	A427,A549,H1299,H1648,H1650,H1819,H2126,H2228,H2347,II-18,PC-14,PC-3,PC-9,RERF-LC-Ad1,RERF-LC-Ad2,RERF-LC-KJ,RERF-LC-OK,VMRC-LCD
chr5	MinION	exon	138213152	138213363	.	-	.	gene_id "14206"; transcript_id "CDC23_chr5_138206684,138213063+138212990,138213151_isoform_RefSeq"; gene_name "CDC23"; exon_number "3"; label "isoform_RefSeq"	NM_004661	A427,A549,H1299,H1648,H1650,H1819,H2126,H2228,H2347,II-18,PC-14,PC-3,PC-9,RERF-LC-Ad1,RERF-LC-Ad2,RERF-LC-KJ,RERF-LC-OK,VMRC-LCD
chr5	MinION	transcript	178204481	178211181	.	+	.	gene_id "4660"; transcript_id "HNRNPAB_chr5_178205046,178206010,178206890,178207225,178209447,178210272+178205841,178206731,178207093,178209329,178210131,178210552_isoform_RefSeq"; gene_name "HNRNPAB"; label "isoform_RefSeq"	NM_031266	A427,A549,H1299,H1437,H1648,H1650,H1819,H2126,H2228,H2347,II-18,PC-14,PC-9,RERF-LC-KJ,RERF-LC-MS,RERF-LC-OK,VMRC-LCD
chr5	MinION	exon	178204481	178205046	.	+	.	gene_id "4660"; transcript_id "HNRNPAB_chr5_178205046,178206010,178206890,178207225,178209447,178210272+178205841,178206731,178207093,178209329,178210131,178210552_isoform_RefSeq"; gene_name "HNRNPAB"; exon_number "1"; label "isoform_RefSeq"	NM_031266	A427,A549,H1299,H1437,H1648,H1650,H1819,H2126,H2228,H2347,II-18,PC-14,PC-9,RERF-LC-KJ,RERF-LC-MS,RERF-LC-OK,VMRC-LCD
chr5	MinION	exon	178205842	178206010	.	+	.	gene_id "4660"; transcript_id "HNRNPAB_chr5_178205046,178206010,178206890,178207225,178209447,178210272+178205841,178206731,178207093,178209329,178210131,178210552_isoform_RefSeq"; gene_name "HNRNPAB"; exon_number "2"; label "isoform_RefSeq"	NM_031266	A427,A549,H1299,H1437,H1648,H1650,H1819,H2126,H2228,H2347,II-18,PC-14,PC-9,RERF-LC-KJ,RERF-LC-MS,RERF-LC-OK,VMRC-LCD
chr5	MinION	exon	178206732	178206890	.	+	.	gene_id "4660"; transcript_id "HNRNPAB_chr5_178205046,178206010,178206890,178207225,178209447,178210272+178205841,178206731,178207093,178209329,178210131,178210552_isoform_RefSeq"; gene_name "HNRNPAB"; exon_number "3"; label "isoform_RefSeq"	NM_031266	A427,A549,H1299,H1437,H1648,H1650,H1819,H2126,H2228,H2347,II-18,PC-14,PC-9,RERF-LC-KJ,RERF-LC-MS,RERF-LC-OK,VMRC-LCD
chr5	MinION	exon	178207094	178207225	.	+	.	gene_id "4660"; transcript_id "HNRNPAB_chr5_178205046,178206010,178206890,178207225,178209447,178210272+178205841,178206731,178207093,178209329,178210131,178210552_isoform_RefSeq"; gene_name "HNRNPAB"; exon_number "4"; label "isoform_RefSeq"	NM_031266	A427,A549,H1299,H1437,H1648,H1650,H1819,H2126,H2228,H2347,II-18,PC-14,PC-9,RERF-LC-KJ,RERF-LC-MS,RERF-LC-OK,VMRC-LCD
chr5	MinION	exon	178209330	178209447	.	+	.	gene_id "4660"; transcript_id "HNRNPAB_chr5_178205046,178206010,178206890,178207225,178209447,178210272+178205841,178206731,178207093,178209329,178210131,178210552_isoform_RefSeq"; gene_name "HNRNPAB"; exon_number "5"; label "isoform_RefSeq"	NM_031266	A427,A549,H1299,H1437,H1648,H1650,H1819,H2126,H2228,H2347,II-18,PC-14,PC-9,RERF-LC-KJ,RERF-LC-MS,RERF-LC-OK,VMRC-LCD
chr5	MinION	exon	178210132	178210272	.	+	.	gene_id "4660"; transcript_id "HNRNPAB_chr5_178205046,178206010,178206890,178207225,178209447,178210272+178205841,178206731,178207093,178209329,178210131,178210552_isoform_RefSeq"; gene_name "HNRNPAB"; exon_number "6"; label "isoform_RefSeq"	NM_031266	A427,A549,H1299,H1437,H1648,H1650,H1819,H2126,H2228,H2347,II-18,PC-14,PC-9,RERF-LC-KJ,RERF-LC-MS,RERF-LC-OK,VMRC-LCD
chr5	MinION	exon	178210553	178211181	.	+	.	gene_id "4660"; transcript_id "HNRNPAB_chr5_178205046,178206010,178206890,178207225,178209447,178210272+178205841,178206731,178207093,178209329,178210131,178210552_isoform_RefSeq"; gene_name "HNRNPAB"; exon_number "7"; label "isoform_RefSeq"	NM_031266	A427,A549,H1299,H1437,H1648,H1650,H1819,H2126,H2228,H2347,II-18,PC-14,PC-9,RERF-LC-KJ,RERF-LC-MS,RERF-LC-OK,VMRC-LCD
chr5	MinION	transcript	140550049	140557473	.	-	.	gene_id "1271"; transcript_id "SRA1_chr5_140550911,140551169,140552184+140551060,140551981,140557146_isoform_RefSeq"; gene_name "SRA1"; label "isoform_RefSeq"	NM_001035235	A427,A549,H1299,H1437,H1650,H1819,H2228,H2347,II-18,PC-14,PC-3,PC-9,RERF-LC-Ad1,RERF-LC-KJ,RERF-LC-MS,RERF-LC-OK,VMRC-LCD
chr5	MinION	exon	140550049	140550911	.	-	.	gene_id "1271"; transcript_id "SRA1_chr5_140550911,140551169,140552184+140551060,140551981,140557146_isoform_RefSeq"; gene_name "SRA1"; exon_number "1"; label "isoform_RefSeq"	NM_001035235	A427,A549,H1299,H1437,H1650,H1819,H2228,H2347,II-18,PC-14,PC-3,PC-9,RERF-LC-Ad1,RERF-LC-KJ,RERF-LC-MS,RERF-LC-OK,VMRC-LCD
chr5	MinION	exon	140551061	140551169	.	-	.	gene_id "1271"; transcript_id "SRA1_chr5_140550911,140551169,140552184+140551060,140551981,140557146_isoform_RefSeq"; gene_name "SRA1"; exon_number "2"; label "isoform_RefSeq"	NM_001035235	A427,A549,H1299,H1437,H1650,H1819,H2228,H2347,II-18,PC-14,PC-3,PC-9,RERF-LC-Ad1,RERF-LC-KJ,RERF-LC-MS,RERF-LC-OK,VMRC-LCD
chr5	MinION	exon	140551982	140552184	.	-	.	gene_id "1271"; transcript_id "SRA1_chr5_140550911,140551169,140552184+140551060,140551981,140557146_isoform_RefSeq"; gene_name "SRA1"; exon_number "3"; label "isoform_RefSeq"	NM_001035235	A427,A549,H1299,H1437,H1650,H1819,H2228,H2347,II-18,PC-14,PC-3,PC-9,RERF-LC-Ad1,RERF-LC-KJ,RERF-LC-MS,RERF-LC-OK,VMRC-LCD
chr5	MinION	exon	140557147	140557473	.	-	.	gene_id "1271"; transcript_id "SRA1_chr5_140550911,140551169,140552184+140551060,140551981,140557146_isoform_RefSeq"; gene_name "SRA1"; exon_number "4"; label "isoform_RefSeq"	NM_001035235	A427,A549,H1299,H1437,H1650,H1819,H2228,H2347,II-18,PC-14,PC-3,PC-9,RERF-LC-Ad1,RERF-LC-KJ,RERF-LC-MS,RERF-LC-OK,VMRC-LCD
chr5	MinION	transcript	177426653	177436691	.	+	.	gene_id "18048"; transcript_id "GRK6_chr5_177426897,177430967,177432107,177432310,177432806,177433239,177433410,177433676,177434104,177434939,177435121,177436281+177430871,177431994,177432232,177432705,177433146,177433346,177433535,177433913,177434901,177435031,177436072,177436392_isoform_RefSeq"; gene_name "GRK6"; label "isoform_RefSeq"	NM_001004105	H1648,H1819,H2228,H2347,PC-14,PC-9
chr5	MinION	exon	177426653	177426897	.	+	.	gene_id "18048"; transcript_id "GRK6_chr5_177426897,177430967,177432107,177432310,177432806,177433239,177433410,177433676,177434104,177434939,177435121,177436281+177430871,177431994,177432232,177432705,177433146,177433346,177433535,177433913,177434901,177435031,177436072,177436392_isoform_RefSeq"; gene_name "GRK6"; exon_number "1"; label "isoform_RefSeq"	NM_001004105	H1648,H1819,H2228,H2347,PC-14,PC-9
chr5	MinION	exon	177430872	177430967	.	+	.	gene_id "18048"; transcript_id "GRK6_chr5_177426897,177430967,177432107,177432310,177432806,177433239,177433410,177433676,177434104,177434939,177435121,177436281+177430871,177431994,177432232,177432705,177433146,177433346,177433535,177433913,177434901,177435031,177436072,177436392_isoform_RefSeq"; gene_name "GRK6"; exon_number "2"; label "isoform_RefSeq"	NM_001004105	H1648,H1819,H2228,H2347,PC-14,PC-9
chr5	MinION	exon	177431995	177432107	.	+	.	gene_id "18048"; transcript_id "GRK6_chr5_177426897,177430967,177432107,177432310,177432806,177433239,177433410,177433676,177434104,177434939,177435121,177436281+177430871,177431994,177432232,177432705,177433146,177433346,177433535,177433913,177434901,177435031,177436072,177436392_isoform_RefSeq"; gene_name "GRK6"; exon_number "3"; label "isoform_RefSeq"	NM_001004105	H1648,H1819,H2228,H2347,PC-14,PC-9
chr5	MinION	exon	177432233	177432310	.	+	.	gene_id "18048"; transcript_id "GRK6_chr5_177426897,177430967,177432107,177432310,177432806,177433239,177433410,177433676,177434104,177434939,177435121,177436281+177430871,177431994,177432232,177432705,177433146,177433346,177433535,177433913,177434901,177435031,177436072,177436392_isoform_RefSeq"; gene_name "GRK6"; exon_number "4"; label "isoform_RefSeq"	NM_001004105	H1648,H1819,H2228,H2347,PC-14,PC-9
chr5	MinION	exon	177432706	177432806	.	+	.	gene_id "18048"; transcript_id "GRK6_chr5_177426897,177430967,177432107,177432310,177432806,177433239,177433410,177433676,177434104,177434939,177435121,177436281+177430871,177431994,177432232,177432705,177433146,177433346,177433535,177433913,177434901,177435031,177436072,177436392_isoform_RefSeq"; gene_name "GRK6"; exon_number "5"; label "isoform_RefSeq"	NM_001004105	H1648,H1819,H2228,H2347,PC-14,PC-9
chr5	MinION	exon	177433147	177433239	.	+	.	gene_id "18048"; transcript_id "GRK6_chr5_177426897,177430967,177432107,177432310,177432806,177433239,177433410,177433676,177434104,177434939,177435121,177436281+177430871,177431994,177432232,177432705,177433146,177433346,177433535,177433913,177434901,177435031,177436072,177436392_isoform_RefSeq"; gene_name "GRK6"; exon_number "6"; label "isoform_RefSeq"	NM_001004105	H1648,H1819,H2228,H2347,PC-14,PC-9
chr5	MinION	exon	177433347	177433410	.	+	.	gene_id "18048"; transcript_id "GRK6_chr5_177426897,177430967,177432107,177432310,177432806,177433239,177433410,177433676,177434104,177434939,177435121,177436281+177430871,177431994,177432232,177432705,177433146,177433346,177433535,177433913,177434901,177435031,177436072,177436392_isoform_RefSeq"; gene_name "GRK6"; exon_number "7"; label "isoform_RefSeq"	NM_001004105	H1648,H1819,H2228,H2347,PC-14,PC-9
chr5	MinION	exon	177433536	177433676	.	+	.	gene_id "18048"; transcript_id "GRK6_chr5_177426897,177430967,177432107,177432310,177432806,177433239,177433410,177433676,177434104,177434939,177435121,177436281+177430871,177431994,177432232,177432705,177433146,177433346,177433535,177433913,177434901,177435031,177436072,177436392_isoform_RefSeq"; gene_name "GRK6"; exon_number "8"; label "isoform_RefSeq"	NM_001004105	H1648,H1819,H2228,H2347,PC-14,PC-9
chr5	MinION	exon	177433914	177434104	.	+	.	gene_id "18048"; transcript_id "GRK6_chr5_177426897,177430967,177432107,177432310,177432806,177433239,177433410,177433676,177434104,177434939,177435121,177436281+177430871,177431994,177432232,177432705,177433146,177433346,177433535,177433913,177434901,177435031,177436072,177436392_isoform_RefSeq"; gene_name "GRK6"; exon_number "9"; label "isoform_RefSeq"	NM_001004105	H1648,H1819,H2228,H2347,PC-14,PC-9
chr5	MinION	exon	177434902	177434939	.	+	.	gene_id "18048"; transcript_id "GRK6_chr5_177426897,177430967,177432107,177432310,177432806,177433239,177433410,177433676,177434104,177434939,177435121,177436281+177430871,177431994,177432232,177432705,177433146,177433346,177433535,177433913,177434901,177435031,177436072,177436392_isoform_RefSeq"; gene_name "GRK6"; exon_number "10"; label "isoform_RefSeq"	NM_001004105	H1648,H1819,H2228,H2347,PC-14,PC-9
chr5	MinION	exon	177435032	177435121	.	+	.	gene_id "18048"; transcript_id "GRK6_chr5_177426897,177430967,177432107,177432310,177432806,177433239,177433410,177433676,177434104,177434939,177435121,177436281+177430871,177431994,177432232,177432705,177433146,177433346,177433535,177433913,177434901,177435031,177436072,177436392_isoform_RefSeq"; gene_name "GRK6"; exon_number "11"; label "isoform_RefSeq"	NM_001004105	H1648,H1819,H2228,H2347,PC-14,PC-9
chr5	MinION	exon	177436073	177436281	.	+	.	gene_id "18048"; transcript_id "GRK6_chr5_177426897,177430967,177432107,177432310,177432806,177433239,177433410,177433676,177434104,177434939,177435121,177436281+177430871,177431994,177432232,177432705,177433146,177433346,177433535,177433913,177434901,177435031,177436072,177436392_isoform_RefSeq"; gene_name "GRK6"; exon_number "12"; label "isoform_RefSeq"	NM_001004105	H1648,H1819,H2228,H2347,PC-14,PC-9
chr5	MinION	exon	177436393	177436691	.	+	.	gene_id "18048"; transcript_id "GRK6_chr5_177426897,177430967,177432107,177432310,177432806,177433239,177433410,177433676,177434104,177434939,177435121,177436281+177430871,177431994,177432232,177432705,177433146,177433346,177433535,177433913,177434901,177435031,177436072,177436392_isoform_RefSeq"; gene_name "GRK6"; exon_number "13"; label "isoform_RefSeq"	NM_001004105	H1648,H1819,H2228,H2347,PC-14,PC-9
chr5	MinION	transcript	176969318	177006802	.	-	.	gene_id "13628"; transcript_id "UIMC1_chr5_176969706,176970866,176975480,176982623+176970741,176975395,176982468,177006649_isoform_RefSeq"; gene_name "UIMC1"; label "isoform_RefSeq"	NM_001199298	PC-14
chr5	MinION	exon	176969318	176969706	.	-	.	gene_id "13628"; transcript_id "UIMC1_chr5_176969706,176970866,176975480,176982623+176970741,176975395,176982468,177006649_isoform_RefSeq"; gene_name "UIMC1"; exon_number "1"; label "isoform_RefSeq"	NM_001199298	PC-14
chr5	MinION	exon	176970742	176970866	.	-	.	gene_id "13628"; transcript_id "UIMC1_chr5_176969706,176970866,176975480,176982623+176970741,176975395,176982468,177006649_isoform_RefSeq"; gene_name "UIMC1"; exon_number "2"; label "isoform_RefSeq"	NM_001199298	PC-14
chr5	MinION	exon	176975396	176975480	.	-	.	gene_id "13628"; transcript_id "UIMC1_chr5_176969706,176970866,176975480,176982623+176970741,176975395,176982468,177006649_isoform_RefSeq"; gene_name "UIMC1"; exon_number "3"; label "isoform_RefSeq"	NM_001199298	PC-14
chr5	MinION	exon	176982469	176982623	.	-	.	gene_id "13628"; transcript_id "UIMC1_chr5_176969706,176970866,176975480,176982623+176970741,176975395,176982468,177006649_isoform_RefSeq"; gene_name "UIMC1"; exon_number "4"; label "isoform_RefSeq"	NM_001199298	PC-14
chr5	MinION	exon	177006650	177006802	.	-	.	gene_id "13628"; transcript_id "UIMC1_chr5_176969706,176970866,176975480,176982623+176970741,176975395,176982468,177006649_isoform_RefSeq"; gene_name "UIMC1"; exon_number "5"; label "isoform_RefSeq"	NM_001199298	PC-14
chr6	MinION	transcript	8085150	8102625	.	-	.	gene_id "867"; transcript_id "EEF1E1_chr6_8090281,8097467+8097266,8102434_isoform_RefSeq"; gene_name "EEF1E1"; label "isoform_RefSeq"	NM_001135650	A427,A549,ABC-1,H1299,H1437,H1648,H1650,H1819,H2126,H2347,II-18,PC-14,PC-3,PC-9,RERF-LC-KJ,RERF-LC-MS,RERF-LC-OK,VMRC-LCD
chr6	MinION	exon	8085150	8090281	.	-	.	gene_id "867"; transcript_id "EEF1E1_chr6_8090281,8097467+8097266,8102434_isoform_RefSeq"; gene_name "EEF1E1"; exon_number "1"; label "isoform_RefSeq"	NM_001135650	A427,A549,ABC-1,H1299,H1437,H1648,H1650,H1819,H2126,H2347,II-18,PC-14,PC-3,PC-9,RERF-LC-KJ,RERF-LC-MS,RERF-LC-OK,VMRC-LCD
chr6	MinION	exon	8097267	8097467	.	-	.	gene_id "867"; transcript_id "EEF1E1_chr6_8090281,8097467+8097266,8102434_isoform_RefSeq"; gene_name "EEF1E1"; exon_number "2"; label "isoform_RefSeq"	NM_001135650	A427,A549,ABC-1,H1299,H1437,H1648,H1650,H1819,H2126,H2347,II-18,PC-14,PC-3,PC-9,RERF-LC-KJ,RERF-LC-MS,RERF-LC-OK,VMRC-LCD
chr6	MinION	exon	8102435	8102625	.	-	.	gene_id "867"; transcript_id "EEF1E1_chr6_8090281,8097467+8097266,8102434_isoform_RefSeq"; gene_name "EEF1E1"; exon_number "3"; label "isoform_RefSeq"	NM_001135650	A427,A549,ABC-1,H1299,H1437,H1648,H1650,H1819,H2126,H2347,II-18,PC-14,PC-3,PC-9,RERF-LC-KJ,RERF-LC-MS,RERF-LC-OK,VMRC-LCD
chr6	MinION	transcript	166364876	166383047	.	-	.	gene_id "17215"; transcript_id "MPC1_chr6_166365453,166366106,166366894+166365973,166366794,166382805_isoform_RefSeq"; gene_name "MPC1"; label "isoform_RefSeq"	NM_016098	A427,ABC-1,H1299,H1437,H1648,H1650,H1819,H2126,H2228,H2347,H322,II-18,PC-14,PC-3,PC-9,RERF-LC-Ad1,RERF-LC-Ad2,RERF-LC-KJ,RERF-LC-MS,RERF-LC-OK,VMRC-LCD
chr6	MinION	exon	166364876	166365453	.	-	.	gene_id "17215"; transcript_id "MPC1_chr6_166365453,166366106,166366894+166365973,166366794,166382805_isoform_RefSeq"; gene_name "MPC1"; exon_number "1"; label "isoform_RefSeq"	NM_016098	A427,ABC-1,H1299,H1437,H1648,H1650,H1819,H2126,H2228,H2347,H322,II-18,PC-14,PC-3,PC-9,RERF-LC-Ad1,RERF-LC-Ad2,RERF-LC-KJ,RERF-LC-MS,RERF-LC-OK,VMRC-LCD
chr6	MinION	exon	166365974	166366106	.	-	.	gene_id "17215"; transcript_id "MPC1_chr6_166365453,166366106,166366894+166365973,166366794,166382805_isoform_RefSeq"; gene_name "MPC1"; exon_number "2"; label "isoform_RefSeq"	NM_016098	A427,ABC-1,H1299,H1437,H1648,H1650,H1819,H2126,H2228,H2347,H322,II-18,PC-14,PC-3,PC-9,RERF-LC-Ad1,RERF-LC-Ad2,RERF-LC-KJ,RERF-LC-MS,RERF-LC-OK,VMRC-LCD
chr6	MinION	exon	166366795	166366894	.	-	.	gene_id "17215"; transcript_id "MPC1_chr6_166365453,166366106,166366894+166365973,166366794,166382805_isoform_RefSeq"; gene_name "MPC1"; exon_number "3"; label "isoform_RefSeq"	NM_016098	A427,ABC-1,H1299,H1437,H1648,H1650,H1819,H2126,H2228,H2347,H322,II-18,PC-14,PC-3,PC-9,RERF-LC-Ad1,RERF-LC-Ad2,RERF-LC-KJ,RERF-LC-MS,RERF-LC-OK,VMRC-LCD
chr6	MinION	exon	166382806	166383047	.	-	.	gene_id "17215"; transcript_id "MPC1_chr6_166365453,166366106,166366894+166365973,166366794,166382805_isoform_RefSeq"; gene_name "MPC1"; exon_number "4"; label "isoform_RefSeq"	NM_016098	A427,ABC-1,H1299,H1437,H1648,H1650,H1819,H2126,H2228,H2347,H322,II-18,PC-14,PC-3,PC-9,RERF-LC-Ad1,RERF-LC-Ad2,RERF-LC-KJ,RERF-LC-MS,RERF-LC-OK,VMRC-LCD
chr6	MinION	transcript	42050511	42057791	.	+	.	gene_id "4432"; transcript_id "TAF8_chr6_42050586,42051513,42055629,42056014+42051356,42055530,42055951,42057388_isoform_RefSeq"; gene_name "TAF8"; label "isoform_RefSeq"	NM_138572	H1299,H1819,PC-14,PC-3,PC-9,VMRC-LCD
chr6	MinION	exon	42050511	42050586	.	+	.	gene_id "4432"; transcript_id "TAF8_chr6_42050586,42051513,42055629,42056014+42051356,42055530,42055951,42057388_isoform_RefSeq"; gene_name "TAF8"; exon_number "1"; label "isoform_RefSeq"	NM_138572	H1299,H1819,PC-14,PC-3,PC-9,VMRC-LCD
chr6	MinION	exon	42051357	42051513	.	+	.	gene_id "4432"; transcript_id "TAF8_chr6_42050586,42051513,42055629,42056014+42051356,42055530,42055951,42057388_isoform_RefSeq"; gene_name "TAF8"; exon_number "2"; label "isoform_RefSeq"	NM_138572	H1299,H1819,PC-14,PC-3,PC-9,VMRC-LCD
chr6	MinION	exon	42055531	42055629	.	+	.	gene_id "4432"; transcript_id "TAF8_chr6_42050586,42051513,42055629,42056014+42051356,42055530,42055951,42057388_isoform_RefSeq"; gene_name "TAF8"; exon_number "3"; label "isoform_RefSeq"	NM_138572	H1299,H1819,PC-14,PC-3,PC-9,VMRC-LCD
chr6	MinION	exon	42055952	42056014	.	+	.	gene_id "4432"; transcript_id "TAF8_chr6_42050586,42051513,42055629,42056014+42051356,42055530,42055951,42057388_isoform_RefSeq"; gene_name "TAF8"; exon_number "4"; label "isoform_RefSeq"	NM_138572	H1299,H1819,PC-14,PC-3,PC-9,VMRC-LCD
chr6	MinION	exon	42057389	42057791	.	+	.	gene_id "4432"; transcript_id "TAF8_chr6_42050586,42051513,42055629,42056014+42051356,42055530,42055951,42057388_isoform_RefSeq"; gene_name "TAF8"; exon_number "5"; label "isoform_RefSeq"	NM_138572	H1299,H1819,PC-14,PC-3,PC-9,VMRC-LCD
chr6	MinION	transcript	35886039	35921164	.	-	.	gene_id "3394"; transcript_id "SRPK1_chr6_35886811,35888111,35888923,35891013,35920528+35888023,35888814,35890894,35920467,35921043_isoform_RefSeq"; gene_name "SRPK1"; label "isoform_RefSeq"	NM_003137	A549,ABC-1,PC-14,RERF-LC-Ad1,VMRC-LCD
chr6	MinION	exon	35886039	35886811	.	-	.	gene_id "3394"; transcript_id "SRPK1_chr6_35886811,35888111,35888923,35891013,35920528+35888023,35888814,35890894,35920467,35921043_isoform_RefSeq"; gene_name "SRPK1"; exon_number "1"; label "isoform_RefSeq"	NM_003137	A549,ABC-1,PC-14,RERF-LC-Ad1,VMRC-LCD
chr6	MinION	exon	35888024	35888111	.	-	.	gene_id "3394"; transcript_id "SRPK1_chr6_35886811,35888111,35888923,35891013,35920528+35888023,35888814,35890894,35920467,35921043_isoform_RefSeq"; gene_name "SRPK1"; exon_number "2"; label "isoform_RefSeq"	NM_003137	A549,ABC-1,PC-14,RERF-LC-Ad1,VMRC-LCD
chr6	MinION	exon	35888815	35888923	.	-	.	gene_id "3394"; transcript_id "SRPK1_chr6_35886811,35888111,35888923,35891013,35920528+35888023,35888814,35890894,35920467,35921043_isoform_RefSeq"; gene_name "SRPK1"; exon_number "3"; label "isoform_RefSeq"	NM_003137	A549,ABC-1,PC-14,RERF-LC-Ad1,VMRC-LCD
chr6	MinION	exon	35890895	35891013	.	-	.	gene_id "3394"; transcript_id "SRPK1_chr6_35886811,35888111,35888923,35891013,35920528+35888023,35888814,35890894,35920467,35921043_isoform_RefSeq"; gene_name "SRPK1"; exon_number "4"; label "isoform_RefSeq"	NM_003137	A549,ABC-1,PC-14,RERF-LC-Ad1,VMRC-LCD
chr6	MinION	exon	35920468	35920528	.	-	.	gene_id "3394"; transcript_id "SRPK1_chr6_35886811,35888111,35888923,35891013,35920528+35888023,35888814,35890894,35920467,35921043_isoform_RefSeq"; gene_name "SRPK1"; exon_number "5"; label "isoform_RefSeq"	NM_003137	A549,ABC-1,PC-14,RERF-LC-Ad1,VMRC-LCD
chr6	MinION	exon	35921044	35921164	.	-	.	gene_id "3394"; transcript_id "SRPK1_chr6_35886811,35888111,35888923,35891013,35920528+35888023,35888814,35890894,35920467,35921043_isoform_RefSeq"; gene_name "SRPK1"; exon_number "6"; label "isoform_RefSeq"	NM_003137	A549,ABC-1,PC-14,RERF-LC-Ad1,VMRC-LCD
chr6	MinION	transcript	42879605	42889875	.	+	.	gene_id "1221"; transcript_id "RPL7L1_chr6_42879951,42880966,42883614,42884750,42886083+42880860,42883450,42884612,42885973,42886255_isoform_RefSeq"; gene_name "RPL7L1"; label "isoform_RefSeq"	NM_198486	A427,A549,ABC-1,H1299,H1648,H1650,H1819,H2126,H2228,H2347,II-18,PC-14,PC-3,PC-9,RERF-LC-Ad1,RERF-LC-KJ,RERF-LC-MS,RERF-LC-OK,VMRC-LCD
chr6	MinION	exon	42879605	42879951	.	+	.	gene_id "1221"; transcript_id "RPL7L1_chr6_42879951,42880966,42883614,42884750,42886083+42880860,42883450,42884612,42885973,42886255_isoform_RefSeq"; gene_name "RPL7L1"; exon_number "1"; label "isoform_RefSeq"	NM_198486	A427,A549,ABC-1,H1299,H1648,H1650,H1819,H2126,H2228,H2347,II-18,PC-14,PC-3,PC-9,RERF-LC-Ad1,RERF-LC-KJ,RERF-LC-MS,RERF-LC-OK,VMRC-LCD
chr6	MinION	exon	42880861	42880966	.	+	.	gene_id "1221"; transcript_id "RPL7L1_chr6_42879951,42880966,42883614,42884750,42886083+42880860,42883450,42884612,42885973,42886255_isoform_RefSeq"; gene_name "RPL7L1"; exon_number "2"; label "isoform_RefSeq"	NM_198486	A427,A549,ABC-1,H1299,H1648,H1650,H1819,H2126,H2228,H2347,II-18,PC-14,PC-3,PC-9,RERF-LC-Ad1,RERF-LC-KJ,RERF-LC-MS,RERF-LC-OK,VMRC-LCD
chr6	MinION	exon	42883451	42883614	.	+	.	gene_id "1221"; transcript_id "RPL7L1_chr6_42879951,42880966,42883614,42884750,42886083+42880860,42883450,42884612,42885973,42886255_isoform_RefSeq"; gene_name "RPL7L1"; exon_number "3"; label "isoform_RefSeq"	NM_198486	A427,A549,ABC-1,H1299,H1648,H1650,H1819,H2126,H2228,H2347,II-18,PC-14,PC-3,PC-9,RERF-LC-Ad1,RERF-LC-KJ,RERF-LC-MS,RERF-LC-OK,VMRC-LCD
chr6	MinION	exon	42884613	42884750	.	+	.	gene_id "1221"; transcript_id "RPL7L1_chr6_42879951,42880966,42883614,42884750,42886083+42880860,42883450,42884612,42885973,42886255_isoform_RefSeq"; gene_name "RPL7L1"; exon_number "4"; label "isoform_RefSeq"	NM_198486	A427,A549,ABC-1,H1299,H1648,H1650,H1819,H2126,H2228,H2347,II-18,PC-14,PC-3,PC-9,RERF-LC-Ad1,RERF-LC-KJ,RERF-LC-MS,RERF-LC-OK,VMRC-LCD
chr6	MinION	exon	42885974	42886083	.	+	.	gene_id "1221"; transcript_id "RPL7L1_chr6_42879951,42880966,42883614,42884750,42886083+42880860,42883450,42884612,42885973,42886255_isoform_RefSeq"; gene_name "RPL7L1"; exon_number "5"; label "isoform_RefSeq"	NM_198486	A427,A549,ABC-1,H1299,H1648,H1650,H1819,H2126,H2228,H2347,II-18,PC-14,PC-3,PC-9,RERF-LC-Ad1,RERF-LC-KJ,RERF-LC-MS,RERF-LC-OK,VMRC-LCD
chr6	MinION	exon	42886256	42889875	.	+	.	gene_id "1221"; transcript_id "RPL7L1_chr6_42879951,42880966,42883614,42884750,42886083+42880860,42883450,42884612,42885973,42886255_isoform_RefSeq"; gene_name "RPL7L1"; exon_number "6"; label "isoform_RefSeq"	NM_198486	A427,A549,ABC-1,H1299,H1648,H1650,H1819,H2126,H2228,H2347,II-18,PC-14,PC-3,PC-9,RERF-LC-Ad1,RERF-LC-KJ,RERF-LC-MS,RERF-LC-OK,VMRC-LCD
chr6	MinION	transcript	43057890	43059449	.	-	.	gene_id "5673"; transcript_id "MRPL2_chr6_43058233+43059285_isoform_RefSeq"; gene_name "MRPL2"; label "isoform_RefSeq"	NM_001300848	H1648,H1819,PC-14
chr6	MinION	exon	43057890	43058233	.	-	.	gene_id "5673"; transcript_id "MRPL2_chr6_43058233+43059285_isoform_RefSeq"; gene_name "MRPL2"; exon_number "1"; label "isoform_RefSeq"	NM_001300848	H1648,H1819,PC-14
chr6	MinION	exon	43059286	43059449	.	-	.	gene_id "5673"; transcript_id "MRPL2_chr6_43058233+43059285_isoform_RefSeq"; gene_name "MRPL2"; exon_number "2"; label "isoform_RefSeq"	NM_001300848	H1648,H1819,PC-14
chr7	MinION	transcript	76302575	76304345	.	+	.	gene_id "3630"; transcript_id "HSPB1_chr7_76303865+76303983_isoform_RefSeq"; gene_name "HSPB1"; label "isoform_RefSeq"	NM_001540	A427,A549,ABC-1,H1299,H1437,H1648,H1650,H1819,H2126,H2228,H2347,H322,II-18,PC-14,PC-3,PC-9,RERF-LC-Ad1,RERF-LC-Ad2,RERF-LC-KJ,RERF-LC-MS,RERF-LC-OK,VMRC-LCD
chr7	MinION	exon	76302575	76303865	.	+	.	gene_id "3630"; transcript_id "HSPB1_chr7_76303865+76303983_isoform_RefSeq"; gene_name "HSPB1"; exon_number "1"; label "isoform_RefSeq"	NM_001540	A427,A549,ABC-1,H1299,H1437,H1648,H1650,H1819,H2126,H2228,H2347,H322,II-18,PC-14,PC-3,PC-9,RERF-LC-Ad1,RERF-LC-Ad2,RERF-LC-KJ,RERF-LC-MS,RERF-LC-OK,VMRC-LCD
chr7	MinION	exon	76303984	76304345	.	+	.	gene_id "3630"; transcript_id "HSPB1_chr7_76303865+76303983_isoform_RefSeq"; gene_name "HSPB1"; exon_number "2"; label "isoform_RefSeq"	NM_001540	A427,A549,ABC-1,H1299,H1437,H1648,H1650,H1819,H2126,H2228,H2347,H322,II-18,PC-14,PC-3,PC-9,RERF-LC-Ad1,RERF-LC-Ad2,RERF-LC-KJ,RERF-LC-MS,RERF-LC-OK,VMRC-LCD
chr7	MinION	transcript	116499622	116502348	.	+	.	gene_id "6341"; transcript_id "CAV2_chr7_116499931+116500259_isoform_RefSeq"; gene_name "CAV2"; label "isoform_RefSeq"	NM_001206747	PC-14,RERF-LC-OK
chr7	MinION	exon	116499622	116499931	.	+	.	gene_id "6341"; transcript_id "CAV2_chr7_116499931+116500259_isoform_RefSeq"; gene_name "CAV2"; exon_number "1"; label "isoform_RefSeq"	NM_001206747	PC-14,RERF-LC-OK
chr7	MinION	exon	116500260	116502348	.	+	.	gene_id "6341"; transcript_id "CAV2_chr7_116499931+116500259_isoform_RefSeq"; gene_name "CAV2"; exon_number "2"; label "isoform_RefSeq"	NM_001206747	PC-14,RERF-LC-OK
chr8	MinION	transcript	144104368	144107618	.	+	.	gene_id "11632"; transcript_id "MAF1_chr8_144104858,144105766,144105997,144106241,144106674,144106963+144105639,144105868,144106075,144106342,144106834,144107087_isoform_RefSeq"; gene_name "MAF1"; label "isoform_RefSeq"	NM_032272	A427,ABC-1,H1299,H1648,H1650,H2228,H2347,PC-14,PC-9,RERF-LC-KJ,VMRC-LCD
chr8	MinION	exon	144104368	144104858	.	+	.	gene_id "11632"; transcript_id "MAF1_chr8_144104858,144105766,144105997,144106241,144106674,144106963+144105639,144105868,144106075,144106342,144106834,144107087_isoform_RefSeq"; gene_name "MAF1"; exon_number "1"; label "isoform_RefSeq"	NM_032272	A427,ABC-1,H1299,H1648,H1650,H2228,H2347,PC-14,PC-9,RERF-LC-KJ,VMRC-LCD
chr8	MinION	exon	144105640	144105766	.	+	.	gene_id "11632"; transcript_id "MAF1_chr8_144104858,144105766,144105997,144106241,144106674,144106963+144105639,144105868,144106075,144106342,144106834,144107087_isoform_RefSeq"; gene_name "MAF1"; exon_number "2"; label "isoform_RefSeq"	NM_032272	A427,ABC-1,H1299,H1648,H1650,H2228,H2347,PC-14,PC-9,RERF-LC-KJ,VMRC-LCD
chr8	MinION	exon	144105869	144105997	.	+	.	gene_id "11632"; transcript_id "MAF1_chr8_144104858,144105766,144105997,144106241,144106674,144106963+144105639,144105868,144106075,144106342,144106834,144107087_isoform_RefSeq"; gene_name "MAF1"; exon_number "3"; label "isoform_RefSeq"	NM_032272	A427,ABC-1,H1299,H1648,H1650,H2228,H2347,PC-14,PC-9,RERF-LC-KJ,VMRC-LCD
chr8	MinION	exon	144106076	144106241	.	+	.	gene_id "11632"; transcript_id "MAF1_chr8_144104858,144105766,144105997,144106241,144106674,144106963+144105639,144105868,144106075,144106342,144106834,144107087_isoform_RefSeq"; gene_name "MAF1"; exon_number "4"; label "isoform_RefSeq"	NM_032272	A427,ABC-1,H1299,H1648,H1650,H2228,H2347,PC-14,PC-9,RERF-LC-KJ,VMRC-LCD
chr8	MinION	exon	144106343	144106674	.	+	.	gene_id "11632"; transcript_id "MAF1_chr8_144104858,144105766,144105997,144106241,144106674,144106963+144105639,144105868,144106075,144106342,144106834,144107087_isoform_RefSeq"; gene_name "MAF1"; exon_number "5"; label "isoform_RefSeq"	NM_032272	A427,ABC-1,H1299,H1648,H1650,H2228,H2347,PC-14,PC-9,RERF-LC-KJ,VMRC-LCD
chr8	MinION	exon	144106835	144106963	.	+	.	gene_id "11632"; transcript_id "MAF1_chr8_144104858,144105766,144105997,144106241,144106674,144106963+144105639,144105868,144106075,144106342,144106834,144107087_isoform_RefSeq"; gene_name "MAF1"; exon_number "6"; label "isoform_RefSeq"	NM_032272	A427,ABC-1,H1299,H1648,H1650,H2228,H2347,PC-14,PC-9,RERF-LC-KJ,VMRC-LCD
chr8	MinION	exon	144107088	144107618	.	+	.	gene_id "11632"; transcript_id "MAF1_chr8_144104858,144105766,144105997,144106241,144106674,144106963+144105639,144105868,144106075,144106342,144106834,144107087_isoform_RefSeq"; gene_name "MAF1"; exon_number "7"; label "isoform_RefSeq"	NM_032272	A427,ABC-1,H1299,H1648,H1650,H2228,H2347,PC-14,PC-9,RERF-LC-KJ,VMRC-LCD
chr8	MinION	transcript	98041709	98045526	.	-	.	gene_id "15207"; transcript_id "RPL30_chr8_98041850,98042775,98045088+98042644,98044942,98045346_isoform_RefSeq"; gene_name "RPL30"; label "isoform_RefSeq"	NM_000989	A427,A549,ABC-1,H1299,H1437,H1648,H1650,H1819,H2126,H2228,H2347,H322,II-18,PC-14,PC-3,PC-9,RERF-LC-Ad1,RERF-LC-Ad2,RERF-LC-KJ,RERF-LC-MS,RERF-LC-OK,VMRC-LCD
chr8	MinION	exon	98041709	98041850	.	-	.	gene_id "15207"; transcript_id "RPL30_chr8_98041850,98042775,98045088+98042644,98044942,98045346_isoform_RefSeq"; gene_name "RPL30"; exon_number "1"; label "isoform_RefSeq"	NM_000989	A427,A549,ABC-1,H1299,H1437,H1648,H1650,H1819,H2126,H2228,H2347,H322,II-18,PC-14,PC-3,PC-9,RERF-LC-Ad1,RERF-LC-Ad2,RERF-LC-KJ,RERF-LC-MS,RERF-LC-OK,VMRC-LCD
chr8	MinION	exon	98042645	98042775	.	-	.	gene_id "15207"; transcript_id "RPL30_chr8_98041850,98042775,98045088+98042644,98044942,98045346_isoform_RefSeq"; gene_name "RPL30"; exon_number "2"; label "isoform_RefSeq"	NM_000989	A427,A549,ABC-1,H1299,H1437,H1648,H1650,H1819,H2126,H2228,H2347,H322,II-18,PC-14,PC-3,PC-9,RERF-LC-Ad1,RERF-LC-Ad2,RERF-LC-KJ,RERF-LC-MS,RERF-LC-OK,VMRC-LCD
chr8	MinION	exon	98044943	98045088	.	-	.	gene_id "15207"; transcript_id "RPL30_chr8_98041850,98042775,98045088+98042644,98044942,98045346_isoform_RefSeq"; gene_name "RPL30"; exon_number "3"; label "isoform_RefSeq"	NM_000989	A427,A549,ABC-1,H1299,H1437,H1648,H1650,H1819,H2126,H2228,H2347,H322,II-18,PC-14,PC-3,PC-9,RERF-LC-Ad1,RERF-LC-Ad2,RERF-LC-KJ,RERF-LC-MS,RERF-LC-OK,VMRC-LCD
chr8	MinION	exon	98045347	98045526	.	-	.	gene_id "15207"; transcript_id "RPL30_chr8_98041850,98042775,98045088+98042644,98044942,98045346_isoform_RefSeq"; gene_name "RPL30"; exon_number "4"; label "isoform_RefSeq"	NM_000989	A427,A549,ABC-1,H1299,H1437,H1648,H1650,H1819,H2126,H2228,H2347,H322,II-18,PC-14,PC-3,PC-9,RERF-LC-Ad1,RERF-LC-Ad2,RERF-LC-KJ,RERF-LC-MS,RERF-LC-OK,VMRC-LCD
chr8	MinION	transcript	23566106	23575463	.	+	.	gene_id "17052"; transcript_id "SLC25A37_chr8_23568378+23571334_isoform_RefSeq"; gene_name "SLC25A37"; label "isoform_RefSeq"	NM_001317812	A549,H1650,PC-14,PC-9
chr8	MinION	exon	23566106	23568378	.	+	.	gene_id "17052"; transcript_id "SLC25A37_chr8_23568378+23571334_isoform_RefSeq"; gene_name "SLC25A37"; exon_number "1"; label "isoform_RefSeq"	NM_001317812	A549,H1650,PC-14,PC-9
chr8	MinION	exon	23571335	23575463	.	+	.	gene_id "17052"; transcript_id "SLC25A37_chr8_23568378+23571334_isoform_RefSeq"; gene_name "SLC25A37"; exon_number "2"; label "isoform_RefSeq"	NM_001317812	A549,H1650,PC-14,PC-9
chr8	MinION	transcript	145052423	145056030	.	+	.	gene_id "8719"; transcript_id "C8orf33_chr8_145052897,145053146,145053443+145053061,145053296,145054017_isoform_RefSeq"; gene_name "C8orf33"; label "isoform_RefSeq"	NM_023080	A549,H1299,H2228,II-18,PC-14,PC-3,RERF-LC-KJ
chr8	MinION	exon	145052423	145052897	.	+	.	gene_id "8719"; transcript_id "C8orf33_chr8_145052897,145053146,145053443+145053061,145053296,145054017_isoform_RefSeq"; gene_name "C8orf33"; exon_number "1"; label "isoform_RefSeq"	NM_023080	A549,H1299,H2228,II-18,PC-14,PC-3,RERF-LC-KJ
chr8	MinION	exon	145053062	145053146	.	+	.	gene_id "8719"; transcript_id "C8orf33_chr8_145052897,145053146,145053443+145053061,145053296,145054017_isoform_RefSeq"; gene_name "C8orf33"; exon_number "2"; label "isoform_RefSeq"	NM_023080	A549,H1299,H2228,II-18,PC-14,PC-3,RERF-LC-KJ
chr8	MinION	exon	145053297	145053443	.	+	.	gene_id "8719"; transcript_id "C8orf33_chr8_145052897,145053146,145053443+145053061,145053296,145054017_isoform_RefSeq"; gene_name "C8orf33"; exon_number "3"; label "isoform_RefSeq"	NM_023080	A549,H1299,H2228,II-18,PC-14,PC-3,RERF-LC-KJ
chr8	MinION	exon	145054018	145056030	.	+	.	gene_id "8719"; transcript_id "C8orf33_chr8_145052897,145053146,145053443+145053061,145053296,145054017_isoform_RefSeq"; gene_name "C8orf33"; exon_number "4"; label "isoform_RefSeq"	NM_023080	A549,H1299,H2228,II-18,PC-14,PC-3,RERF-LC-KJ
chr8	MinION	transcript	61624535	61714612	.	-	.	gene_id "7284"; transcript_id "ASPH_chr8_61626280,61633727,61638003,61638363,61642920,61643433,61644632,61651124,61653660,61681036,61684188+61633682,61637946,61638321,61642887,61643385,61644599,61651049,61653567,61680967,61684038,61714268_isoform_RefSeq"; gene_name "ASPH"; label "isoform_RefSeq"	NM_001164754	PC-14
chr8	MinION	exon	61624535	61626280	.	-	.	gene_id "7284"; transcript_id "ASPH_chr8_61626280,61633727,61638003,61638363,61642920,61643433,61644632,61651124,61653660,61681036,61684188+61633682,61637946,61638321,61642887,61643385,61644599,61651049,61653567,61680967,61684038,61714268_isoform_RefSeq"; gene_name "ASPH"; exon_number "1"; label "isoform_RefSeq"	NM_001164754	PC-14
chr8	MinION	exon	61633683	61633727	.	-	.	gene_id "7284"; transcript_id "ASPH_chr8_61626280,61633727,61638003,61638363,61642920,61643433,61644632,61651124,61653660,61681036,61684188+61633682,61637946,61638321,61642887,61643385,61644599,61651049,61653567,61680967,61684038,61714268_isoform_RefSeq"; gene_name "ASPH"; exon_number "2"; label "isoform_RefSeq"	NM_001164754	PC-14
chr8	MinION	exon	61637947	61638003	.	-	.	gene_id "7284"; transcript_id "ASPH_chr8_61626280,61633727,61638003,61638363,61642920,61643433,61644632,61651124,61653660,61681036,61684188+61633682,61637946,61638321,61642887,61643385,61644599,61651049,61653567,61680967,61684038,61714268_isoform_RefSeq"; gene_name "ASPH"; exon_number "3"; label "isoform_RefSeq"	NM_001164754	PC-14
chr8	MinION	exon	61638322	61638363	.	-	.	gene_id "7284"; transcript_id "ASPH_chr8_61626280,61633727,61638003,61638363,61642920,61643433,61644632,61651124,61653660,61681036,61684188+61633682,61637946,61638321,61642887,61643385,61644599,61651049,61653567,61680967,61684038,61714268_isoform_RefSeq"; gene_name "ASPH"; exon_number "4"; label "isoform_RefSeq"	NM_001164754	PC-14
chr8	MinION	exon	61642888	61642920	.	-	.	gene_id "7284"; transcript_id "ASPH_chr8_61626280,61633727,61638003,61638363,61642920,61643433,61644632,61651124,61653660,61681036,61684188+61633682,61637946,61638321,61642887,61643385,61644599,61651049,61653567,61680967,61684038,61714268_isoform_RefSeq"; gene_name "ASPH"; exon_number "5"; label "isoform_RefSeq"	NM_001164754	PC-14
chr8	MinION	exon	61643386	61643433	.	-	.	gene_id "7284"; transcript_id "ASPH_chr8_61626280,61633727,61638003,61638363,61642920,61643433,61644632,61651124,61653660,61681036,61684188+61633682,61637946,61638321,61642887,61643385,61644599,61651049,61653567,61680967,61684038,61714268_isoform_RefSeq"; gene_name "ASPH"; exon_number "6"; label "isoform_RefSeq"	NM_001164754	PC-14
chr8	MinION	exon	61644600	61644632	.	-	.	gene_id "7284"; transcript_id "ASPH_chr8_61626280,61633727,61638003,61638363,61642920,61643433,61644632,61651124,61653660,61681036,61684188+61633682,61637946,61638321,61642887,61643385,61644599,61651049,61653567,61680967,61684038,61714268_isoform_RefSeq"; gene_name "ASPH"; exon_number "7"; label "isoform_RefSeq"	NM_001164754	PC-14
chr8	MinION	exon	61651050	61651124	.	-	.	gene_id "7284"; transcript_id "ASPH_chr8_61626280,61633727,61638003,61638363,61642920,61643433,61644632,61651124,61653660,61681036,61684188+61633682,61637946,61638321,61642887,61643385,61644599,61651049,61653567,61680967,61684038,61714268_isoform_RefSeq"; gene_name "ASPH"; exon_number "8"; label "isoform_RefSeq"	NM_001164754	PC-14
chr8	MinION	exon	61653568	61653660	.	-	.	gene_id "7284"; transcript_id "ASPH_chr8_61626280,61633727,61638003,61638363,61642920,61643433,61644632,61651124,61653660,61681036,61684188+61633682,61637946,61638321,61642887,61643385,61644599,61651049,61653567,61680967,61684038,61714268_isoform_RefSeq"; gene_name "ASPH"; exon_number "9"; label "isoform_RefSeq"	NM_001164754	PC-14
chr8	MinION	exon	61680968	61681036	.	-	.	gene_id "7284"; transcript_id "ASPH_chr8_61626280,61633727,61638003,61638363,61642920,61643433,61644632,61651124,61653660,61681036,61684188+61633682,61637946,61638321,61642887,61643385,61644599,61651049,61653567,61680967,61684038,61714268_isoform_RefSeq"; gene_name "ASPH"; exon_number "10"; label "isoform_RefSeq"	NM_001164754	PC-14
chr8	MinION	exon	61684039	61684188	.	-	.	gene_id "7284"; transcript_id "ASPH_chr8_61626280,61633727,61638003,61638363,61642920,61643433,61644632,61651124,61653660,61681036,61684188+61633682,61637946,61638321,61642887,61643385,61644599,61651049,61653567,61680967,61684038,61714268_isoform_RefSeq"; gene_name "ASPH"; exon_number "11"; label "isoform_RefSeq"	NM_001164754	PC-14
chr8	MinION	exon	61714269	61714612	.	-	.	gene_id "7284"; transcript_id "ASPH_chr8_61626280,61633727,61638003,61638363,61642920,61643433,61644632,61651124,61653660,61681036,61684188+61633682,61637946,61638321,61642887,61643385,61644599,61651049,61653567,61680967,61684038,61714268_isoform_RefSeq"; gene_name "ASPH"; exon_number "12"; label "isoform_RefSeq"	NM_001164754	PC-14
chr8	MinION	transcript	27809609	27838075	.	-	.	gene_id "933"; transcript_id "PBK_chr8_27810501,27811134,27820694,27822488,27823205,27828198,27833133+27810957,27820564,27822318,27823062,27828104,27833055,27837709_isoform_RefSeq"; gene_name "PBK"; label "isoform_RefSeq"	NM_001278945	A427,H1299,H1648,H1650,H2228,H2347,PC-14,PC-3,PC-9,RERF-LC-MS,RERF-LC-OK
chr8	MinION	exon	27809609	27810501	.	-	.	gene_id "933"; transcript_id "PBK_chr8_27810501,27811134,27820694,27822488,27823205,27828198,27833133+27810957,27820564,27822318,27823062,27828104,27833055,27837709_isoform_RefSeq"; gene_name "PBK"; exon_number "1"; label "isoform_RefSeq"	NM_001278945	A427,H1299,H1648,H1650,H2228,H2347,PC-14,PC-3,PC-9,RERF-LC-MS,RERF-LC-OK
chr8	MinION	exon	27810958	27811134	.	-	.	gene_id "933"; transcript_id "PBK_chr8_27810501,27811134,27820694,27822488,27823205,27828198,27833133+27810957,27820564,27822318,27823062,27828104,27833055,27837709_isoform_RefSeq"; gene_name "PBK"; exon_number "2"; label "isoform_RefSeq"	NM_001278945	A427,H1299,H1648,H1650,H2228,H2347,PC-14,PC-3,PC-9,RERF-LC-MS,RERF-LC-OK
chr8	MinION	exon	27820565	27820694	.	-	.	gene_id "933"; transcript_id "PBK_chr8_27810501,27811134,27820694,27822488,27823205,27828198,27833133+27810957,27820564,27822318,27823062,27828104,27833055,27837709_isoform_RefSeq"; gene_name "PBK"; exon_number "3"; label "isoform_RefSeq"	NM_001278945	A427,H1299,H1648,H1650,H2228,H2347,PC-14,PC-3,PC-9,RERF-LC-MS,RERF-LC-OK
chr8	MinION	exon	27822319	27822488	.	-	.	gene_id "933"; transcript_id "PBK_chr8_27810501,27811134,27820694,27822488,27823205,27828198,27833133+27810957,27820564,27822318,27823062,27828104,27833055,27837709_isoform_RefSeq"; gene_name "PBK"; exon_number "4"; label "isoform_RefSeq"	NM_001278945	A427,H1299,H1648,H1650,H2228,H2347,PC-14,PC-3,PC-9,RERF-LC-MS,RERF-LC-OK
chr8	MinION	exon	27823063	27823205	.	-	.	gene_id "933"; transcript_id "PBK_chr8_27810501,27811134,27820694,27822488,27823205,27828198,27833133+27810957,27820564,27822318,27823062,27828104,27833055,27837709_isoform_RefSeq"; gene_name "PBK"; exon_number "5"; label "isoform_RefSeq"	NM_001278945	A427,H1299,H1648,H1650,H2228,H2347,PC-14,PC-3,PC-9,RERF-LC-MS,RERF-LC-OK
chr8	MinION	exon	27828105	27828198	.	-	.	gene_id "933"; transcript_id "PBK_chr8_27810501,27811134,27820694,27822488,27823205,27828198,27833133+27810957,27820564,27822318,27823062,27828104,27833055,27837709_isoform_RefSeq"; gene_name "PBK"; exon_number "6"; label "isoform_RefSeq"	NM_001278945	A427,H1299,H1648,H1650,H2228,H2347,PC-14,PC-3,PC-9,RERF-LC-MS,RERF-LC-OK
chr8	MinION	exon	27833056	27833133	.	-	.	gene_id "933"; transcript_id "PBK_chr8_27810501,27811134,27820694,27822488,27823205,27828198,27833133+27810957,27820564,27822318,27823062,27828104,27833055,27837709_isoform_RefSeq"; gene_name "PBK"; exon_number "7"; label "isoform_RefSeq"	NM_001278945	A427,H1299,H1648,H1650,H2228,H2347,PC-14,PC-3,PC-9,RERF-LC-MS,RERF-LC-OK
chr8	MinION	exon	27837710	27838075	.	-	.	gene_id "933"; transcript_id "PBK_chr8_27810501,27811134,27820694,27822488,27823205,27828198,27833133+27810957,27820564,27822318,27823062,27828104,27833055,27837709_isoform_RefSeq"; gene_name "PBK"; exon_number "8"; label "isoform_RefSeq"	NM_001278945	A427,H1299,H1648,H1650,H2228,H2347,PC-14,PC-3,PC-9,RERF-LC-MS,RERF-LC-OK
chr8	MinION	transcript	144511288	144517831	.	-	.	gene_id "212"; transcript_id "RECQL4_chr8_144511555,144511789,144512067,144512324,144512561,144512771,144513138,144513480,144513712,144514107,144514362,144514525,144515072,144515242,144515457,144515890,144516764,144517190,144517508+144511680,144511910,144512143,144512391,144512641,144512846,144513217,144513570,144513927,144514188,144514441,144514935,144515149,144515325,144515763,144515987,1445170…	NM_004260	PC-14
chr8	MinION	exon	144511288	144511555	.	-	.	gene_id "212"; transcript_id "RECQL4_chr8_144511555,144511789,144512067,144512324,144512561,144512771,144513138,144513480,144513712,144514107,144514362,144514525,144515072,144515242,144515457,144515890,144516764,144517190,144517508+144511680,144511910,144512143,144512391,144512641,144512846,144513217,144513570,144513927,144514188,144514441,144514935,144515149,144515325,144515763,144515987,1445170…	NM_004260	PC-14
chr8	MinION	exon	144511681	144511789	.	-	.	gene_id "212"; transcript_id "RECQL4_chr8_144511555,144511789,144512067,144512324,144512561,144512771,144513138,144513480,144513712,144514107,144514362,144514525,144515072,144515242,144515457,144515890,144516764,144517190,144517508+144511680,144511910,144512143,144512391,144512641,144512846,144513217,144513570,144513927,144514188,144514441,144514935,144515149,144515325,144515763,144515987,1445170…	NM_004260	PC-14
chr8	MinION	exon	144511911	144512067	.	-	.	gene_id "212"; transcript_id "RECQL4_chr8_144511555,144511789,144512067,144512324,144512561,144512771,144513138,144513480,144513712,144514107,144514362,144514525,144515072,144515242,144515457,144515890,144516764,144517190,144517508+144511680,144511910,144512143,144512391,144512641,144512846,144513217,144513570,144513927,144514188,144514441,144514935,144515149,144515325,144515763,144515987,1445170…	NM_004260	PC-14
chr8	MinION	exon	144512144	144512324	.	-	.	gene_id "212"; transcript_id "RECQL4_chr8_144511555,144511789,144512067,144512324,144512561,144512771,144513138,144513480,144513712,144514107,144514362,144514525,144515072,144515242,144515457,144515890,144516764,144517190,144517508+144511680,144511910,144512143,144512391,144512641,144512846,144513217,144513570,144513927,144514188,144514441,144514935,144515149,144515325,144515763,144515987,1445170…	NM_004260	PC-14
chr8	MinION	exon	144512392	144512561	.	-	.	gene_id "212"; transcript_id "RECQL4_chr8_144511555,144511789,144512067,144512324,144512561,144512771,144513138,144513480,144513712,144514107,144514362,144514525,144515072,144515242,144515457,144515890,144516764,144517190,144517508+144511680,144511910,144512143,144512391,144512641,144512846,144513217,144513570,144513927,144514188,144514441,144514935,144515149,144515325,144515763,144515987,1445170…	NM_004260	PC-14
chr8	MinION	exon	144512642	144512771	.	-	.	gene_id "212"; transcript_id "RECQL4_chr8_144511555,144511789,144512067,144512324,144512561,144512771,144513138,144513480,144513712,144514107,144514362,144514525,144515072,144515242,144515457,144515890,144516764,144517190,144517508+144511680,144511910,144512143,144512391,144512641,144512846,144513217,144513570,144513927,144514188,144514441,144514935,144515149,144515325,144515763,144515987,1445170…	NM_004260	PC-14
chr8	MinION	exon	144512847	144513138	.	-	.	gene_id "212"; transcript_id "RECQL4_chr8_144511555,144511789,144512067,144512324,144512561,144512771,144513138,144513480,144513712,144514107,144514362,144514525,144515072,144515242,144515457,144515890,144516764,144517190,144517508+144511680,144511910,144512143,144512391,144512641,144512846,144513217,144513570,144513927,144514188,144514441,144514935,144515149,144515325,144515763,144515987,1445170…	NM_004260	PC-14
chr8	MinION	exon	144513218	144513480	.	-	.	gene_id "212"; transcript_id "RECQL4_chr8_144511555,144511789,144512067,144512324,144512561,144512771,144513138,144513480,144513712,144514107,144514362,144514525,144515072,144515242,144515457,144515890,144516764,144517190,144517508+144511680,144511910,144512143,144512391,144512641,144512846,144513217,144513570,144513927,144514188,144514441,144514935,144515149,144515325,144515763,144515987,1445170…	NM_004260	PC-14
chr8	MinION	exon	144513571	144513712	.	-	.	gene_id "212"; transcript_id "RECQL4_chr8_144511555,144511789,144512067,144512324,144512561,144512771,144513138,144513480,144513712,144514107,144514362,144514525,144515072,144515242,144515457,144515890,144516764,144517190,144517508+144511680,144511910,144512143,144512391,144512641,144512846,144513217,144513570,144513927,144514188,144514441,144514935,144515149,144515325,144515763,144515987,1445170…	NM_004260	PC-14
chr8	MinION	exon	144513928	144514107	.	-	.	gene_id "212"; transcript_id "RECQL4_chr8_144511555,144511789,144512067,144512324,144512561,144512771,144513138,144513480,144513712,144514107,144514362,144514525,144515072,144515242,144515457,144515890,144516764,144517190,144517508+144511680,144511910,144512143,144512391,144512641,144512846,144513217,144513570,144513927,144514188,144514441,144514935,144515149,144515325,144515763,144515987,1445170…	NM_004260	PC-14
chr8	MinION	exon	144514189	144514362	.	-	.	gene_id "212"; transcript_id "RECQL4_chr8_144511555,144511789,144512067,144512324,144512561,144512771,144513138,144513480,144513712,144514107,144514362,144514525,144515072,144515242,144515457,144515890,144516764,144517190,144517508+144511680,144511910,144512143,144512391,144512641,144512846,144513217,144513570,144513927,144514188,144514441,144514935,144515149,144515325,144515763,144515987,1445170…	NM_004260	PC-14
chr8	MinION	exon	144514442	144514525	.	-	.	gene_id "212"; transcript_id "RECQL4_chr8_144511555,144511789,144512067,144512324,144512561,144512771,144513138,144513480,144513712,144514107,144514362,144514525,144515072,144515242,144515457,144515890,144516764,144517190,144517508+144511680,144511910,144512143,144512391,144512641,144512846,144513217,144513570,144513927,144514188,144514441,144514935,144515149,144515325,144515763,144515987,1445170…	NM_004260	PC-14
chr8	MinION	exon	144514936	144515072	.	-	.	gene_id "212"; transcript_id "RECQL4_chr8_144511555,144511789,144512067,144512324,144512561,144512771,144513138,144513480,144513712,144514107,144514362,144514525,144515072,144515242,144515457,144515890,144516764,144517190,144517508+144511680,144511910,144512143,144512391,144512641,144512846,144513217,144513570,144513927,144514188,144514441,144514935,144515149,144515325,144515763,144515987,1445170…	NM_004260	PC-14
chr8	MinION	exon	144515150	144515242	.	-	.	gene_id "212"; transcript_id "RECQL4_chr8_144511555,144511789,144512067,144512324,144512561,144512771,144513138,144513480,144513712,144514107,144514362,144514525,144515072,144515242,144515457,144515890,144516764,144517190,144517508+144511680,144511910,144512143,144512391,144512641,144512846,144513217,144513570,144513927,144514188,144514441,144514935,144515149,144515325,144515763,144515987,1445170…	NM_004260	PC-14
chr8	MinION	exon	144515326	144515457	.	-	.	gene_id "212"; transcript_id "RECQL4_chr8_144511555,144511789,144512067,144512324,144512561,144512771,144513138,144513480,144513712,144514107,144514362,144514525,144515072,144515242,144515457,144515890,144516764,144517190,144517508+144511680,144511910,144512143,144512391,144512641,144512846,144513217,144513570,144513927,144514188,144514441,144514935,144515149,144515325,144515763,144515987,1445170…	NM_004260	PC-14
chr8	MinION	exon	144515764	144515890	.	-	.	gene_id "212"; transcript_id "RECQL4_chr8_144511555,144511789,144512067,144512324,144512561,144512771,144513138,144513480,144513712,144514107,144514362,144514525,144515072,144515242,144515457,144515890,144516764,144517190,144517508+144511680,144511910,144512143,144512391,144512641,144512846,144513217,144513570,144513927,144514188,144514441,144514935,144515149,144515325,144515763,144515987,1445170…	NM_004260	PC-14
chr8	MinION	exon	144515988	144516764	.	-	.	gene_id "212"; transcript_id "RECQL4_chr8_144511555,144511789,144512067,144512324,144512561,144512771,144513138,144513480,144513712,144514107,144514362,144514525,144515072,144515242,144515457,144515890,144516764,144517190,144517508+144511680,144511910,144512143,144512391,144512641,144512846,144513217,144513570,144513927,144514188,144514441,144514935,144515149,144515325,144515763,144515987,1445170…	NM_004260	PC-14
chr8	MinION	exon	144517050	144517190	.	-	.	gene_id "212"; transcript_id "RECQL4_chr8_144511555,144511789,144512067,144512324,144512561,144512771,144513138,144513480,144513712,144514107,144514362,144514525,144515072,144515242,144515457,144515890,144516764,144517190,144517508+144511680,144511910,144512143,144512391,144512641,144512846,144513217,144513570,144513927,144514188,144514441,144514935,144515149,144515325,144515763,144515987,1445170…	NM_004260	PC-14
chr8	MinION	exon	144517414	144517508	.	-	.	gene_id "212"; transcript_id "RECQL4_chr8_144511555,144511789,144512067,144512324,144512561,144512771,144513138,144513480,144513712,144514107,144514362,144514525,144515072,144515242,144515457,144515890,144516764,144517190,144517508+144511680,144511910,144512143,144512391,144512641,144512846,144513217,144513570,144513927,144514188,144514441,144514935,144515149,144515325,144515763,144515987,1445170…	NM_004260	PC-14
chr8	MinION	exon	144517602	144517831	.	-	.	gene_id "212"; transcript_id "RECQL4_chr8_144511555,144511789,144512067,144512324,144512561,144512771,144513138,144513480,144513712,144514107,144514362,144514525,144515072,144515242,144515457,144515890,144516764,144517190,144517508+144511680,144511910,144512143,144512391,144512641,144512846,144513217,144513570,144513927,144514188,144514441,144514935,144515149,144515325,144515763,144515987,1445170…	NM_004260	PC-14
chr8	MinION	transcript	144411874	144413623	.	-	.	gene_id "9245"; transcript_id "SLC39A4_chr8_144412666,144412946+144412758,144413236_isoform_RefSeq"; gene_name "SLC39A4"; label "isoform_RefSeq"	NM_001280557	H1819,H2347,PC-14,PC-9,RERF-LC-KJ,VMRC-LCD
chr8	MinION	exon	144411874	144412666	.	-	.	gene_id "9245"; transcript_id "SLC39A4_chr8_144412666,144412946+144412758,144413236_isoform_RefSeq"; gene_name "SLC39A4"; exon_number "1"; label "isoform_RefSeq"	NM_001280557	H1819,H2347,PC-14,PC-9,RERF-LC-KJ,VMRC-LCD
chr8	MinION	exon	144412759	144412946	.	-	.	gene_id "9245"; transcript_id "SLC39A4_chr8_144412666,144412946+144412758,144413236_isoform_RefSeq"; gene_name "SLC39A4"; exon_number "2"; label "isoform_RefSeq"	NM_001280557	H1819,H2347,PC-14,PC-9,RERF-LC-KJ,VMRC-LCD
chr8	MinION	exon	144413237	144413623	.	-	.	gene_id "9245"; transcript_id "SLC39A4_chr8_144412666,144412946+144412758,144413236_isoform_RefSeq"; gene_name "SLC39A4"; exon_number "3"; label "isoform_RefSeq"	NM_001280557	H1819,H2347,PC-14,PC-9,RERF-LC-KJ,VMRC-LCD
chr8	MinION	transcript	144095035	144097529	.	+	.	gene_id "13567"; transcript_id "CYC1_chr8_144096029,144096250,144096494,144096744,144097134+144096123,144096336,144096583,144097033,144097231_isoform_RefSeq"; gene_name "CYC1"; label "isoform_RefSeq"	NM_001916	A427,ABC-1,H1299,H1437,H1648,H1650,H1819,H2126,H2228,H2347,H322,II-18,PC-14,PC-3,RERF-LC-MS,VMRC-LCD
chr8	MinION	exon	144095035	144096029	.	+	.	gene_id "13567"; transcript_id "CYC1_chr8_144096029,144096250,144096494,144096744,144097134+144096123,144096336,144096583,144097033,144097231_isoform_RefSeq"; gene_name "CYC1"; exon_number "1"; label "isoform_RefSeq"	NM_001916	A427,ABC-1,H1299,H1437,H1648,H1650,H1819,H2126,H2228,H2347,H322,II-18,PC-14,PC-3,RERF-LC-MS,VMRC-LCD
chr8	MinION	exon	144096124	144096250	.	+	.	gene_id "13567"; transcript_id "CYC1_chr8_144096029,144096250,144096494,144096744,144097134+144096123,144096336,144096583,144097033,144097231_isoform_RefSeq"; gene_name "CYC1"; exon_number "2"; label "isoform_RefSeq"	NM_001916	A427,ABC-1,H1299,H1437,H1648,H1650,H1819,H2126,H2228,H2347,H322,II-18,PC-14,PC-3,RERF-LC-MS,VMRC-LCD
chr8	MinION	exon	144096337	144096494	.	+	.	gene_id "13567"; transcript_id "CYC1_chr8_144096029,144096250,144096494,144096744,144097134+144096123,144096336,144096583,144097033,144097231_isoform_RefSeq"; gene_name "CYC1"; exon_number "3"; label "isoform_RefSeq"	NM_001916	A427,ABC-1,H1299,H1437,H1648,H1650,H1819,H2126,H2228,H2347,H322,II-18,PC-14,PC-3,RERF-LC-MS,VMRC-LCD
chr8	MinION	exon	144096584	144096744	.	+	.	gene_id "13567"; transcript_id "CYC1_chr8_144096029,144096250,144096494,144096744,144097134+144096123,144096336,144096583,144097033,144097231_isoform_RefSeq"; gene_name "CYC1"; exon_number "4"; label "isoform_RefSeq"	NM_001916	A427,ABC-1,H1299,H1437,H1648,H1650,H1819,H2126,H2228,H2347,H322,II-18,PC-14,PC-3,RERF-LC-MS,VMRC-LCD
chr8	MinION	exon	144097034	144097134	.	+	.	gene_id "13567"; transcript_id "CYC1_chr8_144096029,144096250,144096494,144096744,144097134+144096123,144096336,144096583,144097033,144097231_isoform_RefSeq"; gene_name "CYC1"; exon_number "5"; label "isoform_RefSeq"	NM_001916	A427,ABC-1,H1299,H1437,H1648,H1650,H1819,H2126,H2228,H2347,H322,II-18,PC-14,PC-3,RERF-LC-MS,VMRC-LCD
chr8	MinION	exon	144097232	144097529	.	+	.	gene_id "13567"; transcript_id "CYC1_chr8_144096029,144096250,144096494,144096744,144097134+144096123,144096336,144096583,144097033,144097231_isoform_RefSeq"; gene_name "CYC1"; exon_number "6"; label "isoform_RefSeq"	NM_001916	A427,ABC-1,H1299,H1437,H1648,H1650,H1819,H2126,H2228,H2347,H322,II-18,PC-14,PC-3,RERF-LC-MS,VMRC-LCD
chr8	MinION	transcript	18063468	18084326	.	-	.	gene_id "804"; transcript_id "ASAH1_chr8_18067298,18069878,18071390,18075587+18069791,18071299,18075540,18083980_isoform_RefSeq"; gene_name "ASAH1"; label "isoform_RefSeq"	NM_177924	A427,A549,ABC-1,H1437,H1648,H1819,H2126,H2347,II-18,PC-14,PC-3,PC-9,RERF-LC-Ad1,RERF-LC-Ad2,RERF-LC-KJ,RERF-LC-MS,RERF-LC-OK,VMRC-LCD
chr8	MinION	exon	18063468	18067298	.	-	.	gene_id "804"; transcript_id "ASAH1_chr8_18067298,18069878,18071390,18075587+18069791,18071299,18075540,18083980_isoform_RefSeq"; gene_name "ASAH1"; exon_number "1"; label "isoform_RefSeq"	NM_177924	A427,A549,ABC-1,H1437,H1648,H1819,H2126,H2347,II-18,PC-14,PC-3,PC-9,RERF-LC-Ad1,RERF-LC-Ad2,RERF-LC-KJ,RERF-LC-MS,RERF-LC-OK,VMRC-LCD
chr8	MinION	exon	18069792	18069878	.	-	.	gene_id "804"; transcript_id "ASAH1_chr8_18067298,18069878,18071390,18075587+18069791,18071299,18075540,18083980_isoform_RefSeq"; gene_name "ASAH1"; exon_number "2"; label "isoform_RefSeq"	NM_177924	A427,A549,ABC-1,H1437,H1648,H1819,H2126,H2347,II-18,PC-14,PC-3,PC-9,RERF-LC-Ad1,RERF-LC-Ad2,RERF-LC-KJ,RERF-LC-MS,RERF-LC-OK,VMRC-LCD
chr8	MinION	exon	18071300	18071390	.	-	.	gene_id "804"; transcript_id "ASAH1_chr8_18067298,18069878,18071390,18075587+18069791,18071299,18075540,18083980_isoform_RefSeq"; gene_name "ASAH1"; exon_number "3"; label "isoform_RefSeq"	NM_177924	A427,A549,ABC-1,H1437,H1648,H1819,H2126,H2347,II-18,PC-14,PC-3,PC-9,RERF-LC-Ad1,RERF-LC-Ad2,RERF-LC-KJ,RERF-LC-MS,RERF-LC-OK,VMRC-LCD
chr8	MinION	exon	18075541	18075587	.	-	.	gene_id "804"; transcript_id "ASAH1_chr8_18067298,18069878,18071390,18075587+18069791,18071299,18075540,18083980_isoform_RefSeq"; gene_name "ASAH1"; exon_number "4"; label "isoform_RefSeq"	NM_177924	A427,A549,ABC-1,H1437,H1648,H1819,H2126,H2347,II-18,PC-14,PC-3,PC-9,RERF-LC-Ad1,RERF-LC-Ad2,RERF-LC-KJ,RERF-LC-MS,RERF-LC-OK,VMRC-LCD
chr8	MinION	exon	18083981	18084326	.	-	.	gene_id "804"; transcript_id "ASAH1_chr8_18067298,18069878,18071390,18075587+18069791,18071299,18075540,18083980_isoform_RefSeq"; gene_name "ASAH1"; exon_number "5"; label "isoform_RefSeq"	NM_177924	A427,A549,ABC-1,H1437,H1648,H1819,H2126,H2347,II-18,PC-14,PC-3,PC-9,RERF-LC-Ad1,RERF-LC-Ad2,RERF-LC-KJ,RERF-LC-MS,RERF-LC-OK,VMRC-LCD
chr9	MinION	transcript	137188631	137190774	.	+	.	gene_id "10983"; transcript_id "SSNA1_chr9_137189265+137189806_isoform_RefSeq"; gene_name "SSNA1"; label "isoform_RefSeq"	NM_003731	A427,A549,ABC-1,H1299,H1437,H1648,H1650,H1819,H2126,H2228,H2347,H322,II-18,PC-14,PC-3,PC-9,RERF-LC-Ad2,RERF-LC-KJ,RERF-LC-MS,RERF-LC-OK,VMRC-LCD
chr9	MinION	exon	137188631	137189265	.	+	.	gene_id "10983"; transcript_id "SSNA1_chr9_137189265+137189806_isoform_RefSeq"; gene_name "SSNA1"; exon_number "1"; label "isoform_RefSeq"	NM_003731	A427,A549,ABC-1,H1299,H1437,H1648,H1650,H1819,H2126,H2228,H2347,H322,II-18,PC-14,PC-3,PC-9,RERF-LC-Ad2,RERF-LC-KJ,RERF-LC-MS,RERF-LC-OK,VMRC-LCD
chr9	MinION	exon	137189807	137190774	.	+	.	gene_id "10983"; transcript_id "SSNA1_chr9_137189265+137189806_isoform_RefSeq"; gene_name "SSNA1"; exon_number "2"; label "isoform_RefSeq"	NM_003731	A427,A549,ABC-1,H1299,H1437,H1648,H1650,H1819,H2126,H2228,H2347,H322,II-18,PC-14,PC-3,PC-9,RERF-LC-Ad2,RERF-LC-KJ,RERF-LC-MS,RERF-LC-OK,VMRC-LCD
chr9	MinION	transcript	113407232	113410614	.	-	.	gene_id "3182"; transcript_id "POLE3_chr9_113408983,113409728,113410140+113409609,113410054,113410227_isoform_RefSeq"; gene_name "POLE3"; label "isoform_RefSeq"	NM_017443	A427,H1299,H1650,PC-14,PC-3
chr9	MinION	exon	113407232	113408983	.	-	.	gene_id "3182"; transcript_id "POLE3_chr9_113408983,113409728,113410140+113409609,113410054,113410227_isoform_RefSeq"; gene_name "POLE3"; exon_number "1"; label "isoform_RefSeq"	NM_017443	A427,H1299,H1650,PC-14,PC-3
chr9	MinION	exon	113409610	113409728	.	-	.	gene_id "3182"; transcript_id "POLE3_chr9_113408983,113409728,113410140+113409609,113410054,113410227_isoform_RefSeq"; gene_name "POLE3"; exon_number "2"; label "isoform_RefSeq"	NM_017443	A427,H1299,H1650,PC-14,PC-3
chr9	MinION	exon	113410055	113410140	.	-	.	gene_id "3182"; transcript_id "POLE3_chr9_113408983,113409728,113410140+113409609,113410054,113410227_isoform_RefSeq"; gene_name "POLE3"; exon_number "3"; label "isoform_RefSeq"	NM_017443	A427,H1299,H1650,PC-14,PC-3
chr9	MinION	exon	113410228	113410614	.	-	.	gene_id "3182"; transcript_id "POLE3_chr9_113408983,113409728,113410140+113409609,113410054,113410227_isoform_RefSeq"; gene_name "POLE3"; exon_number "4"; label "isoform_RefSeq"	NM_017443	A427,H1299,H1650,PC-14,PC-3
chr9	MinION	transcript	136992341	136994075	.	+	.	gene_id "18184"; transcript_id "PAXX_chr9_136992562,136993243,136993411,136993664+136992639,136993342,136993579,136993765_isoform_RefSeq"; gene_name "PAXX"; label "isoform_RefSeq"	NM_183241	A427,H1299,H1437,H1648,H1650,H1819,H2126,H2228,H322,II-18,PC-14,PC-3,RERF-LC-Ad1,RERF-LC-Ad2,RERF-LC-KJ,RERF-LC-OK,VMRC-LCD
chr9	MinION	exon	136992341	136992562	.	+	.	gene_id "18184"; transcript_id "PAXX_chr9_136992562,136993243,136993411,136993664+136992639,136993342,136993579,136993765_isoform_RefSeq"; gene_name "PAXX"; exon_number "1"; label "isoform_RefSeq"	NM_183241	A427,H1299,H1437,H1648,H1650,H1819,H2126,H2228,H322,II-18,PC-14,PC-3,RERF-LC-Ad1,RERF-LC-Ad2,RERF-LC-KJ,RERF-LC-OK,VMRC-LCD
chr9	MinION	exon	136992640	136993243	.	+	.	gene_id "18184"; transcript_id "PAXX_chr9_136992562,136993243,136993411,136993664+136992639,136993342,136993579,136993765_isoform_RefSeq"; gene_name "PAXX"; exon_number "2"; label "isoform_RefSeq"	NM_183241	A427,H1299,H1437,H1648,H1650,H1819,H2126,H2228,H322,II-18,PC-14,PC-3,RERF-LC-Ad1,RERF-LC-Ad2,RERF-LC-KJ,RERF-LC-OK,VMRC-LCD
chr9	MinION	exon	136993343	136993411	.	+	.	gene_id "18184"; transcript_id "PAXX_chr9_136992562,136993243,136993411,136993664+136992639,136993342,136993579,136993765_isoform_RefSeq"; gene_name "PAXX"; exon_number "3"; label "isoform_RefSeq"	NM_183241	A427,H1299,H1437,H1648,H1650,H1819,H2126,H2228,H322,II-18,PC-14,PC-3,RERF-LC-Ad1,RERF-LC-Ad2,RERF-LC-KJ,RERF-LC-OK,VMRC-LCD
chr9	MinION	exon	136993580	136993664	.	+	.	gene_id "18184"; transcript_id "PAXX_chr9_136992562,136993243,136993411,136993664+136992639,136993342,136993579,136993765_isoform_RefSeq"; gene_name "PAXX"; exon_number "4"; label "isoform_RefSeq"	NM_183241	A427,H1299,H1437,H1648,H1650,H1819,H2126,H2228,H322,II-18,PC-14,PC-3,RERF-LC-Ad1,RERF-LC-Ad2,RERF-LC-KJ,RERF-LC-OK,VMRC-LCD
chr9	MinION	exon	136993766	136994075	.	+	.	gene_id "18184"; transcript_id "PAXX_chr9_136992562,136993243,136993411,136993664+136992639,136993342,136993579,136993765_isoform_RefSeq"; gene_name "PAXX"; exon_number "5"; label "isoform_RefSeq"	NM_183241	A427,H1299,H1437,H1648,H1650,H1819,H2126,H2228,H322,II-18,PC-14,PC-3,RERF-LC-Ad1,RERF-LC-Ad2,RERF-LC-KJ,RERF-LC-OK,VMRC-LCD
chr9	MinION	transcript	136992340	136993995	.	+	.	gene_id "18184"; transcript_id "PAXX_chr9_136993243,136993411,136993664+136993342,136993579,136993765_isoform_RefSeq"; gene_name "PAXX"; label "isoform_RefSeq"	NM_183241	H1299,H1650,H1819,H322,PC-14,RERF-LC-Ad1,VMRC-LCD
chr9	MinION	exon	136992340	136993243	.	+	.	gene_id "18184"; transcript_id "PAXX_chr9_136993243,136993411,136993664+136993342,136993579,136993765_isoform_RefSeq"; gene_name "PAXX"; exon_number "1"; label "isoform_RefSeq"	NM_183241	H1299,H1650,H1819,H322,PC-14,RERF-LC-Ad1,VMRC-LCD
chr9	MinION	exon	136993343	136993411	.	+	.	gene_id "18184"; transcript_id "PAXX_chr9_136993243,136993411,136993664+136993342,136993579,136993765_isoform_RefSeq"; gene_name "PAXX"; exon_number "2"; label "isoform_RefSeq"	NM_183241	H1299,H1650,H1819,H322,PC-14,RERF-LC-Ad1,VMRC-LCD
chr9	MinION	exon	136993580	136993664	.	+	.	gene_id "18184"; transcript_id "PAXX_chr9_136993243,136993411,136993664+136993342,136993579,136993765_isoform_RefSeq"; gene_name "PAXX"; exon_number "3"; label "isoform_RefSeq"	NM_183241	H1299,H1650,H1819,H322,PC-14,RERF-LC-Ad1,VMRC-LCD
chr9	MinION	exon	136993766	136993995	.	+	.	gene_id "18184"; transcript_id "PAXX_chr9_136993243,136993411,136993664+136993342,136993579,136993765_isoform_RefSeq"; gene_name "PAXX"; exon_number "4"; label "isoform_RefSeq"	NM_183241	H1299,H1650,H1819,H322,PC-14,RERF-LC-Ad1,VMRC-LCD
chr9	MinION	transcript	111591357	111599867	.	-	.	gene_id "3521"; transcript_id "PTGR1_chr9_111592982,111594267,111597432+111594221,111597316,111599602_isoform_RefSeq"; gene_name "PTGR1"; label "isoform_RefSeq"	NM_001146108	A549,H1437,H1648,H1650,II-18,PC-14,PC-9
chr9	MinION	exon	111591357	111592982	.	-	.	gene_id "3521"; transcript_id "PTGR1_chr9_111592982,111594267,111597432+111594221,111597316,111599602_isoform_RefSeq"; gene_name "PTGR1"; exon_number "1"; label "isoform_RefSeq"	NM_001146108	A549,H1437,H1648,H1650,II-18,PC-14,PC-9
chr9	MinION	exon	111594222	111594267	.	-	.	gene_id "3521"; transcript_id "PTGR1_chr9_111592982,111594267,111597432+111594221,111597316,111599602_isoform_RefSeq"; gene_name "PTGR1"; exon_number "2"; label "isoform_RefSeq"	NM_001146108	A549,H1437,H1648,H1650,II-18,PC-14,PC-9
chr9	MinION	exon	111597317	111597432	.	-	.	gene_id "3521"; transcript_id "PTGR1_chr9_111592982,111594267,111597432+111594221,111597316,111599602_isoform_RefSeq"; gene_name "PTGR1"; exon_number "3"; label "isoform_RefSeq"	NM_001146108	A549,H1437,H1648,H1650,II-18,PC-14,PC-9
chr9	MinION	exon	111599603	111599867	.	-	.	gene_id "3521"; transcript_id "PTGR1_chr9_111592982,111594267,111597432+111594221,111597316,111599602_isoform_RefSeq"; gene_name "PTGR1"; exon_number "4"; label "isoform_RefSeq"	NM_001146108	A549,H1437,H1648,H1650,II-18,PC-14,PC-9
chr9	MinION	transcript	123121617	123268641	.	-	.	gene_id "17594"; transcript_id "STRBP_chr9_123125673,123128258,123132968,123136181,123136515,123139687,123147054,123147870,123158123,123158429,123159207,123160462,123161068,123170046,123173842,123179227,123184298+123128213,123132844,123136040,123136380,123139528,123146854,123147777,123158011,123158331,123159095,123160366,123160976,123169901,123173676,123179006,123184131,123268435_isoform_RefSeq";…	NM_001171137	A549,H1299,H1437,H1648,II-18,PC-14,PC-9,RERF-LC-KJ,VMRC-LCD
chr9	MinION	exon	123121617	123125673	.	-	.	gene_id "17594"; transcript_id "STRBP_chr9_123125673,123128258,123132968,123136181,123136515,123139687,123147054,123147870,123158123,123158429,123159207,123160462,123161068,123170046,123173842,123179227,123184298+123128213,123132844,123136040,123136380,123139528,123146854,123147777,123158011,123158331,123159095,123160366,123160976,123169901,123173676,123179006,123184131,123268435_isoform_RefSeq";…	NM_001171137	A549,H1299,H1437,H1648,II-18,PC-14,PC-9,RERF-LC-KJ,VMRC-LCD
chr9	MinION	exon	123128214	123128258	.	-	.	gene_id "17594"; transcript_id "STRBP_chr9_123125673,123128258,123132968,123136181,123136515,123139687,123147054,123147870,123158123,123158429,123159207,123160462,123161068,123170046,123173842,123179227,123184298+123128213,123132844,123136040,123136380,123139528,123146854,123147777,123158011,123158331,123159095,123160366,123160976,123169901,123173676,123179006,123184131,123268435_isoform_RefSeq";…	NM_001171137	A549,H1299,H1437,H1648,II-18,PC-14,PC-9,RERF-LC-KJ,VMRC-LCD
chr9	MinION	exon	123132845	123132968	.	-	.	gene_id "17594"; transcript_id "STRBP_chr9_123125673,123128258,123132968,123136181,123136515,123139687,123147054,123147870,123158123,123158429,123159207,123160462,123161068,123170046,123173842,123179227,123184298+123128213,123132844,123136040,123136380,123139528,123146854,123147777,123158011,123158331,123159095,123160366,123160976,123169901,123173676,123179006,123184131,123268435_isoform_RefSeq";…	NM_001171137	A549,H1299,H1437,H1648,II-18,PC-14,PC-9,RERF-LC-KJ,VMRC-LCD
chr9	MinION	exon	123136041	123136181	.	-	.	gene_id "17594"; transcript_id "STRBP_chr9_123125673,123128258,123132968,123136181,123136515,123139687,123147054,123147870,123158123,123158429,123159207,123160462,123161068,123170046,123173842,123179227,123184298+123128213,123132844,123136040,123136380,123139528,123146854,123147777,123158011,123158331,123159095,123160366,123160976,123169901,123173676,123179006,123184131,123268435_isoform_RefSeq";…	NM_001171137	A549,H1299,H1437,H1648,II-18,PC-14,PC-9,RERF-LC-KJ,VMRC-LCD
chr9	MinION	exon	123136381	123136515	.	-	.	gene_id "17594"; transcript_id "STRBP_chr9_123125673,123128258,123132968,123136181,123136515,123139687,123147054,123147870,123158123,123158429,123159207,123160462,123161068,123170046,123173842,123179227,123184298+123128213,123132844,123136040,123136380,123139528,123146854,123147777,123158011,123158331,123159095,123160366,123160976,123169901,123173676,123179006,123184131,123268435_isoform_RefSeq";…	NM_001171137	A549,H1299,H1437,H1648,II-18,PC-14,PC-9,RERF-LC-KJ,VMRC-LCD
chr9	MinION	exon	123139529	123139687	.	-	.	gene_id "17594"; transcript_id "STRBP_chr9_123125673,123128258,123132968,123136181,123136515,123139687,123147054,123147870,123158123,123158429,123159207,123160462,123161068,123170046,123173842,123179227,123184298+123128213,123132844,123136040,123136380,123139528,123146854,123147777,123158011,123158331,123159095,123160366,123160976,123169901,123173676,123179006,123184131,123268435_isoform_RefSeq";…	NM_001171137	A549,H1299,H1437,H1648,II-18,PC-14,PC-9,RERF-LC-KJ,VMRC-LCD
chr9	MinION	exon	123146855	123147054	.	-	.	gene_id "17594"; transcript_id "STRBP_chr9_123125673,123128258,123132968,123136181,123136515,123139687,123147054,123147870,123158123,123158429,123159207,123160462,123161068,123170046,123173842,123179227,123184298+123128213,123132844,123136040,123136380,123139528,123146854,123147777,123158011,123158331,123159095,123160366,123160976,123169901,123173676,123179006,123184131,123268435_isoform_RefSeq";…	NM_001171137	A549,H1299,H1437,H1648,II-18,PC-14,PC-9,RERF-LC-KJ,VMRC-LCD
chr9	MinION	exon	123147778	123147870	.	-	.	gene_id "17594"; transcript_id "STRBP_chr9_123125673,123128258,123132968,123136181,123136515,123139687,123147054,123147870,123158123,123158429,123159207,123160462,123161068,123170046,123173842,123179227,123184298+123128213,123132844,123136040,123136380,123139528,123146854,123147777,123158011,123158331,123159095,123160366,123160976,123169901,123173676,123179006,123184131,123268435_isoform_RefSeq";…	NM_001171137	A549,H1299,H1437,H1648,II-18,PC-14,PC-9,RERF-LC-KJ,VMRC-LCD
chr9	MinION	exon	123158012	123158123	.	-	.	gene_id "17594"; transcript_id "STRBP_chr9_123125673,123128258,123132968,123136181,123136515,123139687,123147054,123147870,123158123,123158429,123159207,123160462,123161068,123170046,123173842,123179227,123184298+123128213,123132844,123136040,123136380,123139528,123146854,123147777,123158011,123158331,123159095,123160366,123160976,123169901,123173676,123179006,123184131,123268435_isoform_RefSeq";…	NM_001171137	A549,H1299,H1437,H1648,II-18,PC-14,PC-9,RERF-LC-KJ,VMRC-LCD
chr9	MinION	exon	123158332	123158429	.	-	.	gene_id "17594"; transcript_id "STRBP_chr9_123125673,123128258,123132968,123136181,123136515,123139687,123147054,123147870,123158123,123158429,123159207,123160462,123161068,123170046,123173842,123179227,123184298+123128213,123132844,123136040,123136380,123139528,123146854,123147777,123158011,123158331,123159095,123160366,123160976,123169901,123173676,123179006,123184131,123268435_isoform_RefSeq";…	NM_001171137	A549,H1299,H1437,H1648,II-18,PC-14,PC-9,RERF-LC-KJ,VMRC-LCD
chr9	MinION	exon	123159096	123159207	.	-	.	gene_id "17594"; transcript_id "STRBP_chr9_123125673,123128258,123132968,123136181,123136515,123139687,123147054,123147870,123158123,123158429,123159207,123160462,123161068,123170046,123173842,123179227,123184298+123128213,123132844,123136040,123136380,123139528,123146854,123147777,123158011,123158331,123159095,123160366,123160976,123169901,123173676,123179006,123184131,123268435_isoform_RefSeq";…	NM_001171137	A549,H1299,H1437,H1648,II-18,PC-14,PC-9,RERF-LC-KJ,VMRC-LCD
chr9	MinION	exon	123160367	123160462	.	-	.	gene_id "17594"; transcript_id "STRBP_chr9_123125673,123128258,123132968,123136181,123136515,123139687,123147054,123147870,123158123,123158429,123159207,123160462,123161068,123170046,123173842,123179227,123184298+123128213,123132844,123136040,123136380,123139528,123146854,123147777,123158011,123158331,123159095,123160366,123160976,123169901,123173676,123179006,123184131,123268435_isoform_RefSeq";…	NM_001171137	A549,H1299,H1437,H1648,II-18,PC-14,PC-9,RERF-LC-KJ,VMRC-LCD
chr9	MinION	exon	123160977	123161068	.	-	.	gene_id "17594"; transcript_id "STRBP_chr9_123125673,123128258,123132968,123136181,123136515,123139687,123147054,123147870,123158123,123158429,123159207,123160462,123161068,123170046,123173842,123179227,123184298+123128213,123132844,123136040,123136380,123139528,123146854,123147777,123158011,123158331,123159095,123160366,123160976,123169901,123173676,123179006,123184131,123268435_isoform_RefSeq";…	NM_001171137	A549,H1299,H1437,H1648,II-18,PC-14,PC-9,RERF-LC-KJ,VMRC-LCD
chr9	MinION	exon	123169902	123170046	.	-	.	gene_id "17594"; transcript_id "STRBP_chr9_123125673,123128258,123132968,123136181,123136515,123139687,123147054,123147870,123158123,123158429,123159207,123160462,123161068,123170046,123173842,123179227,123184298+123128213,123132844,123136040,123136380,123139528,123146854,123147777,123158011,123158331,123159095,123160366,123160976,123169901,123173676,123179006,123184131,123268435_isoform_RefSeq";…	NM_001171137	A549,H1299,H1437,H1648,II-18,PC-14,PC-9,RERF-LC-KJ,VMRC-LCD
chr9	MinION	exon	123173677	123173842	.	-	.	gene_id "17594"; transcript_id "STRBP_chr9_123125673,123128258,123132968,123136181,123136515,123139687,123147054,123147870,123158123,123158429,123159207,123160462,123161068,123170046,123173842,123179227,123184298+123128213,123132844,123136040,123136380,123139528,123146854,123147777,123158011,123158331,123159095,123160366,123160976,123169901,123173676,123179006,123184131,123268435_isoform_RefSeq";…	NM_001171137	A549,H1299,H1437,H1648,II-18,PC-14,PC-9,RERF-LC-KJ,VMRC-LCD
chr9	MinION	exon	123179007	123179227	.	-	.	gene_id "17594"; transcript_id "STRBP_chr9_123125673,123128258,123132968,123136181,123136515,123139687,123147054,123147870,123158123,123158429,123159207,123160462,123161068,123170046,123173842,123179227,123184298+123128213,123132844,123136040,123136380,123139528,123146854,123147777,123158011,123158331,123159095,123160366,123160976,123169901,123173676,123179006,123184131,123268435_isoform_RefSeq";…	NM_001171137	A549,H1299,H1437,H1648,II-18,PC-14,PC-9,RERF-LC-KJ,VMRC-LCD
chr9	MinION	exon	123184132	123184298	.	-	.	gene_id "17594"; transcript_id "STRBP_chr9_123125673,123128258,123132968,123136181,123136515,123139687,123147054,123147870,123158123,123158429,123159207,123160462,123161068,123170046,123173842,123179227,123184298+123128213,123132844,123136040,123136380,123139528,123146854,123147777,123158011,123158331,123159095,123160366,123160976,123169901,123173676,123179006,123184131,123268435_isoform_RefSeq";…	NM_001171137	A549,H1299,H1437,H1648,II-18,PC-14,PC-9,RERF-LC-KJ,VMRC-LCD
chr9	MinION	exon	123268436	123268641	.	-	.	gene_id "17594"; transcript_id "STRBP_chr9_123125673,123128258,123132968,123136181,123136515,123139687,123147054,123147870,123158123,123158429,123159207,123160462,123161068,123170046,123173842,123179227,123184298+123128213,123132844,123136040,123136380,123139528,123146854,123147777,123158011,123158331,123159095,123160366,123160976,123169901,123173676,123179006,123184131,123268435_isoform_RefSeq";…	NM_001171137	A549,H1299,H1437,H1648,II-18,PC-14,PC-9,RERF-LC-KJ,VMRC-LCD
chr9	MinION	transcript	135087605	135098106	.	+	.	gene_id "16123"; transcript_id "OLFM1_chr9_135088139,135090344,135096019+135090194,135095863,135097780_isoform_RefSeq"; gene_name "OLFM1"; label "isoform_RefSeq"	NM_001282611	PC-14
chr9	MinION	exon	135087605	135088139	.	+	.	gene_id "16123"; transcript_id "OLFM1_chr9_135088139,135090344,135096019+135090194,135095863,135097780_isoform_RefSeq"; gene_name "OLFM1"; exon_number "1"; label "isoform_RefSeq"	NM_001282611	PC-14
chr9	MinION	exon	135090195	135090344	.	+	.	gene_id "16123"; transcript_id "OLFM1_chr9_135088139,135090344,135096019+135090194,135095863,135097780_isoform_RefSeq"; gene_name "OLFM1"; exon_number "2"; label "isoform_RefSeq"	NM_001282611	PC-14
chr9	MinION	exon	135095864	135096019	.	+	.	gene_id "16123"; transcript_id "OLFM1_chr9_135088139,135090344,135096019+135090194,135095863,135097780_isoform_RefSeq"; gene_name "OLFM1"; exon_number "3"; label "isoform_RefSeq"	NM_001282611	PC-14
chr9	MinION	exon	135097781	135098106	.	+	.	gene_id "16123"; transcript_id "OLFM1_chr9_135088139,135090344,135096019+135090194,135095863,135097780_isoform_RefSeq"; gene_name "OLFM1"; exon_number "4"; label "isoform_RefSeq"	NM_001282611	PC-14
chr9	MinION	transcript	136992397	136993990	.	+	.	gene_id "18184"; transcript_id "PAXX_chr9_136992974,136993243,136993411,136993664+136993052,136993342,136993579,136993765_isoform_RefSeq"; gene_name "PAXX"; label "isoform_RefSeq"	NM_183241	ABC-1,H1299,H1650,H2347,H322,PC-14,PC-3,PC-9,RERF-LC-KJ,RERF-LC-MS
chr9	MinION	exon	136992397	136992974	.	+	.	gene_id "18184"; transcript_id "PAXX_chr9_136992974,136993243,136993411,136993664+136993052,136993342,136993579,136993765_isoform_RefSeq"; gene_name "PAXX"; exon_number "1"; label "isoform_RefSeq"	NM_183241	ABC-1,H1299,H1650,H2347,H322,PC-14,PC-3,PC-9,RERF-LC-KJ,RERF-LC-MS
chr9	MinION	exon	136993053	136993243	.	+	.	gene_id "18184"; transcript_id "PAXX_chr9_136992974,136993243,136993411,136993664+136993052,136993342,136993579,136993765_isoform_RefSeq"; gene_name "PAXX"; exon_number "2"; label "isoform_RefSeq"	NM_183241	ABC-1,H1299,H1650,H2347,H322,PC-14,PC-3,PC-9,RERF-LC-KJ,RERF-LC-MS
chr9	MinION	exon	136993343	136993411	.	+	.	gene_id "18184"; transcript_id "PAXX_chr9_136992974,136993243,136993411,136993664+136993052,136993342,136993579,136993765_isoform_RefSeq"; gene_name "PAXX"; exon_number "3"; label "isoform_RefSeq"	NM_183241	ABC-1,H1299,H1650,H2347,H322,PC-14,PC-3,PC-9,RERF-LC-KJ,RERF-LC-MS
chr9	MinION	exon	136993580	136993664	.	+	.	gene_id "18184"; transcript_id "PAXX_chr9_136992974,136993243,136993411,136993664+136993052,136993342,136993579,136993765_isoform_RefSeq"; gene_name "PAXX"; exon_number "4"; label "isoform_RefSeq"	NM_183241	ABC-1,H1299,H1650,H2347,H322,PC-14,PC-3,PC-9,RERF-LC-KJ,RERF-LC-MS
chr9	MinION	exon	136993766	136993990	.	+	.	gene_id "18184"; transcript_id "PAXX_chr9_136992974,136993243,136993411,136993664+136993052,136993342,136993579,136993765_isoform_RefSeq"; gene_name "PAXX"; exon_number "5"; label "isoform_RefSeq"	NM_183241	ABC-1,H1299,H1650,H2347,H322,PC-14,PC-3,PC-9,RERF-LC-KJ,RERF-LC-MS
chr9	MinION	transcript	136992326	136994072	.	+	.	gene_id "18184"; transcript_id "PAXX_chr9_136992562,136992700,136993243,136993411,136993664+136992639,136992924,136993342,136993579,136993765_isoform_RefSeq"; gene_name "PAXX"; label "isoform_RefSeq"	NM_183241	H1648,H1650,H2126,H2228,H322,PC-14,RERF-LC-Ad2,RERF-LC-KJ,RERF-LC-OK
chr9	MinION	exon	136992326	136992562	.	+	.	gene_id "18184"; transcript_id "PAXX_chr9_136992562,136992700,136993243,136993411,136993664+136992639,136992924,136993342,136993579,136993765_isoform_RefSeq"; gene_name "PAXX"; exon_number "1"; label "isoform_RefSeq"	NM_183241	H1648,H1650,H2126,H2228,H322,PC-14,RERF-LC-Ad2,RERF-LC-KJ,RERF-LC-OK
chr9	MinION	exon	136992640	136992700	.	+	.	gene_id "18184"; transcript_id "PAXX_chr9_136992562,136992700,136993243,136993411,136993664+136992639,136992924,136993342,136993579,136993765_isoform_RefSeq"; gene_name "PAXX"; exon_number "2"; label "isoform_RefSeq"	NM_183241	H1648,H1650,H2126,H2228,H322,PC-14,RERF-LC-Ad2,RERF-LC-KJ,RERF-LC-OK
chr9	MinION	exon	136992925	136993243	.	+	.	gene_id "18184"; transcript_id "PAXX_chr9_136992562,136992700,136993243,136993411,136993664+136992639,136992924,136993342,136993579,136993765_isoform_RefSeq"; gene_name "PAXX"; exon_number "3"; label "isoform_RefSeq"	NM_183241	H1648,H1650,H2126,H2228,H322,PC-14,RERF-LC-Ad2,RERF-LC-KJ,RERF-LC-OK
chr9	MinION	exon	136993343	136993411	.	+	.	gene_id "18184"; transcript_id "PAXX_chr9_136992562,136992700,136993243,136993411,136993664+136992639,136992924,136993342,136993579,136993765_isoform_RefSeq"; gene_name "PAXX"; exon_number "4"; label "isoform_RefSeq"	NM_183241	H1648,H1650,H2126,H2228,H322,PC-14,RERF-LC-Ad2,RERF-LC-KJ,RERF-LC-OK
chr9	MinION	exon	136993580	136993664	.	+	.	gene_id "18184"; transcript_id "PAXX_chr9_136992562,136992700,136993243,136993411,136993664+136992639,136992924,136993342,136993579,136993765_isoform_RefSeq"; gene_name "PAXX"; exon_number "5"; label "isoform_RefSeq"	NM_183241	H1648,H1650,H2126,H2228,H322,PC-14,RERF-LC-Ad2,RERF-LC-KJ,RERF-LC-OK
chr9	MinION	exon	136993766	136994072	.	+	.	gene_id "18184"; transcript_id "PAXX_chr9_136992562,136992700,136993243,136993411,136993664+136992639,136992924,136993342,136993579,136993765_isoform_RefSeq"; gene_name "PAXX"; exon_number "6"; label "isoform_RefSeq"	NM_183241	H1648,H1650,H2126,H2228,H322,PC-14,RERF-LC-Ad2,RERF-LC-KJ,RERF-LC-OK
chr9	MinION	transcript	136849689	136851038	.	+	.	gene_id "689"; transcript_id "PHPT1_chr9_136850137+136850754_isoform_RefSeq"; gene_name "PHPT1"; label "isoform_RefSeq"	NM_001287342	A427,A549,H2126,H2228,PC-14,PC-3,RERF-LC-Ad1,RERF-LC-KJ
chr9	MinION	exon	136849689	136850137	.	+	.	gene_id "689"; transcript_id "PHPT1_chr9_136850137+136850754_isoform_RefSeq"; gene_name "PHPT1"; exon_number "1"; label "isoform_RefSeq"	NM_001287342	A427,A549,H2126,H2228,PC-14,PC-3,RERF-LC-Ad1,RERF-LC-KJ
chr9	MinION	exon	136850755	136851038	.	+	.	gene_id "689"; transcript_id "PHPT1_chr9_136850137+136850754_isoform_RefSeq"; gene_name "PHPT1"; exon_number "2"; label "isoform_RefSeq"	NM_001287342	A427,A549,H2126,H2228,PC-14,PC-3,RERF-LC-Ad1,RERF-LC-KJ
chr9	MinION	transcript	127935095	127937854	.	-	.	gene_id "15010"; transcript_id "DPM2_chr9_127935780,127936655+127936552,127937433_isoform_RefSeq"; gene_name "DPM2"; label "isoform_RefSeq"	NM_003863	H1299,PC-14,PC-9,RERF-LC-MS,RERF-LC-OK
chr9	MinION	exon	127935095	127935780	.	-	.	gene_id "15010"; transcript_id "DPM2_chr9_127935780,127936655+127936552,127937433_isoform_RefSeq"; gene_name "DPM2"; exon_number "1"; label "isoform_RefSeq"	NM_003863	H1299,PC-14,PC-9,RERF-LC-MS,RERF-LC-OK
chr9	MinION	exon	127936553	127936655	.	-	.	gene_id "15010"; transcript_id "DPM2_chr9_127935780,127936655+127936552,127937433_isoform_RefSeq"; gene_name "DPM2"; exon_number "2"; label "isoform_RefSeq"	NM_003863	H1299,PC-14,PC-9,RERF-LC-MS,RERF-LC-OK
chr9	MinION	exon	127937434	127937854	.	-	.	gene_id "15010"; transcript_id "DPM2_chr9_127935780,127936655+127936552,127937433_isoform_RefSeq"; gene_name "DPM2"; exon_number "3"; label "isoform_RefSeq"	NM_003863	H1299,PC-14,PC-9,RERF-LC-MS,RERF-LC-OK
chr9	MinION	transcript	137110540	137114758	.	-	.	gene_id "7741"; transcript_id "DPP7_chr9_137110783,137110950,137111754,137112029,137112230,137112805,137113119,137113287,137113496,137114028,137114382+137110879,137111689,137111872,137112111,137112744,137112952,137113205,137113360,137113864,137114242,137114462_isoform_RefSeq"; gene_name "DPP7"; label "isoform_RefSeq"	NM_013379	ABC-1,H1299,H1437,H1648,H1819,H2228,H2347,H322,PC-14,RERF-LC-Ad1,RERF-LC-Ad2,RERF-LC-KJ
chr9	MinION	exon	137110540	137110783	.	-	.	gene_id "7741"; transcript_id "DPP7_chr9_137110783,137110950,137111754,137112029,137112230,137112805,137113119,137113287,137113496,137114028,137114382+137110879,137111689,137111872,137112111,137112744,137112952,137113205,137113360,137113864,137114242,137114462_isoform_RefSeq"; gene_name "DPP7"; exon_number "1"; label "isoform_RefSeq"	NM_013379	ABC-1,H1299,H1437,H1648,H1819,H2228,H2347,H322,PC-14,RERF-LC-Ad1,RERF-LC-Ad2,RERF-LC-KJ
chr9	MinION	exon	137110880	137110950	.	-	.	gene_id "7741"; transcript_id "DPP7_chr9_137110783,137110950,137111754,137112029,137112230,137112805,137113119,137113287,137113496,137114028,137114382+137110879,137111689,137111872,137112111,137112744,137112952,137113205,137113360,137113864,137114242,137114462_isoform_RefSeq"; gene_name "DPP7"; exon_number "2"; label "isoform_RefSeq"	NM_013379	ABC-1,H1299,H1437,H1648,H1819,H2228,H2347,H322,PC-14,RERF-LC-Ad1,RERF-LC-Ad2,RERF-LC-KJ
chr9	MinION	exon	137111690	137111754	.	-	.	gene_id "7741"; transcript_id "DPP7_chr9_137110783,137110950,137111754,137112029,137112230,137112805,137113119,137113287,137113496,137114028,137114382+137110879,137111689,137111872,137112111,137112744,137112952,137113205,137113360,137113864,137114242,137114462_isoform_RefSeq"; gene_name "DPP7"; exon_number "3"; label "isoform_RefSeq"	NM_013379	ABC-1,H1299,H1437,H1648,H1819,H2228,H2347,H322,PC-14,RERF-LC-Ad1,RERF-LC-Ad2,RERF-LC-KJ
chr9	MinION	exon	137111873	137112029	.	-	.	gene_id "7741"; transcript_id "DPP7_chr9_137110783,137110950,137111754,137112029,137112230,137112805,137113119,137113287,137113496,137114028,137114382+137110879,137111689,137111872,137112111,137112744,137112952,137113205,137113360,137113864,137114242,137114462_isoform_RefSeq"; gene_name "DPP7"; exon_number "4"; label "isoform_RefSeq"	NM_013379	ABC-1,H1299,H1437,H1648,H1819,H2228,H2347,H322,PC-14,RERF-LC-Ad1,RERF-LC-Ad2,RERF-LC-KJ
chr9	MinION	exon	137112112	137112230	.	-	.	gene_id "7741"; transcript_id "DPP7_chr9_137110783,137110950,137111754,137112029,137112230,137112805,137113119,137113287,137113496,137114028,137114382+137110879,137111689,137111872,137112111,137112744,137112952,137113205,137113360,137113864,137114242,137114462_isoform_RefSeq"; gene_name "DPP7"; exon_number "5"; label "isoform_RefSeq"	NM_013379	ABC-1,H1299,H1437,H1648,H1819,H2228,H2347,H322,PC-14,RERF-LC-Ad1,RERF-LC-Ad2,RERF-LC-KJ
chr9	MinION	exon	137112745	137112805	.	-	.	gene_id "7741"; transcript_id "DPP7_chr9_137110783,137110950,137111754,137112029,137112230,137112805,137113119,137113287,137113496,137114028,137114382+137110879,137111689,137111872,137112111,137112744,137112952,137113205,137113360,137113864,137114242,137114462_isoform_RefSeq"; gene_name "DPP7"; exon_number "6"; label "isoform_RefSeq"	NM_013379	ABC-1,H1299,H1437,H1648,H1819,H2228,H2347,H322,PC-14,RERF-LC-Ad1,RERF-LC-Ad2,RERF-LC-KJ
chr9	MinION	exon	137112953	137113119	.	-	.	gene_id "7741"; transcript_id "DPP7_chr9_137110783,137110950,137111754,137112029,137112230,137112805,137113119,137113287,137113496,137114028,137114382+137110879,137111689,137111872,137112111,137112744,137112952,137113205,137113360,137113864,137114242,137114462_isoform_RefSeq"; gene_name "DPP7"; exon_number "7"; label "isoform_RefSeq"	NM_013379	ABC-1,H1299,H1437,H1648,H1819,H2228,H2347,H322,PC-14,RERF-LC-Ad1,RERF-LC-Ad2,RERF-LC-KJ
chr9	MinION	exon	137113206	137113287	.	-	.	gene_id "7741"; transcript_id "DPP7_chr9_137110783,137110950,137111754,137112029,137112230,137112805,137113119,137113287,137113496,137114028,137114382+137110879,137111689,137111872,137112111,137112744,137112952,137113205,137113360,137113864,137114242,137114462_isoform_RefSeq"; gene_name "DPP7"; exon_number "8"; label "isoform_RefSeq"	NM_013379	ABC-1,H1299,H1437,H1648,H1819,H2228,H2347,H322,PC-14,RERF-LC-Ad1,RERF-LC-Ad2,RERF-LC-KJ
chr9	MinION	exon	137113361	137113496	.	-	.	gene_id "7741"; transcript_id "DPP7_chr9_137110783,137110950,137111754,137112029,137112230,137112805,137113119,137113287,137113496,137114028,137114382+137110879,137111689,137111872,137112111,137112744,137112952,137113205,137113360,137113864,137114242,137114462_isoform_RefSeq"; gene_name "DPP7"; exon_number "9"; label "isoform_RefSeq"	NM_013379	ABC-1,H1299,H1437,H1648,H1819,H2228,H2347,H322,PC-14,RERF-LC-Ad1,RERF-LC-Ad2,RERF-LC-KJ
chr9	MinION	exon	137113865	137114028	.	-	.	gene_id "7741"; transcript_id "DPP7_chr9_137110783,137110950,137111754,137112029,137112230,137112805,137113119,137113287,137113496,137114028,137114382+137110879,137111689,137111872,137112111,137112744,137112952,137113205,137113360,137113864,137114242,137114462_isoform_RefSeq"; gene_name "DPP7"; exon_number "10"; label "isoform_RefSeq"	NM_013379	ABC-1,H1299,H1437,H1648,H1819,H2228,H2347,H322,PC-14,RERF-LC-Ad1,RERF-LC-Ad2,RERF-LC-KJ
chr9	MinION	exon	137114243	137114382	.	-	.	gene_id "7741"; transcript_id "DPP7_chr9_137110783,137110950,137111754,137112029,137112230,137112805,137113119,137113287,137113496,137114028,137114382+137110879,137111689,137111872,137112111,137112744,137112952,137113205,137113360,137113864,137114242,137114462_isoform_RefSeq"; gene_name "DPP7"; exon_number "11"; label "isoform_RefSeq"	NM_013379	ABC-1,H1299,H1437,H1648,H1819,H2228,H2347,H322,PC-14,RERF-LC-Ad1,RERF-LC-Ad2,RERF-LC-KJ
chr9	MinION	exon	137114463	137114758	.	-	.	gene_id "7741"; transcript_id "DPP7_chr9_137110783,137110950,137111754,137112029,137112230,137112805,137113119,137113287,137113496,137114028,137114382+137110879,137111689,137111872,137112111,137112744,137112952,137113205,137113360,137113864,137114242,137114462_isoform_RefSeq"; gene_name "DPP7"; exon_number "12"; label "isoform_RefSeq"	NM_013379	ABC-1,H1299,H1437,H1648,H1819,H2228,H2347,H322,PC-14,RERF-LC-Ad1,RERF-LC-Ad2,RERF-LC-KJ
chrX	MinION	transcript	101400797	101408017	.	-	.	gene_id "1673"; transcript_id "GLA_chrX_101401809,101403985+101403810,101407709_isoform_RefSeq"; gene_name "GLA"; label "isoform_RefSeq"	NM_000169	A427,A549,H1437,H1648,H2126,H2228,PC-14,PC-9,RERF-LC-Ad1,RERF-LC-OK,VMRC-LCD
chrX	MinION	exon	101400797	101401809	.	-	.	gene_id "1673"; transcript_id "GLA_chrX_101401809,101403985+101403810,101407709_isoform_RefSeq"; gene_name "GLA"; exon_number "1"; label "isoform_RefSeq"	NM_000169	A427,A549,H1437,H1648,H2126,H2228,PC-14,PC-9,RERF-LC-Ad1,RERF-LC-OK,VMRC-LCD
chrX	MinION	exon	101403811	101403985	.	-	.	gene_id "1673"; transcript_id "GLA_chrX_101401809,101403985+101403810,101407709_isoform_RefSeq"; gene_name "GLA"; exon_number "2"; label "isoform_RefSeq"	NM_000169	A427,A549,H1437,H1648,H2126,H2228,PC-14,PC-9,RERF-LC-Ad1,RERF-LC-OK,VMRC-LCD
chrX	MinION	exon	101407710	101408017	.	-	.	gene_id "1673"; transcript_id "GLA_chrX_101401809,101403985+101403810,101407709_isoform_RefSeq"; gene_name "GLA"; exon_number "3"; label "isoform_RefSeq"	NM_000169	A427,A549,H1437,H1648,H2126,H2228,PC-14,PC-9,RERF-LC-Ad1,RERF-LC-OK,VMRC-LCD
chr10	MinION	transcript	91220542	91229807	.	+	.	gene_id "3185"; transcript_id "PCGF5_chr10_91220836,91222983+91222688,91227336_isoform_nonRefSeq"; gene_name "PCGF5"; label "isoform_nonRefSeq"	NM_032373	A427,A549,ABC-1,H1299,H1648,H1650,H1819,H2126,H2347,H322,II-18,PC-14,PC-9,RERF-LC-KJ,RERF-LC-MS,RERF-LC-OK,VMRC-LCD
chr10	MinION	exon	91220542	91220836	.	+	.	gene_id "3185"; transcript_id "PCGF5_chr10_91220836,91222983+91222688,91227336_isoform_nonRefSeq"; gene_name "PCGF5"; exon_number "1"; label "isoform_nonRefSeq"	NM_032373	A427,A549,ABC-1,H1299,H1648,H1650,H1819,H2126,H2347,H322,II-18,PC-14,PC-9,RERF-LC-KJ,RERF-LC-MS,RERF-LC-OK,VMRC-LCD
chr10	MinION	exon	91222689	91222983	.	+	.	gene_id "3185"; transcript_id "PCGF5_chr10_91220836,91222983+91222688,91227336_isoform_nonRefSeq"; gene_name "PCGF5"; exon_number "2"; label "isoform_nonRefSeq"	NM_032373	A427,A549,ABC-1,H1299,H1648,H1650,H1819,H2126,H2347,H322,II-18,PC-14,PC-9,RERF-LC-KJ,RERF-LC-MS,RERF-LC-OK,VMRC-LCD
chr10	MinION	exon	91227337	91229807	.	+	.	gene_id "3185"; transcript_id "PCGF5_chr10_91220836,91222983+91222688,91227336_isoform_nonRefSeq"; gene_name "PCGF5"; exon_number "3"; label "isoform_nonRefSeq"	NM_032373	A427,A549,ABC-1,H1299,H1648,H1650,H1819,H2126,H2347,H322,II-18,PC-14,PC-9,RERF-LC-KJ,RERF-LC-MS,RERF-LC-OK,VMRC-LCD
chr11	MinION	transcript	405712	407202	.	-	.	gene_id "9163"; transcript_id "SIGIRR_chr11_406059,406538+406348,407061_isoform_nonRefSeq"; gene_name "SIGIRR"; label "isoform_nonRefSeq"	NM_001135053	A549,PC-14,PC-3,RERF-LC-MS
chr11	MinION	exon	405712	406059	.	-	.	gene_id "9163"; transcript_id "SIGIRR_chr11_406059,406538+406348,407061_isoform_nonRefSeq"; gene_name "SIGIRR"; exon_number "1"; label "isoform_nonRefSeq"	NM_001135053	A549,PC-14,PC-3,RERF-LC-MS
chr11	MinION	exon	406349	406538	.	-	.	gene_id "9163"; transcript_id "SIGIRR_chr11_406059,406538+406348,407061_isoform_nonRefSeq"; gene_name "SIGIRR"; exon_number "2"; label "isoform_nonRefSeq"	NM_001135053	A549,PC-14,PC-3,RERF-LC-MS
chr11	MinION	exon	407062	407202	.	-	.	gene_id "9163"; transcript_id "SIGIRR_chr11_406059,406538+406348,407061_isoform_nonRefSeq"; gene_name "SIGIRR"; exon_number "3"; label "isoform_nonRefSeq"	NM_001135053	A549,PC-14,PC-3,RERF-LC-MS
chr11	MinION	transcript	112226035	112233987	.	+	.	gene_id "3216"; transcript_id "PTS_chr11_112226526,112228673,112230682,112233233+112228593,112230625,112233162,112233431_isoform_nonRefSeq"; gene_name "PTS"; label "isoform_nonRefSeq"	NM_000317	A427,ABC-1,H1648,H1650,H1819,H2228,H2347,H322,PC-14,PC-3,PC-9,RERF-LC-Ad1,RERF-LC-MS,RERF-LC-OK
chr11	MinION	exon	112226035	112226526	.	+	.	gene_id "3216"; transcript_id "PTS_chr11_112226526,112228673,112230682,112233233+112228593,112230625,112233162,112233431_isoform_nonRefSeq"; gene_name "PTS"; exon_number "1"; label "isoform_nonRefSeq"	NM_000317	A427,ABC-1,H1648,H1650,H1819,H2228,H2347,H322,PC-14,PC-3,PC-9,RERF-LC-Ad1,RERF-LC-MS,RERF-LC-OK
chr11	MinION	exon	112228594	112228673	.	+	.	gene_id "3216"; transcript_id "PTS_chr11_112226526,112228673,112230682,112233233+112228593,112230625,112233162,112233431_isoform_nonRefSeq"; gene_name "PTS"; exon_number "2"; label "isoform_nonRefSeq"	NM_000317	A427,ABC-1,H1648,H1650,H1819,H2228,H2347,H322,PC-14,PC-3,PC-9,RERF-LC-Ad1,RERF-LC-MS,RERF-LC-OK
chr11	MinION	exon	112230626	112230682	.	+	.	gene_id "3216"; transcript_id "PTS_chr11_112226526,112228673,112230682,112233233+112228593,112230625,112233162,112233431_isoform_nonRefSeq"; gene_name "PTS"; exon_number "3"; label "isoform_nonRefSeq"	NM_000317	A427,ABC-1,H1648,H1650,H1819,H2228,H2347,H322,PC-14,PC-3,PC-9,RERF-LC-Ad1,RERF-LC-MS,RERF-LC-OK
chr11	MinION	exon	112233163	112233233	.	+	.	gene_id "3216"; transcript_id "PTS_chr11_112226526,112228673,112230682,112233233+112228593,112230625,112233162,112233431_isoform_nonRefSeq"; gene_name "PTS"; exon_number "4"; label "isoform_nonRefSeq"	NM_000317	A427,ABC-1,H1648,H1650,H1819,H2228,H2347,H322,PC-14,PC-3,PC-9,RERF-LC-Ad1,RERF-LC-MS,RERF-LC-OK
chr11	MinION	exon	112233432	112233987	.	+	.	gene_id "3216"; transcript_id "PTS_chr11_112226526,112228673,112230682,112233233+112228593,112230625,112233162,112233431_isoform_nonRefSeq"; gene_name "PTS"; exon_number "5"; label "isoform_nonRefSeq"	NM_000317	A427,ABC-1,H1648,H1650,H1819,H2228,H2347,H322,PC-14,PC-3,PC-9,RERF-LC-Ad1,RERF-LC-MS,RERF-LC-OK
chr11	MinION	transcript	124622846	124635395	.	+	.	gene_id "9438"; transcript_id "TBRG1_chr11_124623233,124625001,124625903,124627050,124630485,124630855,124631417+124624930,124625670,124626903,124630387,124630744,124631274,124632092_isoform_nonRefSeq"; gene_name "TBRG1"; label "isoform_nonRefSeq"	NM_032811	A549,H1437,H2228,II-18,PC-14,PC-9
chr11	MinION	exon	124622846	124623233	.	+	.	gene_id "9438"; transcript_id "TBRG1_chr11_124623233,124625001,124625903,124627050,124630485,124630855,124631417+124624930,124625670,124626903,124630387,124630744,124631274,124632092_isoform_nonRefSeq"; gene_name "TBRG1"; exon_number "1"; label "isoform_nonRefSeq"	NM_032811	A549,H1437,H2228,II-18,PC-14,PC-9
chr11	MinION	exon	124624931	124625001	.	+	.	gene_id "9438"; transcript_id "TBRG1_chr11_124623233,124625001,124625903,124627050,124630485,124630855,124631417+124624930,124625670,124626903,124630387,124630744,124631274,124632092_isoform_nonRefSeq"; gene_name "TBRG1"; exon_number "2"; label "isoform_nonRefSeq"	NM_032811	A549,H1437,H2228,II-18,PC-14,PC-9
chr11	MinION	exon	124625671	124625903	.	+	.	gene_id "9438"; transcript_id "TBRG1_chr11_124623233,124625001,124625903,124627050,124630485,124630855,124631417+124624930,124625670,124626903,124630387,124630744,124631274,124632092_isoform_nonRefSeq"; gene_name "TBRG1"; exon_number "3"; label "isoform_nonRefSeq"	NM_032811	A549,H1437,H2228,II-18,PC-14,PC-9
chr11	MinION	exon	124626904	124627050	.	+	.	gene_id "9438"; transcript_id "TBRG1_chr11_124623233,124625001,124625903,124627050,124630485,124630855,124631417+124624930,124625670,124626903,124630387,124630744,124631274,124632092_isoform_nonRefSeq"; gene_name "TBRG1"; exon_number "4"; label "isoform_nonRefSeq"	NM_032811	A549,H1437,H2228,II-18,PC-14,PC-9
chr11	MinION	exon	124630388	124630485	.	+	.	gene_id "9438"; transcript_id "TBRG1_chr11_124623233,124625001,124625903,124627050,124630485,124630855,124631417+124624930,124625670,124626903,124630387,124630744,124631274,124632092_isoform_nonRefSeq"; gene_name "TBRG1"; exon_number "5"; label "isoform_nonRefSeq"	NM_032811	A549,H1437,H2228,II-18,PC-14,PC-9
chr11	MinION	exon	124630745	124630855	.	+	.	gene_id "9438"; transcript_id "TBRG1_chr11_124623233,124625001,124625903,124627050,124630485,124630855,124631417+124624930,124625670,124626903,124630387,124630744,124631274,124632092_isoform_nonRefSeq"; gene_name "TBRG1"; exon_number "6"; label "isoform_nonRefSeq"	NM_032811	A549,H1437,H2228,II-18,PC-14,PC-9
chr11	MinION	exon	124631275	124631417	.	+	.	gene_id "9438"; transcript_id "TBRG1_chr11_124623233,124625001,124625903,124627050,124630485,124630855,124631417+124624930,124625670,124626903,124630387,124630744,124631274,124632092_isoform_nonRefSeq"; gene_name "TBRG1"; exon_number "7"; label "isoform_nonRefSeq"	NM_032811	A549,H1437,H2228,II-18,PC-14,PC-9
chr11	MinION	exon	124632093	124635395	.	+	.	gene_id "9438"; transcript_id "TBRG1_chr11_124623233,124625001,124625903,124627050,124630485,124630855,124631417+124624930,124625670,124626903,124630387,124630744,124631274,124632092_isoform_nonRefSeq"; gene_name "TBRG1"; exon_number "8"; label "isoform_nonRefSeq"	NM_032811	A549,H1437,H2228,II-18,PC-14,PC-9
chr11	MinION	transcript	64318091	64321815	.	+	.	gene_id "1813"; transcript_id "PRDX5_chr11_64318386,64320792,64320903,64321068+64320660,64320864,64321006,64321585_isoform_nonRefSeq"; gene_name "PRDX5"; label "isoform_nonRefSeq"	NM_012094	A427,A549,ABC-1,H1299,H1437,H1648,H1650,H1819,H2126,H2228,H2347,H322,II-18,PC-14,PC-3,PC-9,RERF-LC-Ad1,RERF-LC-Ad2,RERF-LC-KJ,RERF-LC-MS,RERF-LC-OK
chr11	MinION	exon	64318091	64318386	.	+	.	gene_id "1813"; transcript_id "PRDX5_chr11_64318386,64320792,64320903,64321068+64320660,64320864,64321006,64321585_isoform_nonRefSeq"; gene_name "PRDX5"; exon_number "1"; label "isoform_nonRefSeq"	NM_012094	A427,A549,ABC-1,H1299,H1437,H1648,H1650,H1819,H2126,H2228,H2347,H322,II-18,PC-14,PC-3,PC-9,RERF-LC-Ad1,RERF-LC-Ad2,RERF-LC-KJ,RERF-LC-MS,RERF-LC-OK
chr11	MinION	exon	64320661	64320792	.	+	.	gene_id "1813"; transcript_id "PRDX5_chr11_64318386,64320792,64320903,64321068+64320660,64320864,64321006,64321585_isoform_nonRefSeq"; gene_name "PRDX5"; exon_number "2"; label "isoform_nonRefSeq"	NM_012094	A427,A549,ABC-1,H1299,H1437,H1648,H1650,H1819,H2126,H2228,H2347,H322,II-18,PC-14,PC-3,PC-9,RERF-LC-Ad1,RERF-LC-Ad2,RERF-LC-KJ,RERF-LC-MS,RERF-LC-OK
chr11	MinION	exon	64320865	64320903	.	+	.	gene_id "1813"; transcript_id "PRDX5_chr11_64318386,64320792,64320903,64321068+64320660,64320864,64321006,64321585_isoform_nonRefSeq"; gene_name "PRDX5"; exon_number "3"; label "isoform_nonRefSeq"	NM_012094	A427,A549,ABC-1,H1299,H1437,H1648,H1650,H1819,H2126,H2228,H2347,H322,II-18,PC-14,PC-3,PC-9,RERF-LC-Ad1,RERF-LC-Ad2,RERF-LC-KJ,RERF-LC-MS,RERF-LC-OK
chr11	MinION	exon	64321007	64321068	.	+	.	gene_id "1813"; transcript_id "PRDX5_chr11_64318386,64320792,64320903,64321068+64320660,64320864,64321006,64321585_isoform_nonRefSeq"; gene_name "PRDX5"; exon_number "4"; label "isoform_nonRefSeq"	NM_012094	A427,A549,ABC-1,H1299,H1437,H1648,H1650,H1819,H2126,H2228,H2347,H322,II-18,PC-14,PC-3,PC-9,RERF-LC-Ad1,RERF-LC-Ad2,RERF-LC-KJ,RERF-LC-MS,RERF-LC-OK
chr11	MinION	exon	64321586	64321815	.	+	.	gene_id "1813"; transcript_id "PRDX5_chr11_64318386,64320792,64320903,64321068+64320660,64320864,64321006,64321585_isoform_nonRefSeq"; gene_name "PRDX5"; exon_number "5"; label "isoform_nonRefSeq"	NM_012094	A427,A549,ABC-1,H1299,H1437,H1648,H1650,H1819,H2126,H2228,H2347,H322,II-18,PC-14,PC-3,PC-9,RERF-LC-Ad1,RERF-LC-Ad2,RERF-LC-KJ,RERF-LC-MS,RERF-LC-OK
chr11	MinION	transcript	66284579	66289156	.	-	.	gene_id "16617"; transcript_id "YIF1A_chr11_66284783,66284966,66285572,66285758,66287676,66287916,66288292+66284872,66285380,66285700,66287597,66287811,66288080,66288954_isoform_nonRefSeq"; gene_name "YIF1A"; label "isoform_nonRefSeq"	NM_020470	PC-14,RERF-LC-KJ
chr11	MinION	exon	66284579	66284783	.	-	.	gene_id "16617"; transcript_id "YIF1A_chr11_66284783,66284966,66285572,66285758,66287676,66287916,66288292+66284872,66285380,66285700,66287597,66287811,66288080,66288954_isoform_nonRefSeq"; gene_name "YIF1A"; exon_number "1"; label "isoform_nonRefSeq"	NM_020470	PC-14,RERF-LC-KJ
chr11	MinION	exon	66284873	66284966	.	-	.	gene_id "16617"; transcript_id "YIF1A_chr11_66284783,66284966,66285572,66285758,66287676,66287916,66288292+66284872,66285380,66285700,66287597,66287811,66288080,66288954_isoform_nonRefSeq"; gene_name "YIF1A"; exon_number "2"; label "isoform_nonRefSeq"	NM_020470	PC-14,RERF-LC-KJ
chr11	MinION	exon	66285381	66285572	.	-	.	gene_id "16617"; transcript_id "YIF1A_chr11_66284783,66284966,66285572,66285758,66287676,66287916,66288292+66284872,66285380,66285700,66287597,66287811,66288080,66288954_isoform_nonRefSeq"; gene_name "YIF1A"; exon_number "3"; label "isoform_nonRefSeq"	NM_020470	PC-14,RERF-LC-KJ
chr11	MinION	exon	66285701	66285758	.	-	.	gene_id "16617"; transcript_id "YIF1A_chr11_66284783,66284966,66285572,66285758,66287676,66287916,66288292+66284872,66285380,66285700,66287597,66287811,66288080,66288954_isoform_nonRefSeq"; gene_name "YIF1A"; exon_number "4"; label "isoform_nonRefSeq"	NM_020470	PC-14,RERF-LC-KJ
chr11	MinION	exon	66287598	66287676	.	-	.	gene_id "16617"; transcript_id "YIF1A_chr11_66284783,66284966,66285572,66285758,66287676,66287916,66288292+66284872,66285380,66285700,66287597,66287811,66288080,66288954_isoform_nonRefSeq"; gene_name "YIF1A"; exon_number "5"; label "isoform_nonRefSeq"	NM_020470	PC-14,RERF-LC-KJ
chr11	MinION	exon	66287812	66287916	.	-	.	gene_id "16617"; transcript_id "YIF1A_chr11_66284783,66284966,66285572,66285758,66287676,66287916,66288292+66284872,66285380,66285700,66287597,66287811,66288080,66288954_isoform_nonRefSeq"; gene_name "YIF1A"; exon_number "6"; label "isoform_nonRefSeq"	NM_020470	PC-14,RERF-LC-KJ
chr11	MinION	exon	66288081	66288292	.	-	.	gene_id "16617"; transcript_id "YIF1A_chr11_66284783,66284966,66285572,66285758,66287676,66287916,66288292+66284872,66285380,66285700,66287597,66287811,66288080,66288954_isoform_nonRefSeq"; gene_name "YIF1A"; exon_number "7"; label "isoform_nonRefSeq"	NM_020470	PC-14,RERF-LC-KJ
chr11	MinION	exon	66288955	66289156	.	-	.	gene_id "16617"; transcript_id "YIF1A_chr11_66284783,66284966,66285572,66285758,66287676,66287916,66288292+66284872,66285380,66285700,66287597,66287811,66288080,66288954_isoform_nonRefSeq"; gene_name "YIF1A"; exon_number "8"; label "isoform_nonRefSeq"	NM_020470	PC-14,RERF-LC-KJ
chr11	MinION	transcript	64300679	64304770	.	+	.	gene_id "8263"; transcript_id "CATSPERZ_chr11_64300987,64303839+64303772,64304542_isoform_nonRefSeq"; gene_name "CATSPERZ"; label "isoform_nonRefSeq"	NM_001039496	PC-14
chr11	MinION	exon	64300679	64300987	.	+	.	gene_id "8263"; transcript_id "CATSPERZ_chr11_64300987,64303839+64303772,64304542_isoform_nonRefSeq"; gene_name "CATSPERZ"; exon_number "1"; label "isoform_nonRefSeq"	NM_001039496	PC-14
chr11	MinION	exon	64303773	64303839	.	+	.	gene_id "8263"; transcript_id "CATSPERZ_chr11_64300987,64303839+64303772,64304542_isoform_nonRefSeq"; gene_name "CATSPERZ"; exon_number "2"; label "isoform_nonRefSeq"	NM_001039496	PC-14
chr11	MinION	exon	64304543	64304770	.	+	.	gene_id "8263"; transcript_id "CATSPERZ_chr11_64300987,64303839+64303772,64304542_isoform_nonRefSeq"; gene_name "CATSPERZ"; exon_number "3"; label "isoform_nonRefSeq"	NM_001039496	PC-14
chr11	MinION	transcript	125887086	125900646	.	+	.	gene_id "2704"; transcript_id "HYLS1_chr11_125887765+125899343_isoform_nonRefSeq"; gene_name "HYLS1"; label "isoform_nonRefSeq"	NM_001134793	PC-14,RERF-LC-Ad1
chr11	MinION	exon	125887086	125887765	.	+	.	gene_id "2704"; transcript_id "HYLS1_chr11_125887765+125899343_isoform_nonRefSeq"; gene_name "HYLS1"; exon_number "1"; label "isoform_nonRefSeq"	NM_001134793	PC-14,RERF-LC-Ad1
chr11	MinION	exon	125899344	125900646	.	+	.	gene_id "2704"; transcript_id "HYLS1_chr11_125887765+125899343_isoform_nonRefSeq"; gene_name "HYLS1"; exon_number "2"; label "isoform_nonRefSeq"	NM_001134793	PC-14,RERF-LC-Ad1
chr11	MinION	transcript	65013718	65022184	.	+	.	gene_id "8224"; transcript_id "ARL2_chr11_65014272,65018474,65018733,65020499,65021888+65018363,65018570,65020418,65021720,65021970_isoform_nonRefSeq"; gene_name "ARL2"; label "isoform_nonRefSeq"	NM_001667	H322,PC-14
chr11	MinION	exon	65013718	65014272	.	+	.	gene_id "8224"; transcript_id "ARL2_chr11_65014272,65018474,65018733,65020499,65021888+65018363,65018570,65020418,65021720,65021970_isoform_nonRefSeq"; gene_name "ARL2"; exon_number "1"; label "isoform_nonRefSeq"	NM_001667	H322,PC-14
chr11	MinION	exon	65018364	65018474	.	+	.	gene_id "8224"; transcript_id "ARL2_chr11_65014272,65018474,65018733,65020499,65021888+65018363,65018570,65020418,65021720,65021970_isoform_nonRefSeq"; gene_name "ARL2"; exon_number "2"; label "isoform_nonRefSeq"	NM_001667	H322,PC-14
chr11	MinION	exon	65018571	65018733	.	+	.	gene_id "8224"; transcript_id "ARL2_chr11_65014272,65018474,65018733,65020499,65021888+65018363,65018570,65020418,65021720,65021970_isoform_nonRefSeq"; gene_name "ARL2"; exon_number "3"; label "isoform_nonRefSeq"	NM_001667	H322,PC-14
chr11	MinION	exon	65020419	65020499	.	+	.	gene_id "8224"; transcript_id "ARL2_chr11_65014272,65018474,65018733,65020499,65021888+65018363,65018570,65020418,65021720,65021970_isoform_nonRefSeq"; gene_name "ARL2"; exon_number "4"; label "isoform_nonRefSeq"	NM_001667	H322,PC-14
chr11	MinION	exon	65021721	65021888	.	+	.	gene_id "8224"; transcript_id "ARL2_chr11_65014272,65018474,65018733,65020499,65021888+65018363,65018570,65020418,65021720,65021970_isoform_nonRefSeq"; gene_name "ARL2"; exon_number "5"; label "isoform_nonRefSeq"	NM_001667	H322,PC-14
chr11	MinION	exon	65021971	65022184	.	+	.	gene_id "8224"; transcript_id "ARL2_chr11_65014272,65018474,65018733,65020499,65021888+65018363,65018570,65020418,65021720,65021970_isoform_nonRefSeq"; gene_name "ARL2"; exon_number "6"; label "isoform_nonRefSeq"	NM_001667	H322,PC-14
chr11	MinION	transcript	12000860	12009389	.	-	.	gene_id "13358"; transcript_id "DKK3_chr11_12001772,12002437,12008608+12002299,12008369,12009171_isoform_nonRefSeq"; gene_name "DKK3"; label "isoform_nonRefSeq"	NM_001330220	PC-14,RERF-LC-OK
chr11	MinION	exon	12000860	12001772	.	-	.	gene_id "13358"; transcript_id "DKK3_chr11_12001772,12002437,12008608+12002299,12008369,12009171_isoform_nonRefSeq"; gene_name "DKK3"; exon_number "1"; label "isoform_nonRefSeq"	NM_001330220	PC-14,RERF-LC-OK
chr11	MinION	exon	12002300	12002437	.	-	.	gene_id "13358"; transcript_id "DKK3_chr11_12001772,12002437,12008608+12002299,12008369,12009171_isoform_nonRefSeq"; gene_name "DKK3"; exon_number "2"; label "isoform_nonRefSeq"	NM_001330220	PC-14,RERF-LC-OK
chr11	MinION	exon	12008370	12008608	.	-	.	gene_id "13358"; transcript_id "DKK3_chr11_12001772,12002437,12008608+12002299,12008369,12009171_isoform_nonRefSeq"; gene_name "DKK3"; exon_number "3"; label "isoform_nonRefSeq"	NM_001330220	PC-14,RERF-LC-OK
chr11	MinION	exon	12009172	12009389	.	-	.	gene_id "13358"; transcript_id "DKK3_chr11_12001772,12002437,12008608+12002299,12008369,12009171_isoform_nonRefSeq"; gene_name "DKK3"; exon_number "4"; label "isoform_nonRefSeq"	NM_001330220	PC-14,RERF-LC-OK
chr11	MinION	transcript	61964560	61967857	.	-	.	gene_id "11235"; transcript_id "FTH1_chr11_61964891,61965112,61965577+61964986,61965368,61967311_isoform_nonRefSeq"; gene_name "FTH1"; label "isoform_nonRefSeq"	NM_002032	A549,H1437,H1648,H1650,H1819,H2228,H2347,H322,II-18,PC-14,PC-9,RERF-LC-Ad1,RERF-LC-MS,RERF-LC-OK,VMRC-LCD
chr11	MinION	exon	61964560	61964891	.	-	.	gene_id "11235"; transcript_id "FTH1_chr11_61964891,61965112,61965577+61964986,61965368,61967311_isoform_nonRefSeq"; gene_name "FTH1"; exon_number "1"; label "isoform_nonRefSeq"	NM_002032	A549,H1437,H1648,H1650,H1819,H2228,H2347,H322,II-18,PC-14,PC-9,RERF-LC-Ad1,RERF-LC-MS,RERF-LC-OK,VMRC-LCD
chr11	MinION	exon	61964987	61965112	.	-	.	gene_id "11235"; transcript_id "FTH1_chr11_61964891,61965112,61965577+61964986,61965368,61967311_isoform_nonRefSeq"; gene_name "FTH1"; exon_number "2"; label "isoform_nonRefSeq"	NM_002032	A549,H1437,H1648,H1650,H1819,H2228,H2347,H322,II-18,PC-14,PC-9,RERF-LC-Ad1,RERF-LC-MS,RERF-LC-OK,VMRC-LCD
chr11	MinION	exon	61965369	61965577	.	-	.	gene_id "11235"; transcript_id "FTH1_chr11_61964891,61965112,61965577+61964986,61965368,61967311_isoform_nonRefSeq"; gene_name "FTH1"; exon_number "3"; label "isoform_nonRefSeq"	NM_002032	A549,H1437,H1648,H1650,H1819,H2228,H2347,H322,II-18,PC-14,PC-9,RERF-LC-Ad1,RERF-LC-MS,RERF-LC-OK,VMRC-LCD
chr11	MinION	exon	61967312	61967857	.	-	.	gene_id "11235"; transcript_id "FTH1_chr11_61964891,61965112,61965577+61964986,61965368,61967311_isoform_nonRefSeq"; gene_name "FTH1"; exon_number "4"; label "isoform_nonRefSeq"	NM_002032	A549,H1437,H1648,H1650,H1819,H2228,H2347,H322,II-18,PC-14,PC-9,RERF-LC-Ad1,RERF-LC-MS,RERF-LC-OK,VMRC-LCD
chr11	MinION	transcript	14504876	14520402	.	-	.	gene_id "11954"; transcript_id "PSMA1_chr11_14505248,14507766,14510951,14513699,14513887,14514491,14517745,14517981,14519041+14507655,14510871,14513569,14513816,14514402,14517641,14517879,14518996,14519904_isoform_nonRefSeq"; gene_name "PSMA1"; label "isoform_nonRefSeq"	NM_002786	A549,H1819,H2228,H2347,PC-14
chr11	MinION	exon	14504876	14505248	.	-	.	gene_id "11954"; transcript_id "PSMA1_chr11_14505248,14507766,14510951,14513699,14513887,14514491,14517745,14517981,14519041+14507655,14510871,14513569,14513816,14514402,14517641,14517879,14518996,14519904_isoform_nonRefSeq"; gene_name "PSMA1"; exon_number "1"; label "isoform_nonRefSeq"	NM_002786	A549,H1819,H2228,H2347,PC-14
chr11	MinION	exon	14507656	14507766	.	-	.	gene_id "11954"; transcript_id "PSMA1_chr11_14505248,14507766,14510951,14513699,14513887,14514491,14517745,14517981,14519041+14507655,14510871,14513569,14513816,14514402,14517641,14517879,14518996,14519904_isoform_nonRefSeq"; gene_name "PSMA1"; exon_number "2"; label "isoform_nonRefSeq"	NM_002786	A549,H1819,H2228,H2347,PC-14
chr11	MinION	exon	14510872	14510951	.	-	.	gene_id "11954"; transcript_id "PSMA1_chr11_14505248,14507766,14510951,14513699,14513887,14514491,14517745,14517981,14519041+14507655,14510871,14513569,14513816,14514402,14517641,14517879,14518996,14519904_isoform_nonRefSeq"; gene_name "PSMA1"; exon_number "3"; label "isoform_nonRefSeq"	NM_002786	A549,H1819,H2228,H2347,PC-14
chr11	MinION	exon	14513570	14513699	.	-	.	gene_id "11954"; transcript_id "PSMA1_chr11_14505248,14507766,14510951,14513699,14513887,14514491,14517745,14517981,14519041+14507655,14510871,14513569,14513816,14514402,14517641,14517879,14518996,14519904_isoform_nonRefSeq"; gene_name "PSMA1"; exon_number "4"; label "isoform_nonRefSeq"	NM_002786	A549,H1819,H2228,H2347,PC-14
chr11	MinION	exon	14513817	14513887	.	-	.	gene_id "11954"; transcript_id "PSMA1_chr11_14505248,14507766,14510951,14513699,14513887,14514491,14517745,14517981,14519041+14507655,14510871,14513569,14513816,14514402,14517641,14517879,14518996,14519904_isoform_nonRefSeq"; gene_name "PSMA1"; exon_number "5"; label "isoform_nonRefSeq"	NM_002786	A549,H1819,H2228,H2347,PC-14
chr11	MinION	exon	14514403	14514491	.	-	.	gene_id "11954"; transcript_id "PSMA1_chr11_14505248,14507766,14510951,14513699,14513887,14514491,14517745,14517981,14519041+14507655,14510871,14513569,14513816,14514402,14517641,14517879,14518996,14519904_isoform_nonRefSeq"; gene_name "PSMA1"; exon_number "6"; label "isoform_nonRefSeq"	NM_002786	A549,H1819,H2228,H2347,PC-14
chr11	MinION	exon	14517642	14517745	.	-	.	gene_id "11954"; transcript_id "PSMA1_chr11_14505248,14507766,14510951,14513699,14513887,14514491,14517745,14517981,14519041+14507655,14510871,14513569,14513816,14514402,14517641,14517879,14518996,14519904_isoform_nonRefSeq"; gene_name "PSMA1"; exon_number "7"; label "isoform_nonRefSeq"	NM_002786	A549,H1819,H2228,H2347,PC-14
chr11	MinION	exon	14517880	14517981	.	-	.	gene_id "11954"; transcript_id "PSMA1_chr11_14505248,14507766,14510951,14513699,14513887,14514491,14517745,14517981,14519041+14507655,14510871,14513569,14513816,14514402,14517641,14517879,14518996,14519904_isoform_nonRefSeq"; gene_name "PSMA1"; exon_number "8"; label "isoform_nonRefSeq"	NM_002786	A549,H1819,H2228,H2347,PC-14
chr11	MinION	exon	14518997	14519041	.	-	.	gene_id "11954"; transcript_id "PSMA1_chr11_14505248,14507766,14510951,14513699,14513887,14514491,14517745,14517981,14519041+14507655,14510871,14513569,14513816,14514402,14517641,14517879,14518996,14519904_isoform_nonRefSeq"; gene_name "PSMA1"; exon_number "9"; label "isoform_nonRefSeq"	NM_002786	A549,H1819,H2228,H2347,PC-14
chr11	MinION	exon	14519905	14520402	.	-	.	gene_id "11954"; transcript_id "PSMA1_chr11_14505248,14507766,14510951,14513699,14513887,14514491,14517745,14517981,14519041+14507655,14510871,14513569,14513816,14514402,14517641,14517879,14518996,14519904_isoform_nonRefSeq"; gene_name "PSMA1"; exon_number "10"; label "isoform_nonRefSeq"	NM_002786	A549,H1819,H2228,H2347,PC-14
chr12	MinION	transcript	110491525	110502137	.	-	.	gene_id "3433"; transcript_id "VPS29_chr12_110492122,110493231,110496203,110499546+110492995,110496011,110499456,110502048_isoform_nonRefSeq"; gene_name "VPS29"; label "isoform_nonRefSeq"	NM_057180	H1437,PC-14,RERF-LC-KJ,VMRC-LCD
chr12	MinION	exon	110491525	110492122	.	-	.	gene_id "3433"; transcript_id "VPS29_chr12_110492122,110493231,110496203,110499546+110492995,110496011,110499456,110502048_isoform_nonRefSeq"; gene_name "VPS29"; exon_number "1"; label "isoform_nonRefSeq"	NM_057180	H1437,PC-14,RERF-LC-KJ,VMRC-LCD
chr12	MinION	exon	110492996	110493231	.	-	.	gene_id "3433"; transcript_id "VPS29_chr12_110492122,110493231,110496203,110499546+110492995,110496011,110499456,110502048_isoform_nonRefSeq"; gene_name "VPS29"; exon_number "2"; label "isoform_nonRefSeq"	NM_057180	H1437,PC-14,RERF-LC-KJ,VMRC-LCD
chr12	MinION	exon	110496012	110496203	.	-	.	gene_id "3433"; transcript_id "VPS29_chr12_110492122,110493231,110496203,110499546+110492995,110496011,110499456,110502048_isoform_nonRefSeq"; gene_name "VPS29"; exon_number "3"; label "isoform_nonRefSeq"	NM_057180	H1437,PC-14,RERF-LC-KJ,VMRC-LCD
chr12	MinION	exon	110499457	110499546	.	-	.	gene_id "3433"; transcript_id "VPS29_chr12_110492122,110493231,110496203,110499546+110492995,110496011,110499456,110502048_isoform_nonRefSeq"; gene_name "VPS29"; exon_number "4"; label "isoform_nonRefSeq"	NM_057180	H1437,PC-14,RERF-LC-KJ,VMRC-LCD
chr12	MinION	exon	110502049	110502137	.	-	.	gene_id "3433"; transcript_id "VPS29_chr12_110492122,110493231,110496203,110499546+110492995,110496011,110499456,110502048_isoform_nonRefSeq"; gene_name "VPS29"; exon_number "5"; label "isoform_nonRefSeq"	NM_057180	H1437,PC-14,RERF-LC-KJ,VMRC-LCD
chr12	MinION	transcript	6491886	6493889	.	-	.	gene_id "8362"; transcript_id "MRPL51_chr12_6492467,6492972+6492861,6493458_isoform_nonRefSeq"; gene_name "MRPL51"; label "isoform_nonRefSeq"	NM_016497	A427,A549,ABC-1,H1299,H1648,H1650,H1819,H2126,H2228,H2347,H322,II-18,PC-14,PC-3,PC-9,RERF-LC-Ad1,RERF-LC-Ad2,RERF-LC-KJ,RERF-LC-MS,RERF-LC-OK,VMRC-LCD
chr12	MinION	exon	6491886	6492467	.	-	.	gene_id "8362"; transcript_id "MRPL51_chr12_6492467,6492972+6492861,6493458_isoform_nonRefSeq"; gene_name "MRPL51"; exon_number "1"; label "isoform_nonRefSeq"	NM_016497	A427,A549,ABC-1,H1299,H1648,H1650,H1819,H2126,H2228,H2347,H322,II-18,PC-14,PC-3,PC-9,RERF-LC-Ad1,RERF-LC-Ad2,RERF-LC-KJ,RERF-LC-MS,RERF-LC-OK,VMRC-LCD
chr12	MinION	exon	6492862	6492972	.	-	.	gene_id "8362"; transcript_id "MRPL51_chr12_6492467,6492972+6492861,6493458_isoform_nonRefSeq"; gene_name "MRPL51"; exon_number "2"; label "isoform_nonRefSeq"	NM_016497	A427,A549,ABC-1,H1299,H1648,H1650,H1819,H2126,H2228,H2347,H322,II-18,PC-14,PC-3,PC-9,RERF-LC-Ad1,RERF-LC-Ad2,RERF-LC-KJ,RERF-LC-MS,RERF-LC-OK,VMRC-LCD
chr12	MinION	exon	6493459	6493889	.	-	.	gene_id "8362"; transcript_id "MRPL51_chr12_6492467,6492972+6492861,6493458_isoform_nonRefSeq"; gene_name "MRPL51"; exon_number "3"; label "isoform_nonRefSeq"	NM_016497	A427,A549,ABC-1,H1299,H1648,H1650,H1819,H2126,H2228,H2347,H322,II-18,PC-14,PC-3,PC-9,RERF-LC-Ad1,RERF-LC-Ad2,RERF-LC-KJ,RERF-LC-MS,RERF-LC-OK,VMRC-LCD
chr12	MinION	transcript	56116600	56117844	.	+	.	gene_id "10824"; transcript_id "RPL41_chr12_56116799+56117481_isoform_nonRefSeq"; gene_name "RPL41"; label "isoform_nonRefSeq"	NM_001035267	A427,ABC-1,H1299,H1648,H1650,H1819,H2228,H2347,II-18,PC-14,PC-3,RERF-LC-Ad1,RERF-LC-MS,RERF-LC-OK,VMRC-LCD
chr12	MinION	exon	56116600	56116799	.	+	.	gene_id "10824"; transcript_id "RPL41_chr12_56116799+56117481_isoform_nonRefSeq"; gene_name "RPL41"; exon_number "1"; label "isoform_nonRefSeq"	NM_001035267	A427,ABC-1,H1299,H1648,H1650,H1819,H2228,H2347,II-18,PC-14,PC-3,RERF-LC-Ad1,RERF-LC-MS,RERF-LC-OK,VMRC-LCD
chr12	MinION	exon	56117482	56117844	.	+	.	gene_id "10824"; transcript_id "RPL41_chr12_56116799+56117481_isoform_nonRefSeq"; gene_name "RPL41"; exon_number "2"; label "isoform_nonRefSeq"	NM_001035267	A427,ABC-1,H1299,H1648,H1650,H1819,H2228,H2347,II-18,PC-14,PC-3,RERF-LC-Ad1,RERF-LC-MS,RERF-LC-OK,VMRC-LCD
chr12	MinION	transcript	6747981	6753642	.	-	.	gene_id "6642"; transcript_id "MLF2_chr12_6748547,6748982,6750007,6750305,6750766,6751676,6752054,6752362+6748769,6749847,6750176,6750712,6751640,6751924,6752284,6752938_isoform_nonRefSeq"; gene_name "MLF2"; label "isoform_nonRefSeq"	NM_005439	A427,A549,ABC-1,H1299,H1437,H1648,H1650,H1819,H2126,H2228,H2347,H322,II-18,PC-14,PC-3,PC-9,RERF-LC-Ad1,RERF-LC-Ad2,RERF-LC-KJ,RERF-LC-MS,RERF-LC-OK,VMRC-LCD
chr12	MinION	exon	6747981	6748547	.	-	.	gene_id "6642"; transcript_id "MLF2_chr12_6748547,6748982,6750007,6750305,6750766,6751676,6752054,6752362+6748769,6749847,6750176,6750712,6751640,6751924,6752284,6752938_isoform_nonRefSeq"; gene_name "MLF2"; exon_number "1"; label "isoform_nonRefSeq"	NM_005439	A427,A549,ABC-1,H1299,H1437,H1648,H1650,H1819,H2126,H2228,H2347,H322,II-18,PC-14,PC-3,PC-9,RERF-LC-Ad1,RERF-LC-Ad2,RERF-LC-KJ,RERF-LC-MS,RERF-LC-OK,VMRC-LCD
chr12	MinION	exon	6748770	6748982	.	-	.	gene_id "6642"; transcript_id "MLF2_chr12_6748547,6748982,6750007,6750305,6750766,6751676,6752054,6752362+6748769,6749847,6750176,6750712,6751640,6751924,6752284,6752938_isoform_nonRefSeq"; gene_name "MLF2"; exon_number "2"; label "isoform_nonRefSeq"	NM_005439	A427,A549,ABC-1,H1299,H1437,H1648,H1650,H1819,H2126,H2228,H2347,H322,II-18,PC-14,PC-3,PC-9,RERF-LC-Ad1,RERF-LC-Ad2,RERF-LC-KJ,RERF-LC-MS,RERF-LC-OK,VMRC-LCD
chr12	MinION	exon	6749848	6750007	.	-	.	gene_id "6642"; transcript_id "MLF2_chr12_6748547,6748982,6750007,6750305,6750766,6751676,6752054,6752362+6748769,6749847,6750176,6750712,6751640,6751924,6752284,6752938_isoform_nonRefSeq"; gene_name "MLF2"; exon_number "3"; label "isoform_nonRefSeq"	NM_005439	A427,A549,ABC-1,H1299,H1437,H1648,H1650,H1819,H2126,H2228,H2347,H322,II-18,PC-14,PC-3,PC-9,RERF-LC-Ad1,RERF-LC-Ad2,RERF-LC-KJ,RERF-LC-MS,RERF-LC-OK,VMRC-LCD
chr12	MinION	exon	6750177	6750305	.	-	.	gene_id "6642"; transcript_id "MLF2_chr12_6748547,6748982,6750007,6750305,6750766,6751676,6752054,6752362+6748769,6749847,6750176,6750712,6751640,6751924,6752284,6752938_isoform_nonRefSeq"; gene_name "MLF2"; exon_number "4"; label "isoform_nonRefSeq"	NM_005439	A427,A549,ABC-1,H1299,H1437,H1648,H1650,H1819,H2126,H2228,H2347,H322,II-18,PC-14,PC-3,PC-9,RERF-LC-Ad1,RERF-LC-Ad2,RERF-LC-KJ,RERF-LC-MS,RERF-LC-OK,VMRC-LCD
chr12	MinION	exon	6750713	6750766	.	-	.	gene_id "6642"; transcript_id "MLF2_chr12_6748547,6748982,6750007,6750305,6750766,6751676,6752054,6752362+6748769,6749847,6750176,6750712,6751640,6751924,6752284,6752938_isoform_nonRefSeq"; gene_name "MLF2"; exon_number "5"; label "isoform_nonRefSeq"	NM_005439	A427,A549,ABC-1,H1299,H1437,H1648,H1650,H1819,H2126,H2228,H2347,H322,II-18,PC-14,PC-3,PC-9,RERF-LC-Ad1,RERF-LC-Ad2,RERF-LC-KJ,RERF-LC-MS,RERF-LC-OK,VMRC-LCD
chr12	MinION	exon	6751641	6751676	.	-	.	gene_id "6642"; transcript_id "MLF2_chr12_6748547,6748982,6750007,6750305,6750766,6751676,6752054,6752362+6748769,6749847,6750176,6750712,6751640,6751924,6752284,6752938_isoform_nonRefSeq"; gene_name "MLF2"; exon_number "6"; label "isoform_nonRefSeq"	NM_005439	A427,A549,ABC-1,H1299,H1437,H1648,H1650,H1819,H2126,H2228,H2347,H322,II-18,PC-14,PC-3,PC-9,RERF-LC-Ad1,RERF-LC-Ad2,RERF-LC-KJ,RERF-LC-MS,RERF-LC-OK,VMRC-LCD
chr12	MinION	exon	6751925	6752054	.	-	.	gene_id "6642"; transcript_id "MLF2_chr12_6748547,6748982,6750007,6750305,6750766,6751676,6752054,6752362+6748769,6749847,6750176,6750712,6751640,6751924,6752284,6752938_isoform_nonRefSeq"; gene_name "MLF2"; exon_number "7"; label "isoform_nonRefSeq"	NM_005439	A427,A549,ABC-1,H1299,H1437,H1648,H1650,H1819,H2126,H2228,H2347,H322,II-18,PC-14,PC-3,PC-9,RERF-LC-Ad1,RERF-LC-Ad2,RERF-LC-KJ,RERF-LC-MS,RERF-LC-OK,VMRC-LCD
chr12	MinION	exon	6752285	6752362	.	-	.	gene_id "6642"; transcript_id "MLF2_chr12_6748547,6748982,6750007,6750305,6750766,6751676,6752054,6752362+6748769,6749847,6750176,6750712,6751640,6751924,6752284,6752938_isoform_nonRefSeq"; gene_name "MLF2"; exon_number "8"; label "isoform_nonRefSeq"	NM_005439	A427,A549,ABC-1,H1299,H1437,H1648,H1650,H1819,H2126,H2228,H2347,H322,II-18,PC-14,PC-3,PC-9,RERF-LC-Ad1,RERF-LC-Ad2,RERF-LC-KJ,RERF-LC-MS,RERF-LC-OK,VMRC-LCD
chr12	MinION	exon	6752939	6753642	.	-	.	gene_id "6642"; transcript_id "MLF2_chr12_6748547,6748982,6750007,6750305,6750766,6751676,6752054,6752362+6748769,6749847,6750176,6750712,6751640,6751924,6752284,6752938_isoform_nonRefSeq"; gene_name "MLF2"; exon_number "9"; label "isoform_nonRefSeq"	NM_005439	A427,A549,ABC-1,H1299,H1437,H1648,H1650,H1819,H2126,H2228,H2347,H322,II-18,PC-14,PC-3,PC-9,RERF-LC-Ad1,RERF-LC-Ad2,RERF-LC-KJ,RERF-LC-MS,RERF-LC-OK,VMRC-LCD
chr12	MinION	transcript	49741809	49764934	.	+	.	gene_id "15086"; transcript_id "TMBIM6_chr12_49742115,49752549,49753081,49755755,49758275,49758480,49758762,49759321,49761779+49752463,49752972,49755634,49758226,49758382,49758682,49759220,49761703,49762872_isoform_nonRefSeq"; gene_name "TMBIM6"; label "isoform_nonRefSeq"	NM_001098576	H1819,H2126,II-18,PC-14,RERF-LC-KJ,RERF-LC-MS
chr12	MinION	exon	49741809	49742115	.	+	.	gene_id "15086"; transcript_id "TMBIM6_chr12_49742115,49752549,49753081,49755755,49758275,49758480,49758762,49759321,49761779+49752463,49752972,49755634,49758226,49758382,49758682,49759220,49761703,49762872_isoform_nonRefSeq"; gene_name "TMBIM6"; exon_number "1"; label "isoform_nonRefSeq"	NM_001098576	H1819,H2126,II-18,PC-14,RERF-LC-KJ,RERF-LC-MS
chr12	MinION	exon	49752464	49752549	.	+	.	gene_id "15086"; transcript_id "TMBIM6_chr12_49742115,49752549,49753081,49755755,49758275,49758480,49758762,49759321,49761779+49752463,49752972,49755634,49758226,49758382,49758682,49759220,49761703,49762872_isoform_nonRefSeq"; gene_name "TMBIM6"; exon_number "2"; label "isoform_nonRefSeq"	NM_001098576	H1819,H2126,II-18,PC-14,RERF-LC-KJ,RERF-LC-MS
chr12	MinION	exon	49752973	49753081	.	+	.	gene_id "15086"; transcript_id "TMBIM6_chr12_49742115,49752549,49753081,49755755,49758275,49758480,49758762,49759321,49761779+49752463,49752972,49755634,49758226,49758382,49758682,49759220,49761703,49762872_isoform_nonRefSeq"; gene_name "TMBIM6"; exon_number "3"; label "isoform_nonRefSeq"	NM_001098576	H1819,H2126,II-18,PC-14,RERF-LC-KJ,RERF-LC-MS
chr12	MinION	exon	49755635	49755755	.	+	.	gene_id "15086"; transcript_id "TMBIM6_chr12_49742115,49752549,49753081,49755755,49758275,49758480,49758762,49759321,49761779+49752463,49752972,49755634,49758226,49758382,49758682,49759220,49761703,49762872_isoform_nonRefSeq"; gene_name "TMBIM6"; exon_number "4"; label "isoform_nonRefSeq"	NM_001098576	H1819,H2126,II-18,PC-14,RERF-LC-KJ,RERF-LC-MS
chr12	MinION	exon	49758227	49758275	.	+	.	gene_id "15086"; transcript_id "TMBIM6_chr12_49742115,49752549,49753081,49755755,49758275,49758480,49758762,49759321,49761779+49752463,49752972,49755634,49758226,49758382,49758682,49759220,49761703,49762872_isoform_nonRefSeq"; gene_name "TMBIM6"; exon_number "5"; label "isoform_nonRefSeq"	NM_001098576	H1819,H2126,II-18,PC-14,RERF-LC-KJ,RERF-LC-MS
chr12	MinION	exon	49758383	49758480	.	+	.	gene_id "15086"; transcript_id "TMBIM6_chr12_49742115,49752549,49753081,49755755,49758275,49758480,49758762,49759321,49761779+49752463,49752972,49755634,49758226,49758382,49758682,49759220,49761703,49762872_isoform_nonRefSeq"; gene_name "TMBIM6"; exon_number "6"; label "isoform_nonRefSeq"	NM_001098576	H1819,H2126,II-18,PC-14,RERF-LC-KJ,RERF-LC-MS
chr12	MinION	exon	49758683	49758762	.	+	.	gene_id "15086"; transcript_id "TMBIM6_chr12_49742115,49752549,49753081,49755755,49758275,49758480,49758762,49759321,49761779+49752463,49752972,49755634,49758226,49758382,49758682,49759220,49761703,49762872_isoform_nonRefSeq"; gene_name "TMBIM6"; exon_number "7"; label "isoform_nonRefSeq"	NM_001098576	H1819,H2126,II-18,PC-14,RERF-LC-KJ,RERF-LC-MS
[truncated: 22,924 more rows]
