# Supplementary material for: Aberrant splicing isoforms detected by full-length transcriptome sequencing as transcripts of potential neoantigens in non-small cell lung cancer
Source: Genome Biol. 2021 Jan 4;22:9. doi: 10.1186/s13059-020-02240-8 (PMC7780684; doi:10.1186/s13059-020-02240-8)
Supplement: Supplementary file 14 — Additional file 14. Aberrant splicing isoform dataset of clinical specimens (gtf). The full-length structures of isoforms detected in our dataset of clinical specimens. [file 13059_2020_2240_MOESM14_ESM.gtf]

### aberrant splicing isoforms detected in clinical specimens
### label "isoform_RefSeq": isoforms with only RefSeq junctions (See Fig. S1A)
### label "isoform_nonRefSeq": isoforms with nonRefSeq junctions (See Fig. S1A)
chr16	MinION	transcript	14632798	14650593	.	+	.	gene_id "1952"; transcript_id "BFAR_chr16_14633018,14644609,14648592+14644273,14648387,14649803_isoform_RefSeq"; gene_name "BFAR"; label "isoform_RefSeq"	NM_016561	case1,case2,case3,case4,case5
chr16	MinION	exon	14632798	14633018	.	+	.	gene_id "1952"; transcript_id "BFAR_chr16_14633018,14644609,14648592+14644273,14648387,14649803_isoform_RefSeq"; gene_name "BFAR"; exon_number "1"; label "isoform_RefSeq"	NM_016561	case1,case2,case3,case4,case5
chr16	MinION	exon	14644274	14644609	.	+	.	gene_id "1952"; transcript_id "BFAR_chr16_14633018,14644609,14648592+14644273,14648387,14649803_isoform_RefSeq"; gene_name "BFAR"; exon_number "2"; label "isoform_RefSeq"	NM_016561	case1,case2,case3,case4,case5
chr16	MinION	exon	14648388	14648592	.	+	.	gene_id "1952"; transcript_id "BFAR_chr16_14633018,14644609,14648592+14644273,14648387,14649803_isoform_RefSeq"; gene_name "BFAR"; exon_number "3"; label "isoform_RefSeq"	NM_016561	case1,case2,case3,case4,case5
chr16	MinION	exon	14649804	14650593	.	+	.	gene_id "1952"; transcript_id "BFAR_chr16_14633018,14644609,14648592+14644273,14648387,14649803_isoform_RefSeq"; gene_name "BFAR"; exon_number "4"; label "isoform_RefSeq"	NM_016561	case1,case2,case3,case4,case5
chr19	MinION	transcript	48965309	48966884	.	+	.	gene_id "17722"; transcript_id "FTL_chr19_48965609,48965916+48965769,48966280_isoform_RefSeq"; gene_name "FTL"; label "isoform_RefSeq"	NM_000146	case1,case3,case4
chr19	MinION	exon	48965309	48965609	.	+	.	gene_id "17722"; transcript_id "FTL_chr19_48965609,48965916+48965769,48966280_isoform_RefSeq"; gene_name "FTL"; exon_number "1"; label "isoform_RefSeq"	NM_000146	case1,case3,case4
chr19	MinION	exon	48965770	48965916	.	+	.	gene_id "17722"; transcript_id "FTL_chr19_48965609,48965916+48965769,48966280_isoform_RefSeq"; gene_name "FTL"; exon_number "2"; label "isoform_RefSeq"	NM_000146	case1,case3,case4
chr19	MinION	exon	48966281	48966884	.	+	.	gene_id "17722"; transcript_id "FTL_chr19_48965609,48965916+48965769,48966280_isoform_RefSeq"; gene_name "FTL"; exon_number "3"; label "isoform_RefSeq"	NM_000146	case1,case3,case4
chr7	MinION	transcript	76302623	76304325	.	+	.	gene_id "3630"; transcript_id "HSPB1_chr7_76303865+76303983_isoform_RefSeq"; gene_name "HSPB1"; label "isoform_RefSeq"	NM_001540	case1,case3,case4,case5
chr7	MinION	exon	76302623	76303865	.	+	.	gene_id "3630"; transcript_id "HSPB1_chr7_76303865+76303983_isoform_RefSeq"; gene_name "HSPB1"; exon_number "1"; label "isoform_RefSeq"	NM_001540	case1,case3,case4,case5
chr7	MinION	exon	76303984	76304325	.	+	.	gene_id "3630"; transcript_id "HSPB1_chr7_76303865+76303983_isoform_RefSeq"; gene_name "HSPB1"; exon_number "2"; label "isoform_RefSeq"	NM_001540	case1,case3,case4,case5
chr2	MinION	transcript	237487245	237553996	.	+	.	gene_id "10810"; transcript_id "MLPH_chr2_237487437,237493536,237510795,237511101,237518648,237520029,237525805,237527516,237540533,237542659,237546683,237549278,237552437+237493402,237510573,237510988,237518538,237519909,237525600,237527376,237540347,237542566,237546605,237549220,237552336,237553565_isoform_RefSeq"; gene_name "MLPH"; label "isoform_RefSeq"	NM_001042467	case1
chr2	MinION	exon	237487245	237487437	.	+	.	gene_id "10810"; transcript_id "MLPH_chr2_237487437,237493536,237510795,237511101,237518648,237520029,237525805,237527516,237540533,237542659,237546683,237549278,237552437+237493402,237510573,237510988,237518538,237519909,237525600,237527376,237540347,237542566,237546605,237549220,237552336,237553565_isoform_RefSeq"; gene_name "MLPH"; exon_number "1"; label "isoform_RefSeq"	NM_001042467	case1
chr2	MinION	exon	237493403	237493536	.	+	.	gene_id "10810"; transcript_id "MLPH_chr2_237487437,237493536,237510795,237511101,237518648,237520029,237525805,237527516,237540533,237542659,237546683,237549278,237552437+237493402,237510573,237510988,237518538,237519909,237525600,237527376,237540347,237542566,237546605,237549220,237552336,237553565_isoform_RefSeq"; gene_name "MLPH"; exon_number "2"; label "isoform_RefSeq"	NM_001042467	case1
chr2	MinION	exon	237510574	237510795	.	+	.	gene_id "10810"; transcript_id "MLPH_chr2_237487437,237493536,237510795,237511101,237518648,237520029,237525805,237527516,237540533,237542659,237546683,237549278,237552437+237493402,237510573,237510988,237518538,237519909,237525600,237527376,237540347,237542566,237546605,237549220,237552336,237553565_isoform_RefSeq"; gene_name "MLPH"; exon_number "3"; label "isoform_RefSeq"	NM_001042467	case1
chr2	MinION	exon	237510989	237511101	.	+	.	gene_id "10810"; transcript_id "MLPH_chr2_237487437,237493536,237510795,237511101,237518648,237520029,237525805,237527516,237540533,237542659,237546683,237549278,237552437+237493402,237510573,237510988,237518538,237519909,237525600,237527376,237540347,237542566,237546605,237549220,237552336,237553565_isoform_RefSeq"; gene_name "MLPH"; exon_number "4"; label "isoform_RefSeq"	NM_001042467	case1
chr2	MinION	exon	237518539	237518648	.	+	.	gene_id "10810"; transcript_id "MLPH_chr2_237487437,237493536,237510795,237511101,237518648,237520029,237525805,237527516,237540533,237542659,237546683,237549278,237552437+237493402,237510573,237510988,237518538,237519909,237525600,237527376,237540347,237542566,237546605,237549220,237552336,237553565_isoform_RefSeq"; gene_name "MLPH"; exon_number "5"; label "isoform_RefSeq"	NM_001042467	case1
chr2	MinION	exon	237519910	237520029	.	+	.	gene_id "10810"; transcript_id "MLPH_chr2_237487437,237493536,237510795,237511101,237518648,237520029,237525805,237527516,237540533,237542659,237546683,237549278,237552437+237493402,237510573,237510988,237518538,237519909,237525600,237527376,237540347,237542566,237546605,237549220,237552336,237553565_isoform_RefSeq"; gene_name "MLPH"; exon_number "6"; label "isoform_RefSeq"	NM_001042467	case1
chr2	MinION	exon	237525601	237525805	.	+	.	gene_id "10810"; transcript_id "MLPH_chr2_237487437,237493536,237510795,237511101,237518648,237520029,237525805,237527516,237540533,237542659,237546683,237549278,237552437+237493402,237510573,237510988,237518538,237519909,237525600,237527376,237540347,237542566,237546605,237549220,237552336,237553565_isoform_RefSeq"; gene_name "MLPH"; exon_number "7"; label "isoform_RefSeq"	NM_001042467	case1
chr2	MinION	exon	237527377	237527516	.	+	.	gene_id "10810"; transcript_id "MLPH_chr2_237487437,237493536,237510795,237511101,237518648,237520029,237525805,237527516,237540533,237542659,237546683,237549278,237552437+237493402,237510573,237510988,237518538,237519909,237525600,237527376,237540347,237542566,237546605,237549220,237552336,237553565_isoform_RefSeq"; gene_name "MLPH"; exon_number "8"; label "isoform_RefSeq"	NM_001042467	case1
chr2	MinION	exon	237540348	237540533	.	+	.	gene_id "10810"; transcript_id "MLPH_chr2_237487437,237493536,237510795,237511101,237518648,237520029,237525805,237527516,237540533,237542659,237546683,237549278,237552437+237493402,237510573,237510988,237518538,237519909,237525600,237527376,237540347,237542566,237546605,237549220,237552336,237553565_isoform_RefSeq"; gene_name "MLPH"; exon_number "9"; label "isoform_RefSeq"	NM_001042467	case1
chr2	MinION	exon	237542567	237542659	.	+	.	gene_id "10810"; transcript_id "MLPH_chr2_237487437,237493536,237510795,237511101,237518648,237520029,237525805,237527516,237540533,237542659,237546683,237549278,237552437+237493402,237510573,237510988,237518538,237519909,237525600,237527376,237540347,237542566,237546605,237549220,237552336,237553565_isoform_RefSeq"; gene_name "MLPH"; exon_number "10"; label "isoform_RefSeq"	NM_001042467	case1
chr2	MinION	exon	237546606	237546683	.	+	.	gene_id "10810"; transcript_id "MLPH_chr2_237487437,237493536,237510795,237511101,237518648,237520029,237525805,237527516,237540533,237542659,237546683,237549278,237552437+237493402,237510573,237510988,237518538,237519909,237525600,237527376,237540347,237542566,237546605,237549220,237552336,237553565_isoform_RefSeq"; gene_name "MLPH"; exon_number "11"; label "isoform_RefSeq"	NM_001042467	case1
chr2	MinION	exon	237549221	237549278	.	+	.	gene_id "10810"; transcript_id "MLPH_chr2_237487437,237493536,237510795,237511101,237518648,237520029,237525805,237527516,237540533,237542659,237546683,237549278,237552437+237493402,237510573,237510988,237518538,237519909,237525600,237527376,237540347,237542566,237546605,237549220,237552336,237553565_isoform_RefSeq"; gene_name "MLPH"; exon_number "12"; label "isoform_RefSeq"	NM_001042467	case1
chr2	MinION	exon	237552337	237552437	.	+	.	gene_id "10810"; transcript_id "MLPH_chr2_237487437,237493536,237510795,237511101,237518648,237520029,237525805,237527516,237540533,237542659,237546683,237549278,237552437+237493402,237510573,237510988,237518538,237519909,237525600,237527376,237540347,237542566,237546605,237549220,237552336,237553565_isoform_RefSeq"; gene_name "MLPH"; exon_number "13"; label "isoform_RefSeq"	NM_001042467	case1
chr2	MinION	exon	237553566	237553996	.	+	.	gene_id "10810"; transcript_id "MLPH_chr2_237487437,237493536,237510795,237511101,237518648,237520029,237525805,237527516,237540533,237542659,237546683,237549278,237552437+237493402,237510573,237510988,237518538,237519909,237525600,237527376,237540347,237542566,237546605,237549220,237552336,237553565_isoform_RefSeq"; gene_name "MLPH"; exon_number "14"; label "isoform_RefSeq"	NM_001042467	case1
chr16	MinION	transcript	29962131	29973048	.	+	.	gene_id "6273"; transcript_id "TMEM219_chr16_29963308,29963589,29968254,29971578+29963399,29968024,29971407,29972949_isoform_RefSeq"; gene_name "TMEM219"; label "isoform_RefSeq"	NM_001083613	case1,case4
chr16	MinION	exon	29962131	29963308	.	+	.	gene_id "6273"; transcript_id "TMEM219_chr16_29963308,29963589,29968254,29971578+29963399,29968024,29971407,29972949_isoform_RefSeq"; gene_name "TMEM219"; exon_number "1"; label "isoform_RefSeq"	NM_001083613	case1,case4
chr16	MinION	exon	29963400	29963589	.	+	.	gene_id "6273"; transcript_id "TMEM219_chr16_29963308,29963589,29968254,29971578+29963399,29968024,29971407,29972949_isoform_RefSeq"; gene_name "TMEM219"; exon_number "2"; label "isoform_RefSeq"	NM_001083613	case1,case4
chr16	MinION	exon	29968025	29968254	.	+	.	gene_id "6273"; transcript_id "TMEM219_chr16_29963308,29963589,29968254,29971578+29963399,29968024,29971407,29972949_isoform_RefSeq"; gene_name "TMEM219"; exon_number "3"; label "isoform_RefSeq"	NM_001083613	case1,case4
chr16	MinION	exon	29971408	29971578	.	+	.	gene_id "6273"; transcript_id "TMEM219_chr16_29963308,29963589,29968254,29971578+29963399,29968024,29971407,29972949_isoform_RefSeq"; gene_name "TMEM219"; exon_number "4"; label "isoform_RefSeq"	NM_001083613	case1,case4
chr16	MinION	exon	29972950	29973048	.	+	.	gene_id "6273"; transcript_id "TMEM219_chr16_29963308,29963589,29968254,29971578+29963399,29968024,29971407,29972949_isoform_RefSeq"; gene_name "TMEM219"; exon_number "5"; label "isoform_RefSeq"	NM_001083613	case1,case4
chr7	MinION	transcript	100435282	100436533	.	-	.	gene_id "1678"; transcript_id "PPP1R35_chr7_100435533+100435630_isoform_RefSeq"; gene_name "PPP1R35"; label "isoform_RefSeq"	NM_145030	case1,case2,case6
chr7	MinION	exon	100435282	100435533	.	-	.	gene_id "1678"; transcript_id "PPP1R35_chr7_100435533+100435630_isoform_RefSeq"; gene_name "PPP1R35"; exon_number "1"; label "isoform_RefSeq"	NM_145030	case1,case2,case6
chr7	MinION	exon	100435631	100436533	.	-	.	gene_id "1678"; transcript_id "PPP1R35_chr7_100435533+100435630_isoform_RefSeq"; gene_name "PPP1R35"; exon_number "2"; label "isoform_RefSeq"	NM_145030	case1,case2,case6
chr16	MinION	transcript	715108	717480	.	+	.	gene_id "15029"; transcript_id "METRN_chr16_715393,715984+715583,716932_isoform_RefSeq"; gene_name "METRN"; label "isoform_RefSeq"	NM_024042	case1,case7
chr16	MinION	exon	715108	715393	.	+	.	gene_id "15029"; transcript_id "METRN_chr16_715393,715984+715583,716932_isoform_RefSeq"; gene_name "METRN"; exon_number "1"; label "isoform_RefSeq"	NM_024042	case1,case7
chr16	MinION	exon	715584	715984	.	+	.	gene_id "15029"; transcript_id "METRN_chr16_715393,715984+715583,716932_isoform_RefSeq"; gene_name "METRN"; exon_number "2"; label "isoform_RefSeq"	NM_024042	case1,case7
chr16	MinION	exon	716933	717480	.	+	.	gene_id "15029"; transcript_id "METRN_chr16_715393,715984+715583,716932_isoform_RefSeq"; gene_name "METRN"; exon_number "3"; label "isoform_RefSeq"	NM_024042	case1,case7
chr9	MinION	transcript	35682008	35689973	.	-	.	gene_id "14949"; transcript_id "TPM2_chr9_35682163,35684315,35685139,35685339,35685551,35685780,35689271+35684245,35684487,35685268,35685433,35685646,35689145,35689703_isoform_RefSeq"; gene_name "TPM2"; label "isoform_RefSeq"	NM_213674	case1,case4
chr9	MinION	exon	35682008	35682163	.	-	.	gene_id "14949"; transcript_id "TPM2_chr9_35682163,35684315,35685139,35685339,35685551,35685780,35689271+35684245,35684487,35685268,35685433,35685646,35689145,35689703_isoform_RefSeq"; gene_name "TPM2"; exon_number "1"; label "isoform_RefSeq"	NM_213674	case1,case4
chr9	MinION	exon	35684246	35684315	.	-	.	gene_id "14949"; transcript_id "TPM2_chr9_35682163,35684315,35685139,35685339,35685551,35685780,35689271+35684245,35684487,35685268,35685433,35685646,35689145,35689703_isoform_RefSeq"; gene_name "TPM2"; exon_number "2"; label "isoform_RefSeq"	NM_213674	case1,case4
chr9	MinION	exon	35684488	35685139	.	-	.	gene_id "14949"; transcript_id "TPM2_chr9_35682163,35684315,35685139,35685339,35685551,35685780,35689271+35684245,35684487,35685268,35685433,35685646,35689145,35689703_isoform_RefSeq"; gene_name "TPM2"; exon_number "3"; label "isoform_RefSeq"	NM_213674	case1,case4
chr9	MinION	exon	35685269	35685339	.	-	.	gene_id "14949"; transcript_id "TPM2_chr9_35682163,35684315,35685139,35685339,35685551,35685780,35689271+35684245,35684487,35685268,35685433,35685646,35689145,35689703_isoform_RefSeq"; gene_name "TPM2"; exon_number "4"; label "isoform_RefSeq"	NM_213674	case1,case4
chr9	MinION	exon	35685434	35685551	.	-	.	gene_id "14949"; transcript_id "TPM2_chr9_35682163,35684315,35685139,35685339,35685551,35685780,35689271+35684245,35684487,35685268,35685433,35685646,35689145,35689703_isoform_RefSeq"; gene_name "TPM2"; exon_number "5"; label "isoform_RefSeq"	NM_213674	case1,case4
chr9	MinION	exon	35685647	35685780	.	-	.	gene_id "14949"; transcript_id "TPM2_chr9_35682163,35684315,35685139,35685339,35685551,35685780,35689271+35684245,35684487,35685268,35685433,35685646,35689145,35689703_isoform_RefSeq"; gene_name "TPM2"; exon_number "6"; label "isoform_RefSeq"	NM_213674	case1,case4
chr9	MinION	exon	35689146	35689271	.	-	.	gene_id "14949"; transcript_id "TPM2_chr9_35682163,35684315,35685139,35685339,35685551,35685780,35689271+35684245,35684487,35685268,35685433,35685646,35689145,35689703_isoform_RefSeq"; gene_name "TPM2"; exon_number "7"; label "isoform_RefSeq"	NM_213674	case1,case4
chr9	MinION	exon	35689704	35689973	.	-	.	gene_id "14949"; transcript_id "TPM2_chr9_35682163,35684315,35685139,35685339,35685551,35685780,35689271+35684245,35684487,35685268,35685433,35685646,35689145,35689703_isoform_RefSeq"; gene_name "TPM2"; exon_number "8"; label "isoform_RefSeq"	NM_213674	case1,case4
chr17	MinION	transcript	59837854	59841272	.	+	.	gene_id "14014"; transcript_id "VMP1_chr17_59838397+59839767_isoform_RefSeq"; gene_name "VMP1"; label "isoform_RefSeq"	NM_001329394	case1,case2,case4,case5,case6,case7
chr17	MinION	exon	59837854	59838397	.	+	.	gene_id "14014"; transcript_id "VMP1_chr17_59838397+59839767_isoform_RefSeq"; gene_name "VMP1"; exon_number "1"; label "isoform_RefSeq"	NM_001329394	case1,case2,case4,case5,case6,case7
chr17	MinION	exon	59839768	59841272	.	+	.	gene_id "14014"; transcript_id "VMP1_chr17_59838397+59839767_isoform_RefSeq"; gene_name "VMP1"; exon_number "2"; label "isoform_RefSeq"	NM_001329394	case1,case2,case4,case5,case6,case7
chr1	MinION	transcript	1562350	1574883	.	-	.	gene_id "8442"; transcript_id "SSU72_chr1_1564916+1574477_isoform_RefSeq"; gene_name "SSU72"; label "isoform_RefSeq"	NM_014188	case1,case2
chr1	MinION	exon	1562350	1564916	.	-	.	gene_id "8442"; transcript_id "SSU72_chr1_1564916+1574477_isoform_RefSeq"; gene_name "SSU72"; exon_number "1"; label "isoform_RefSeq"	NM_014188	case1,case2
chr1	MinION	exon	1574478	1574883	.	-	.	gene_id "8442"; transcript_id "SSU72_chr1_1564916+1574477_isoform_RefSeq"; gene_name "SSU72"; exon_number "2"; label "isoform_RefSeq"	NM_014188	case1,case2
chr16	MinION	transcript	2039821	2043831	.	-	.	gene_id "18568"; transcript_id "NTHL1_chr16_2040047,2040238+2040132,2043566_isoform_RefSeq"; gene_name "NTHL1"; label "isoform_RefSeq"	NM_001318193	case1
chr16	MinION	exon	2039821	2040047	.	-	.	gene_id "18568"; transcript_id "NTHL1_chr16_2040047,2040238+2040132,2043566_isoform_RefSeq"; gene_name "NTHL1"; exon_number "1"; label "isoform_RefSeq"	NM_001318193	case1
chr16	MinION	exon	2040133	2040238	.	-	.	gene_id "18568"; transcript_id "NTHL1_chr16_2040047,2040238+2040132,2043566_isoform_RefSeq"; gene_name "NTHL1"; exon_number "2"; label "isoform_RefSeq"	NM_001318193	case1
chr16	MinION	exon	2043567	2043831	.	-	.	gene_id "18568"; transcript_id "NTHL1_chr16_2040047,2040238+2040132,2043566_isoform_RefSeq"; gene_name "NTHL1"; exon_number "3"; label "isoform_RefSeq"	NM_001318193	case1
chr2	MinION	transcript	216633348	216664441	.	+	.	gene_id "7322"; transcript_id "IGFBP2_chr2_216633965,216660786,216661998+216660556,216661857,216663939_isoform_RefSeq"; gene_name "IGFBP2"; label "isoform_RefSeq"	NM_000597	case1,case2,case4,case5
chr2	MinION	exon	216633348	216633965	.	+	.	gene_id "7322"; transcript_id "IGFBP2_chr2_216633965,216660786,216661998+216660556,216661857,216663939_isoform_RefSeq"; gene_name "IGFBP2"; exon_number "1"; label "isoform_RefSeq"	NM_000597	case1,case2,case4,case5
chr2	MinION	exon	216660557	216660786	.	+	.	gene_id "7322"; transcript_id "IGFBP2_chr2_216633965,216660786,216661998+216660556,216661857,216663939_isoform_RefSeq"; gene_name "IGFBP2"; exon_number "2"; label "isoform_RefSeq"	NM_000597	case1,case2,case4,case5
chr2	MinION	exon	216661858	216661998	.	+	.	gene_id "7322"; transcript_id "IGFBP2_chr2_216633965,216660786,216661998+216660556,216661857,216663939_isoform_RefSeq"; gene_name "IGFBP2"; exon_number "3"; label "isoform_RefSeq"	NM_000597	case1,case2,case4,case5
chr2	MinION	exon	216663940	216664441	.	+	.	gene_id "7322"; transcript_id "IGFBP2_chr2_216633965,216660786,216661998+216660556,216661857,216663939_isoform_RefSeq"; gene_name "IGFBP2"; exon_number "4"; label "isoform_RefSeq"	NM_000597	case1,case2,case4,case5
chrX	MinION	transcript	12975107	12977226	.	+	.	gene_id "12649"; transcript_id "TMSB4X_chrX_12976361+12976776_isoform_RefSeq"; gene_name "TMSB4X"; label "isoform_RefSeq"	NM_021109	case1
chrX	MinION	exon	12975107	12976361	.	+	.	gene_id "12649"; transcript_id "TMSB4X_chrX_12976361+12976776_isoform_RefSeq"; gene_name "TMSB4X"; exon_number "1"; label "isoform_RefSeq"	NM_021109	case1
chrX	MinION	exon	12976777	12977226	.	+	.	gene_id "12649"; transcript_id "TMSB4X_chrX_12976361+12976776_isoform_RefSeq"; gene_name "TMSB4X"; exon_number "2"; label "isoform_RefSeq"	NM_021109	case1
chr11	MinION	transcript	64226271	64230019	.	+	.	gene_id "3165"; transcript_id "NUDT22_chr11_64227132,64227666,64229344,64229571+64227567,64229246,64229477,64229849_isoform_RefSeq"; gene_name "NUDT22"; label "isoform_RefSeq"	NM_032344	case1,case3
chr11	MinION	exon	64226271	64227132	.	+	.	gene_id "3165"; transcript_id "NUDT22_chr11_64227132,64227666,64229344,64229571+64227567,64229246,64229477,64229849_isoform_RefSeq"; gene_name "NUDT22"; exon_number "1"; label "isoform_RefSeq"	NM_032344	case1,case3
chr11	MinION	exon	64227568	64227666	.	+	.	gene_id "3165"; transcript_id "NUDT22_chr11_64227132,64227666,64229344,64229571+64227567,64229246,64229477,64229849_isoform_RefSeq"; gene_name "NUDT22"; exon_number "2"; label "isoform_RefSeq"	NM_032344	case1,case3
chr11	MinION	exon	64229247	64229344	.	+	.	gene_id "3165"; transcript_id "NUDT22_chr11_64227132,64227666,64229344,64229571+64227567,64229246,64229477,64229849_isoform_RefSeq"; gene_name "NUDT22"; exon_number "3"; label "isoform_RefSeq"	NM_032344	case1,case3
chr11	MinION	exon	64229478	64229571	.	+	.	gene_id "3165"; transcript_id "NUDT22_chr11_64227132,64227666,64229344,64229571+64227567,64229246,64229477,64229849_isoform_RefSeq"; gene_name "NUDT22"; exon_number "4"; label "isoform_RefSeq"	NM_032344	case1,case3
chr11	MinION	exon	64229850	64230019	.	+	.	gene_id "3165"; transcript_id "NUDT22_chr11_64227132,64227666,64229344,64229571+64227567,64229246,64229477,64229849_isoform_RefSeq"; gene_name "NUDT22"; exon_number "5"; label "isoform_RefSeq"	NM_032344	case1,case3
chr5	MinION	transcript	140550071	140557461	.	-	.	gene_id "1271"; transcript_id "SRA1_chr5_140550911,140551169,140552184+140551060,140551981,140557146_isoform_RefSeq"; gene_name "SRA1"; label "isoform_RefSeq"	NM_001035235	case1,case4
chr5	MinION	exon	140550071	140550911	.	-	.	gene_id "1271"; transcript_id "SRA1_chr5_140550911,140551169,140552184+140551060,140551981,140557146_isoform_RefSeq"; gene_name "SRA1"; exon_number "1"; label "isoform_RefSeq"	NM_001035235	case1,case4
chr5	MinION	exon	140551061	140551169	.	-	.	gene_id "1271"; transcript_id "SRA1_chr5_140550911,140551169,140552184+140551060,140551981,140557146_isoform_RefSeq"; gene_name "SRA1"; exon_number "2"; label "isoform_RefSeq"	NM_001035235	case1,case4
chr5	MinION	exon	140551982	140552184	.	-	.	gene_id "1271"; transcript_id "SRA1_chr5_140550911,140551169,140552184+140551060,140551981,140557146_isoform_RefSeq"; gene_name "SRA1"; exon_number "3"; label "isoform_RefSeq"	NM_001035235	case1,case4
chr5	MinION	exon	140557147	140557461	.	-	.	gene_id "1271"; transcript_id "SRA1_chr5_140550911,140551169,140552184+140551060,140551981,140557146_isoform_RefSeq"; gene_name "SRA1"; exon_number "4"; label "isoform_RefSeq"	NM_001035235	case1,case4
chr2	MinION	transcript	69396123	69437439	.	-	.	gene_id "17830"; transcript_id "NFU1_chr2_69396290,69400538,69406082,69415299,69419604,69432005+69400363,69406021,69415184,69419537,69431901,69437360_isoform_RefSeq"; gene_name "NFU1"; label "isoform_RefSeq"	NM_001002755	case1
chr2	MinION	exon	69396123	69396290	.	-	.	gene_id "17830"; transcript_id "NFU1_chr2_69396290,69400538,69406082,69415299,69419604,69432005+69400363,69406021,69415184,69419537,69431901,69437360_isoform_RefSeq"; gene_name "NFU1"; exon_number "1"; label "isoform_RefSeq"	NM_001002755	case1
chr2	MinION	exon	69400364	69400538	.	-	.	gene_id "17830"; transcript_id "NFU1_chr2_69396290,69400538,69406082,69415299,69419604,69432005+69400363,69406021,69415184,69419537,69431901,69437360_isoform_RefSeq"; gene_name "NFU1"; exon_number "2"; label "isoform_RefSeq"	NM_001002755	case1
chr2	MinION	exon	69406022	69406082	.	-	.	gene_id "17830"; transcript_id "NFU1_chr2_69396290,69400538,69406082,69415299,69419604,69432005+69400363,69406021,69415184,69419537,69431901,69437360_isoform_RefSeq"; gene_name "NFU1"; exon_number "3"; label "isoform_RefSeq"	NM_001002755	case1
chr2	MinION	exon	69415185	69415299	.	-	.	gene_id "17830"; transcript_id "NFU1_chr2_69396290,69400538,69406082,69415299,69419604,69432005+69400363,69406021,69415184,69419537,69431901,69437360_isoform_RefSeq"; gene_name "NFU1"; exon_number "4"; label "isoform_RefSeq"	NM_001002755	case1
chr2	MinION	exon	69419538	69419604	.	-	.	gene_id "17830"; transcript_id "NFU1_chr2_69396290,69400538,69406082,69415299,69419604,69432005+69400363,69406021,69415184,69419537,69431901,69437360_isoform_RefSeq"; gene_name "NFU1"; exon_number "5"; label "isoform_RefSeq"	NM_001002755	case1
chr2	MinION	exon	69431902	69432005	.	-	.	gene_id "17830"; transcript_id "NFU1_chr2_69396290,69400538,69406082,69415299,69419604,69432005+69400363,69406021,69415184,69419537,69431901,69437360_isoform_RefSeq"; gene_name "NFU1"; exon_number "6"; label "isoform_RefSeq"	NM_001002755	case1
chr2	MinION	exon	69437361	69437439	.	-	.	gene_id "17830"; transcript_id "NFU1_chr2_69396290,69400538,69406082,69415299,69419604,69432005+69400363,69406021,69415184,69419537,69431901,69437360_isoform_RefSeq"; gene_name "NFU1"; exon_number "7"; label "isoform_RefSeq"	NM_001002755	case1
chr13	MinION	transcript	110878540	110894427	.	-	.	gene_id "12360"; transcript_id "ANKRD10_chr13_110880112,110883793+110883697,110893027_isoform_RefSeq"; gene_name "ANKRD10"; label "isoform_RefSeq"	NM_017664	case1
chr13	MinION	exon	110878540	110880112	.	-	.	gene_id "12360"; transcript_id "ANKRD10_chr13_110880112,110883793+110883697,110893027_isoform_RefSeq"; gene_name "ANKRD10"; exon_number "1"; label "isoform_RefSeq"	NM_017664	case1
chr13	MinION	exon	110883698	110883793	.	-	.	gene_id "12360"; transcript_id "ANKRD10_chr13_110880112,110883793+110883697,110893027_isoform_RefSeq"; gene_name "ANKRD10"; exon_number "2"; label "isoform_RefSeq"	NM_017664	case1
chr13	MinION	exon	110893028	110894427	.	-	.	gene_id "12360"; transcript_id "ANKRD10_chr13_110880112,110883793+110883697,110893027_isoform_RefSeq"; gene_name "ANKRD10"; exon_number "3"; label "isoform_RefSeq"	NM_017664	case1
chr16	MinION	transcript	28842787	28846340	.	-	.	gene_id "13501"; transcript_id "TUFM_chr16_28843148,28843855,28844334,28844551,28844862,28845055,28845480,28846106+28843735,28843949,28844418,28844697,28844950,28845313,28845911,28846217_isoform_RefSeq"; gene_name "TUFM"; label "isoform_RefSeq"	NM_003321	case1
chr16	MinION	exon	28842787	28843148	.	-	.	gene_id "13501"; transcript_id "TUFM_chr16_28843148,28843855,28844334,28844551,28844862,28845055,28845480,28846106+28843735,28843949,28844418,28844697,28844950,28845313,28845911,28846217_isoform_RefSeq"; gene_name "TUFM"; exon_number "1"; label "isoform_RefSeq"	NM_003321	case1
chr16	MinION	exon	28843736	28843855	.	-	.	gene_id "13501"; transcript_id "TUFM_chr16_28843148,28843855,28844334,28844551,28844862,28845055,28845480,28846106+28843735,28843949,28844418,28844697,28844950,28845313,28845911,28846217_isoform_RefSeq"; gene_name "TUFM"; exon_number "2"; label "isoform_RefSeq"	NM_003321	case1
chr16	MinION	exon	28843950	28844334	.	-	.	gene_id "13501"; transcript_id "TUFM_chr16_28843148,28843855,28844334,28844551,28844862,28845055,28845480,28846106+28843735,28843949,28844418,28844697,28844950,28845313,28845911,28846217_isoform_RefSeq"; gene_name "TUFM"; exon_number "3"; label "isoform_RefSeq"	NM_003321	case1
chr16	MinION	exon	28844419	28844551	.	-	.	gene_id "13501"; transcript_id "TUFM_chr16_28843148,28843855,28844334,28844551,28844862,28845055,28845480,28846106+28843735,28843949,28844418,28844697,28844950,28845313,28845911,28846217_isoform_RefSeq"; gene_name "TUFM"; exon_number "4"; label "isoform_RefSeq"	NM_003321	case1
chr16	MinION	exon	28844698	28844862	.	-	.	gene_id "13501"; transcript_id "TUFM_chr16_28843148,28843855,28844334,28844551,28844862,28845055,28845480,28846106+28843735,28843949,28844418,28844697,28844950,28845313,28845911,28846217_isoform_RefSeq"; gene_name "TUFM"; exon_number "5"; label "isoform_RefSeq"	NM_003321	case1
chr16	MinION	exon	28844951	28845055	.	-	.	gene_id "13501"; transcript_id "TUFM_chr16_28843148,28843855,28844334,28844551,28844862,28845055,28845480,28846106+28843735,28843949,28844418,28844697,28844950,28845313,28845911,28846217_isoform_RefSeq"; gene_name "TUFM"; exon_number "6"; label "isoform_RefSeq"	NM_003321	case1
chr16	MinION	exon	28845314	28845480	.	-	.	gene_id "13501"; transcript_id "TUFM_chr16_28843148,28843855,28844334,28844551,28844862,28845055,28845480,28846106+28843735,28843949,28844418,28844697,28844950,28845313,28845911,28846217_isoform_RefSeq"; gene_name "TUFM"; exon_number "7"; label "isoform_RefSeq"	NM_003321	case1
chr16	MinION	exon	28845912	28846106	.	-	.	gene_id "13501"; transcript_id "TUFM_chr16_28843148,28843855,28844334,28844551,28844862,28845055,28845480,28846106+28843735,28843949,28844418,28844697,28844950,28845313,28845911,28846217_isoform_RefSeq"; gene_name "TUFM"; exon_number "8"; label "isoform_RefSeq"	NM_003321	case1
chr16	MinION	exon	28846218	28846340	.	-	.	gene_id "13501"; transcript_id "TUFM_chr16_28843148,28843855,28844334,28844551,28844862,28845055,28845480,28846106+28843735,28843949,28844418,28844697,28844950,28845313,28845911,28846217_isoform_RefSeq"; gene_name "TUFM"; exon_number "9"; label "isoform_RefSeq"	NM_003321	case1
chr17	MinION	transcript	76637475	76643833	.	-	.	gene_id "14882"; transcript_id "ST6GALNAC1_chr17_76637736+76643507_isoform_RefSeq"; gene_name "ST6GALNAC1"; label "isoform_RefSeq"	NM_001289107	case1,case7
chr17	MinION	exon	76637475	76637736	.	-	.	gene_id "14882"; transcript_id "ST6GALNAC1_chr17_76637736+76643507_isoform_RefSeq"; gene_name "ST6GALNAC1"; exon_number "1"; label "isoform_RefSeq"	NM_001289107	case1,case7
chr17	MinION	exon	76643508	76643833	.	-	.	gene_id "14882"; transcript_id "ST6GALNAC1_chr17_76637736+76643507_isoform_RefSeq"; gene_name "ST6GALNAC1"; exon_number "2"; label "isoform_RefSeq"	NM_001289107	case1,case7
chrX	MinION	transcript	47078403	47093310	.	+	.	gene_id "2251"; transcript_id "RGN_chrX_47078709,47081307,47084600,47091809,47092215+47081129,47084417,47091677,47092060,47092896_isoform_RefSeq"; gene_name "RGN"; label "isoform_RefSeq"	NM_001282849	case1
chrX	MinION	exon	47078403	47078709	.	+	.	gene_id "2251"; transcript_id "RGN_chrX_47078709,47081307,47084600,47091809,47092215+47081129,47084417,47091677,47092060,47092896_isoform_RefSeq"; gene_name "RGN"; exon_number "1"; label "isoform_RefSeq"	NM_001282849	case1
chrX	MinION	exon	47081130	47081307	.	+	.	gene_id "2251"; transcript_id "RGN_chrX_47078709,47081307,47084600,47091809,47092215+47081129,47084417,47091677,47092060,47092896_isoform_RefSeq"; gene_name "RGN"; exon_number "2"; label "isoform_RefSeq"	NM_001282849	case1
chrX	MinION	exon	47084418	47084600	.	+	.	gene_id "2251"; transcript_id "RGN_chrX_47078709,47081307,47084600,47091809,47092215+47081129,47084417,47091677,47092060,47092896_isoform_RefSeq"; gene_name "RGN"; exon_number "3"; label "isoform_RefSeq"	NM_001282849	case1
chrX	MinION	exon	47091678	47091809	.	+	.	gene_id "2251"; transcript_id "RGN_chrX_47078709,47081307,47084600,47091809,47092215+47081129,47084417,47091677,47092060,47092896_isoform_RefSeq"; gene_name "RGN"; exon_number "4"; label "isoform_RefSeq"	NM_001282849	case1
chrX	MinION	exon	47092061	47092215	.	+	.	gene_id "2251"; transcript_id "RGN_chrX_47078709,47081307,47084600,47091809,47092215+47081129,47084417,47091677,47092060,47092896_isoform_RefSeq"; gene_name "RGN"; exon_number "5"; label "isoform_RefSeq"	NM_001282849	case1
chrX	MinION	exon	47092897	47093310	.	+	.	gene_id "2251"; transcript_id "RGN_chrX_47078709,47081307,47084600,47091809,47092215+47081129,47084417,47091677,47092060,47092896_isoform_RefSeq"; gene_name "RGN"; exon_number "6"; label "isoform_RefSeq"	NM_001282849	case1
chr1	MinION	transcript	26280053	26281522	.	+	.	gene_id "4165"; transcript_id "SH3BGRL3_chr1_26280203+26280764_isoform_RefSeq"; gene_name "SH3BGRL3"; label "isoform_RefSeq"	NM_031286	case1
chr1	MinION	exon	26280053	26280203	.	+	.	gene_id "4165"; transcript_id "SH3BGRL3_chr1_26280203+26280764_isoform_RefSeq"; gene_name "SH3BGRL3"; exon_number "1"; label "isoform_RefSeq"	NM_031286	case1
chr1	MinION	exon	26280765	26281522	.	+	.	gene_id "4165"; transcript_id "SH3BGRL3_chr1_26280203+26280764_isoform_RefSeq"; gene_name "SH3BGRL3"; exon_number "2"; label "isoform_RefSeq"	NM_031286	case1
chr5	MinION	transcript	96662198	96730859	.	+	.	gene_id "3367"; transcript_id "CAST_chr5_96662497,96675601,96695907,96722698,96727530,96729209,96729725+96675538,96695835,96722638,96727488,96729152,96729611,96730779_isoform_RefSeq"; gene_name "CAST"; label "isoform_RefSeq"	NM_001042442	case1
chr5	MinION	exon	96662198	96662497	.	+	.	gene_id "3367"; transcript_id "CAST_chr5_96662497,96675601,96695907,96722698,96727530,96729209,96729725+96675538,96695835,96722638,96727488,96729152,96729611,96730779_isoform_RefSeq"; gene_name "CAST"; exon_number "1"; label "isoform_RefSeq"	NM_001042442	case1
chr5	MinION	exon	96675539	96675601	.	+	.	gene_id "3367"; transcript_id "CAST_chr5_96662497,96675601,96695907,96722698,96727530,96729209,96729725+96675538,96695835,96722638,96727488,96729152,96729611,96730779_isoform_RefSeq"; gene_name "CAST"; exon_number "2"; label "isoform_RefSeq"	NM_001042442	case1
chr5	MinION	exon	96695836	96695907	.	+	.	gene_id "3367"; transcript_id "CAST_chr5_96662497,96675601,96695907,96722698,96727530,96729209,96729725+96675538,96695835,96722638,96727488,96729152,96729611,96730779_isoform_RefSeq"; gene_name "CAST"; exon_number "3"; label "isoform_RefSeq"	NM_001042442	case1
chr5	MinION	exon	96722639	96722698	.	+	.	gene_id "3367"; transcript_id "CAST_chr5_96662497,96675601,96695907,96722698,96727530,96729209,96729725+96675538,96695835,96722638,96727488,96729152,96729611,96730779_isoform_RefSeq"; gene_name "CAST"; exon_number "4"; label "isoform_RefSeq"	NM_001042442	case1
chr5	MinION	exon	96727489	96727530	.	+	.	gene_id "3367"; transcript_id "CAST_chr5_96662497,96675601,96695907,96722698,96727530,96729209,96729725+96675538,96695835,96722638,96727488,96729152,96729611,96730779_isoform_RefSeq"; gene_name "CAST"; exon_number "5"; label "isoform_RefSeq"	NM_001042442	case1
chr5	MinION	exon	96729153	96729209	.	+	.	gene_id "3367"; transcript_id "CAST_chr5_96662497,96675601,96695907,96722698,96727530,96729209,96729725+96675538,96695835,96722638,96727488,96729152,96729611,96730779_isoform_RefSeq"; gene_name "CAST"; exon_number "6"; label "isoform_RefSeq"	NM_001042442	case1
chr5	MinION	exon	96729612	96729725	.	+	.	gene_id "3367"; transcript_id "CAST_chr5_96662497,96675601,96695907,96722698,96727530,96729209,96729725+96675538,96695835,96722638,96727488,96729152,96729611,96730779_isoform_RefSeq"; gene_name "CAST"; exon_number "7"; label "isoform_RefSeq"	NM_001042442	case1
chr5	MinION	exon	96730780	96730859	.	+	.	gene_id "3367"; transcript_id "CAST_chr5_96662497,96675601,96695907,96722698,96727530,96729209,96729725+96675538,96695835,96722638,96727488,96729152,96729611,96730779_isoform_RefSeq"; gene_name "CAST"; exon_number "8"; label "isoform_RefSeq"	NM_001042442	case1
chr4	MinION	transcript	123396817	123403758	.	+	.	gene_id "7623"; transcript_id "SPRY1_chr4_123396932,123398513+123397610,123401536_isoform_RefSeq"; gene_name "SPRY1"; label "isoform_RefSeq"	NM_001258038	case1
chr4	MinION	exon	123396817	123396932	.	+	.	gene_id "7623"; transcript_id "SPRY1_chr4_123396932,123398513+123397610,123401536_isoform_RefSeq"; gene_name "SPRY1"; exon_number "1"; label "isoform_RefSeq"	NM_001258038	case1
chr4	MinION	exon	123397611	123398513	.	+	.	gene_id "7623"; transcript_id "SPRY1_chr4_123396932,123398513+123397610,123401536_isoform_RefSeq"; gene_name "SPRY1"; exon_number "2"; label "isoform_RefSeq"	NM_001258038	case1
chr4	MinION	exon	123401537	123403758	.	+	.	gene_id "7623"; transcript_id "SPRY1_chr4_123396932,123398513+123397610,123401536_isoform_RefSeq"; gene_name "SPRY1"; exon_number "3"; label "isoform_RefSeq"	NM_001258038	case1
chr3	MinION	transcript	141402339	141448632	.	+	.	gene_id "7398"; transcript_id "ZBTB38_chr3_141402449,141404031+141403926,141442388_isoform_RefSeq"; gene_name "ZBTB38"; label "isoform_RefSeq"	NM_001350100	case1,case2
chr3	MinION	exon	141402339	141402449	.	+	.	gene_id "7398"; transcript_id "ZBTB38_chr3_141402449,141404031+141403926,141442388_isoform_RefSeq"; gene_name "ZBTB38"; exon_number "1"; label "isoform_RefSeq"	NM_001350100	case1,case2
chr3	MinION	exon	141403927	141404031	.	+	.	gene_id "7398"; transcript_id "ZBTB38_chr3_141402449,141404031+141403926,141442388_isoform_RefSeq"; gene_name "ZBTB38"; exon_number "2"; label "isoform_RefSeq"	NM_001350100	case1,case2
chr3	MinION	exon	141442389	141448632	.	+	.	gene_id "7398"; transcript_id "ZBTB38_chr3_141402449,141404031+141403926,141442388_isoform_RefSeq"; gene_name "ZBTB38"; exon_number "3"; label "isoform_RefSeq"	NM_001350100	case1,case2
chr1	MinION	transcript	23019451	23083690	.	+	.	gene_id "4461"; transcript_id "KDM1A_chr1_23019947,23030634,23044486,23050520,23053839,23055161,23056038,23057565,23059167,23068681,23069151,23071359,23072197,23073403,23077360,23079177,23079667,23081573,23082366+23030468,23044426,23050386,23053760,23055068,23055931,23057483,23059072,23068538,23069060,23071224,23072123,23073291,23077227,23078989,23079552,23081445,23082219,23083178_isoform_RefSeq"…	NM_001009999	case1,case2,case3,case5
chr1	MinION	exon	23019451	23019947	.	+	.	gene_id "4461"; transcript_id "KDM1A_chr1_23019947,23030634,23044486,23050520,23053839,23055161,23056038,23057565,23059167,23068681,23069151,23071359,23072197,23073403,23077360,23079177,23079667,23081573,23082366+23030468,23044426,23050386,23053760,23055068,23055931,23057483,23059072,23068538,23069060,23071224,23072123,23073291,23077227,23078989,23079552,23081445,23082219,23083178_isoform_RefSeq"…	NM_001009999	case1,case2,case3,case5
chr1	MinION	exon	23030469	23030634	.	+	.	gene_id "4461"; transcript_id "KDM1A_chr1_23019947,23030634,23044486,23050520,23053839,23055161,23056038,23057565,23059167,23068681,23069151,23071359,23072197,23073403,23077360,23079177,23079667,23081573,23082366+23030468,23044426,23050386,23053760,23055068,23055931,23057483,23059072,23068538,23069060,23071224,23072123,23073291,23077227,23078989,23079552,23081445,23082219,23083178_isoform_RefSeq"…	NM_001009999	case1,case2,case3,case5
chr1	MinION	exon	23044427	23044486	.	+	.	gene_id "4461"; transcript_id "KDM1A_chr1_23019947,23030634,23044486,23050520,23053839,23055161,23056038,23057565,23059167,23068681,23069151,23071359,23072197,23073403,23077360,23079177,23079667,23081573,23082366+23030468,23044426,23050386,23053760,23055068,23055931,23057483,23059072,23068538,23069060,23071224,23072123,23073291,23077227,23078989,23079552,23081445,23082219,23083178_isoform_RefSeq"…	NM_001009999	case1,case2,case3,case5
chr1	MinION	exon	23050387	23050520	.	+	.	gene_id "4461"; transcript_id "KDM1A_chr1_23019947,23030634,23044486,23050520,23053839,23055161,23056038,23057565,23059167,23068681,23069151,23071359,23072197,23073403,23077360,23079177,23079667,23081573,23082366+23030468,23044426,23050386,23053760,23055068,23055931,23057483,23059072,23068538,23069060,23071224,23072123,23073291,23077227,23078989,23079552,23081445,23082219,23083178_isoform_RefSeq"…	NM_001009999	case1,case2,case3,case5
chr1	MinION	exon	23053761	23053839	.	+	.	gene_id "4461"; transcript_id "KDM1A_chr1_23019947,23030634,23044486,23050520,23053839,23055161,23056038,23057565,23059167,23068681,23069151,23071359,23072197,23073403,23077360,23079177,23079667,23081573,23082366+23030468,23044426,23050386,23053760,23055068,23055931,23057483,23059072,23068538,23069060,23071224,23072123,23073291,23077227,23078989,23079552,23081445,23082219,23083178_isoform_RefSeq"…	NM_001009999	case1,case2,case3,case5
chr1	MinION	exon	23055069	23055161	.	+	.	gene_id "4461"; transcript_id "KDM1A_chr1_23019947,23030634,23044486,23050520,23053839,23055161,23056038,23057565,23059167,23068681,23069151,23071359,23072197,23073403,23077360,23079177,23079667,23081573,23082366+23030468,23044426,23050386,23053760,23055068,23055931,23057483,23059072,23068538,23069060,23071224,23072123,23073291,23077227,23078989,23079552,23081445,23082219,23083178_isoform_RefSeq"…	NM_001009999	case1,case2,case3,case5
chr1	MinION	exon	23055932	23056038	.	+	.	gene_id "4461"; transcript_id "KDM1A_chr1_23019947,23030634,23044486,23050520,23053839,23055161,23056038,23057565,23059167,23068681,23069151,23071359,23072197,23073403,23077360,23079177,23079667,23081573,23082366+23030468,23044426,23050386,23053760,23055068,23055931,23057483,23059072,23068538,23069060,23071224,23072123,23073291,23077227,23078989,23079552,23081445,23082219,23083178_isoform_RefSeq"…	NM_001009999	case1,case2,case3,case5
chr1	MinION	exon	23057484	23057565	.	+	.	gene_id "4461"; transcript_id "KDM1A_chr1_23019947,23030634,23044486,23050520,23053839,23055161,23056038,23057565,23059167,23068681,23069151,23071359,23072197,23073403,23077360,23079177,23079667,23081573,23082366+23030468,23044426,23050386,23053760,23055068,23055931,23057483,23059072,23068538,23069060,23071224,23072123,23073291,23077227,23078989,23079552,23081445,23082219,23083178_isoform_RefSeq"…	NM_001009999	case1,case2,case3,case5
chr1	MinION	exon	23059073	23059167	.	+	.	gene_id "4461"; transcript_id "KDM1A_chr1_23019947,23030634,23044486,23050520,23053839,23055161,23056038,23057565,23059167,23068681,23069151,23071359,23072197,23073403,23077360,23079177,23079667,23081573,23082366+23030468,23044426,23050386,23053760,23055068,23055931,23057483,23059072,23068538,23069060,23071224,23072123,23073291,23077227,23078989,23079552,23081445,23082219,23083178_isoform_RefSeq"…	NM_001009999	case1,case2,case3,case5
chr1	MinION	exon	23068539	23068681	.	+	.	gene_id "4461"; transcript_id "KDM1A_chr1_23019947,23030634,23044486,23050520,23053839,23055161,23056038,23057565,23059167,23068681,23069151,23071359,23072197,23073403,23077360,23079177,23079667,23081573,23082366+23030468,23044426,23050386,23053760,23055068,23055931,23057483,23059072,23068538,23069060,23071224,23072123,23073291,23077227,23078989,23079552,23081445,23082219,23083178_isoform_RefSeq"…	NM_001009999	case1,case2,case3,case5
chr1	MinION	exon	23069061	23069151	.	+	.	gene_id "4461"; transcript_id "KDM1A_chr1_23019947,23030634,23044486,23050520,23053839,23055161,23056038,23057565,23059167,23068681,23069151,23071359,23072197,23073403,23077360,23079177,23079667,23081573,23082366+23030468,23044426,23050386,23053760,23055068,23055931,23057483,23059072,23068538,23069060,23071224,23072123,23073291,23077227,23078989,23079552,23081445,23082219,23083178_isoform_RefSeq"…	NM_001009999	case1,case2,case3,case5
chr1	MinION	exon	23071225	23071359	.	+	.	gene_id "4461"; transcript_id "KDM1A_chr1_23019947,23030634,23044486,23050520,23053839,23055161,23056038,23057565,23059167,23068681,23069151,23071359,23072197,23073403,23077360,23079177,23079667,23081573,23082366+23030468,23044426,23050386,23053760,23055068,23055931,23057483,23059072,23068538,23069060,23071224,23072123,23073291,23077227,23078989,23079552,23081445,23082219,23083178_isoform_RefSeq"…	NM_001009999	case1,case2,case3,case5
chr1	MinION	exon	23072124	23072197	.	+	.	gene_id "4461"; transcript_id "KDM1A_chr1_23019947,23030634,23044486,23050520,23053839,23055161,23056038,23057565,23059167,23068681,23069151,23071359,23072197,23073403,23077360,23079177,23079667,23081573,23082366+23030468,23044426,23050386,23053760,23055068,23055931,23057483,23059072,23068538,23069060,23071224,23072123,23073291,23077227,23078989,23079552,23081445,23082219,23083178_isoform_RefSeq"…	NM_001009999	case1,case2,case3,case5
chr1	MinION	exon	23073292	23073403	.	+	.	gene_id "4461"; transcript_id "KDM1A_chr1_23019947,23030634,23044486,23050520,23053839,23055161,23056038,23057565,23059167,23068681,23069151,23071359,23072197,23073403,23077360,23079177,23079667,23081573,23082366+23030468,23044426,23050386,23053760,23055068,23055931,23057483,23059072,23068538,23069060,23071224,23072123,23073291,23077227,23078989,23079552,23081445,23082219,23083178_isoform_RefSeq"…	NM_001009999	case1,case2,case3,case5
chr1	MinION	exon	23077228	23077360	.	+	.	gene_id "4461"; transcript_id "KDM1A_chr1_23019947,23030634,23044486,23050520,23053839,23055161,23056038,23057565,23059167,23068681,23069151,23071359,23072197,23073403,23077360,23079177,23079667,23081573,23082366+23030468,23044426,23050386,23053760,23055068,23055931,23057483,23059072,23068538,23069060,23071224,23072123,23073291,23077227,23078989,23079552,23081445,23082219,23083178_isoform_RefSeq"…	NM_001009999	case1,case2,case3,case5
chr1	MinION	exon	23078990	23079177	.	+	.	gene_id "4461"; transcript_id "KDM1A_chr1_23019947,23030634,23044486,23050520,23053839,23055161,23056038,23057565,23059167,23068681,23069151,23071359,23072197,23073403,23077360,23079177,23079667,23081573,23082366+23030468,23044426,23050386,23053760,23055068,23055931,23057483,23059072,23068538,23069060,23071224,23072123,23073291,23077227,23078989,23079552,23081445,23082219,23083178_isoform_RefSeq"…	NM_001009999	case1,case2,case3,case5
chr1	MinION	exon	23079553	23079667	.	+	.	gene_id "4461"; transcript_id "KDM1A_chr1_23019947,23030634,23044486,23050520,23053839,23055161,23056038,23057565,23059167,23068681,23069151,23071359,23072197,23073403,23077360,23079177,23079667,23081573,23082366+23030468,23044426,23050386,23053760,23055068,23055931,23057483,23059072,23068538,23069060,23071224,23072123,23073291,23077227,23078989,23079552,23081445,23082219,23083178_isoform_RefSeq"…	NM_001009999	case1,case2,case3,case5
chr1	MinION	exon	23081446	23081573	.	+	.	gene_id "4461"; transcript_id "KDM1A_chr1_23019947,23030634,23044486,23050520,23053839,23055161,23056038,23057565,23059167,23068681,23069151,23071359,23072197,23073403,23077360,23079177,23079667,23081573,23082366+23030468,23044426,23050386,23053760,23055068,23055931,23057483,23059072,23068538,23069060,23071224,23072123,23073291,23077227,23078989,23079552,23081445,23082219,23083178_isoform_RefSeq"…	NM_001009999	case1,case2,case3,case5
chr1	MinION	exon	23082220	23082366	.	+	.	gene_id "4461"; transcript_id "KDM1A_chr1_23019947,23030634,23044486,23050520,23053839,23055161,23056038,23057565,23059167,23068681,23069151,23071359,23072197,23073403,23077360,23079177,23079667,23081573,23082366+23030468,23044426,23050386,23053760,23055068,23055931,23057483,23059072,23068538,23069060,23071224,23072123,23073291,23077227,23078989,23079552,23081445,23082219,23083178_isoform_RefSeq"…	NM_001009999	case1,case2,case3,case5
chr1	MinION	exon	23083179	23083690	.	+	.	gene_id "4461"; transcript_id "KDM1A_chr1_23019947,23030634,23044486,23050520,23053839,23055161,23056038,23057565,23059167,23068681,23069151,23071359,23072197,23073403,23077360,23079177,23079667,23081573,23082366+23030468,23044426,23050386,23053760,23055068,23055931,23057483,23059072,23068538,23069060,23071224,23072123,23073291,23077227,23078989,23079552,23081445,23082219,23083178_isoform_RefSeq"…	NM_001009999	case1,case2,case3,case5
chr11	MinION	transcript	63986410	63998483	.	+	.	gene_id "10547"; transcript_id "OTUB1_chr11_63986514,63988398,63988752,63996941,63997244+63988336,63988653,63996529,63997049,63997348_isoform_RefSeq"; gene_name "OTUB1"; label "isoform_RefSeq"	NM_017670	case1,case2,case3,case4,case7
chr11	MinION	exon	63986410	63986514	.	+	.	gene_id "10547"; transcript_id "OTUB1_chr11_63986514,63988398,63988752,63996941,63997244+63988336,63988653,63996529,63997049,63997348_isoform_RefSeq"; gene_name "OTUB1"; exon_number "1"; label "isoform_RefSeq"	NM_017670	case1,case2,case3,case4,case7
chr11	MinION	exon	63988337	63988398	.	+	.	gene_id "10547"; transcript_id "OTUB1_chr11_63986514,63988398,63988752,63996941,63997244+63988336,63988653,63996529,63997049,63997348_isoform_RefSeq"; gene_name "OTUB1"; exon_number "2"; label "isoform_RefSeq"	NM_017670	case1,case2,case3,case4,case7
chr11	MinION	exon	63988654	63988752	.	+	.	gene_id "10547"; transcript_id "OTUB1_chr11_63986514,63988398,63988752,63996941,63997244+63988336,63988653,63996529,63997049,63997348_isoform_RefSeq"; gene_name "OTUB1"; exon_number "3"; label "isoform_RefSeq"	NM_017670	case1,case2,case3,case4,case7
chr11	MinION	exon	63996530	63996941	.	+	.	gene_id "10547"; transcript_id "OTUB1_chr11_63986514,63988398,63988752,63996941,63997244+63988336,63988653,63996529,63997049,63997348_isoform_RefSeq"; gene_name "OTUB1"; exon_number "4"; label "isoform_RefSeq"	NM_017670	case1,case2,case3,case4,case7
chr11	MinION	exon	63997050	63997244	.	+	.	gene_id "10547"; transcript_id "OTUB1_chr11_63986514,63988398,63988752,63996941,63997244+63988336,63988653,63996529,63997049,63997348_isoform_RefSeq"; gene_name "OTUB1"; exon_number "5"; label "isoform_RefSeq"	NM_017670	case1,case2,case3,case4,case7
chr11	MinION	exon	63997349	63998483	.	+	.	gene_id "10547"; transcript_id "OTUB1_chr11_63986514,63988398,63988752,63996941,63997244+63988336,63988653,63996529,63997049,63997348_isoform_RefSeq"; gene_name "OTUB1"; exon_number "6"; label "isoform_RefSeq"	NM_017670	case1,case2,case3,case4,case7
chr16	MinION	transcript	2239893	2251594	.	-	.	gene_id "8877"; transcript_id "ECI1_chr16_2240145,2243224,2243439,2244552,2246986+2243045,2243317,2244405,2246858,2251315_isoform_RefSeq"; gene_name "ECI1"; label "isoform_RefSeq"	NM_001919	case1,case4,case5,case7
chr16	MinION	exon	2239893	2240145	.	-	.	gene_id "8877"; transcript_id "ECI1_chr16_2240145,2243224,2243439,2244552,2246986+2243045,2243317,2244405,2246858,2251315_isoform_RefSeq"; gene_name "ECI1"; exon_number "1"; label "isoform_RefSeq"	NM_001919	case1,case4,case5,case7
chr16	MinION	exon	2243046	2243224	.	-	.	gene_id "8877"; transcript_id "ECI1_chr16_2240145,2243224,2243439,2244552,2246986+2243045,2243317,2244405,2246858,2251315_isoform_RefSeq"; gene_name "ECI1"; exon_number "2"; label "isoform_RefSeq"	NM_001919	case1,case4,case5,case7
chr16	MinION	exon	2243318	2243439	.	-	.	gene_id "8877"; transcript_id "ECI1_chr16_2240145,2243224,2243439,2244552,2246986+2243045,2243317,2244405,2246858,2251315_isoform_RefSeq"; gene_name "ECI1"; exon_number "3"; label "isoform_RefSeq"	NM_001919	case1,case4,case5,case7
chr16	MinION	exon	2244406	2244552	.	-	.	gene_id "8877"; transcript_id "ECI1_chr16_2240145,2243224,2243439,2244552,2246986+2243045,2243317,2244405,2246858,2251315_isoform_RefSeq"; gene_name "ECI1"; exon_number "4"; label "isoform_RefSeq"	NM_001919	case1,case4,case5,case7
chr16	MinION	exon	2246859	2246986	.	-	.	gene_id "8877"; transcript_id "ECI1_chr16_2240145,2243224,2243439,2244552,2246986+2243045,2243317,2244405,2246858,2251315_isoform_RefSeq"; gene_name "ECI1"; exon_number "5"; label "isoform_RefSeq"	NM_001919	case1,case4,case5,case7
chr16	MinION	exon	2251316	2251594	.	-	.	gene_id "8877"; transcript_id "ECI1_chr16_2240145,2243224,2243439,2244552,2246986+2243045,2243317,2244405,2246858,2251315_isoform_RefSeq"; gene_name "ECI1"; exon_number "6"; label "isoform_RefSeq"	NM_001919	case1,case4,case5,case7
chr16	MinION	transcript	30067207	30070414	.	+	.	gene_id "1812"; transcript_id "ALDOA_chr16_30067366,30067661,30068700,30068978,30069389,30069673,30070029+30067449,30068645,30068817,30069305,30069498,30069829,30070116_isoform_RefSeq"; gene_name "ALDOA"; label "isoform_RefSeq"	NM_000034	case1,case2,case3,case4,case5,case7
chr16	MinION	exon	30067207	30067366	.	+	.	gene_id "1812"; transcript_id "ALDOA_chr16_30067366,30067661,30068700,30068978,30069389,30069673,30070029+30067449,30068645,30068817,30069305,30069498,30069829,30070116_isoform_RefSeq"; gene_name "ALDOA"; exon_number "1"; label "isoform_RefSeq"	NM_000034	case1,case2,case3,case4,case5,case7
chr16	MinION	exon	30067450	30067661	.	+	.	gene_id "1812"; transcript_id "ALDOA_chr16_30067366,30067661,30068700,30068978,30069389,30069673,30070029+30067449,30068645,30068817,30069305,30069498,30069829,30070116_isoform_RefSeq"; gene_name "ALDOA"; exon_number "2"; label "isoform_RefSeq"	NM_000034	case1,case2,case3,case4,case5,case7
chr16	MinION	exon	30068646	30068700	.	+	.	gene_id "1812"; transcript_id "ALDOA_chr16_30067366,30067661,30068700,30068978,30069389,30069673,30070029+30067449,30068645,30068817,30069305,30069498,30069829,30070116_isoform_RefSeq"; gene_name "ALDOA"; exon_number "3"; label "isoform_RefSeq"	NM_000034	case1,case2,case3,case4,case5,case7
chr16	MinION	exon	30068818	30068978	.	+	.	gene_id "1812"; transcript_id "ALDOA_chr16_30067366,30067661,30068700,30068978,30069389,30069673,30070029+30067449,30068645,30068817,30069305,30069498,30069829,30070116_isoform_RefSeq"; gene_name "ALDOA"; exon_number "4"; label "isoform_RefSeq"	NM_000034	case1,case2,case3,case4,case5,case7
chr16	MinION	exon	30069306	30069389	.	+	.	gene_id "1812"; transcript_id "ALDOA_chr16_30067366,30067661,30068700,30068978,30069389,30069673,30070029+30067449,30068645,30068817,30069305,30069498,30069829,30070116_isoform_RefSeq"; gene_name "ALDOA"; exon_number "5"; label "isoform_RefSeq"	NM_000034	case1,case2,case3,case4,case5,case7
chr16	MinION	exon	30069499	30069673	.	+	.	gene_id "1812"; transcript_id "ALDOA_chr16_30067366,30067661,30068700,30068978,30069389,30069673,30070029+30067449,30068645,30068817,30069305,30069498,30069829,30070116_isoform_RefSeq"; gene_name "ALDOA"; exon_number "6"; label "isoform_RefSeq"	NM_000034	case1,case2,case3,case4,case5,case7
chr16	MinION	exon	30069830	30070029	.	+	.	gene_id "1812"; transcript_id "ALDOA_chr16_30067366,30067661,30068700,30068978,30069389,30069673,30070029+30067449,30068645,30068817,30069305,30069498,30069829,30070116_isoform_RefSeq"; gene_name "ALDOA"; exon_number "7"; label "isoform_RefSeq"	NM_000034	case1,case2,case3,case4,case5,case7
chr16	MinION	exon	30070117	30070414	.	+	.	gene_id "1812"; transcript_id "ALDOA_chr16_30067366,30067661,30068700,30068978,30069389,30069673,30070029+30067449,30068645,30068817,30069305,30069498,30069829,30070116_isoform_RefSeq"; gene_name "ALDOA"; exon_number "8"; label "isoform_RefSeq"	NM_000034	case1,case2,case3,case4,case5,case7
chr1	MinION	transcript	86386321	86396329	.	-	.	gene_id "14978"; transcript_id "ODF2L_chr1_86387086+86396032_isoform_RefSeq"; gene_name "ODF2L"; label "isoform_RefSeq"	NM_001184765	case1
chr1	MinION	exon	86386321	86387086	.	-	.	gene_id "14978"; transcript_id "ODF2L_chr1_86387086+86396032_isoform_RefSeq"; gene_name "ODF2L"; exon_number "1"; label "isoform_RefSeq"	NM_001184765	case1
chr1	MinION	exon	86396033	86396329	.	-	.	gene_id "14978"; transcript_id "ODF2L_chr1_86387086+86396032_isoform_RefSeq"; gene_name "ODF2L"; exon_number "2"; label "isoform_RefSeq"	NM_001184765	case1
chr7	MinION	transcript	5527147	5530598	.	-	.	gene_id "10428"; transcript_id "ACTB_chr7_5527891,5528185,5528719,5529400+5528003,5528280,5529160,5529534_isoform_RefSeq"; gene_name "ACTB"; label "isoform_RefSeq"	NM_001101	case1,case4
chr7	MinION	exon	5527147	5527891	.	-	.	gene_id "10428"; transcript_id "ACTB_chr7_5527891,5528185,5528719,5529400+5528003,5528280,5529160,5529534_isoform_RefSeq"; gene_name "ACTB"; exon_number "1"; label "isoform_RefSeq"	NM_001101	case1,case4
chr7	MinION	exon	5528004	5528185	.	-	.	gene_id "10428"; transcript_id "ACTB_chr7_5527891,5528185,5528719,5529400+5528003,5528280,5529160,5529534_isoform_RefSeq"; gene_name "ACTB"; exon_number "2"; label "isoform_RefSeq"	NM_001101	case1,case4
chr7	MinION	exon	5528281	5528719	.	-	.	gene_id "10428"; transcript_id "ACTB_chr7_5527891,5528185,5528719,5529400+5528003,5528280,5529160,5529534_isoform_RefSeq"; gene_name "ACTB"; exon_number "3"; label "isoform_RefSeq"	NM_001101	case1,case4
chr7	MinION	exon	5529161	5529400	.	-	.	gene_id "10428"; transcript_id "ACTB_chr7_5527891,5528185,5528719,5529400+5528003,5528280,5529160,5529534_isoform_RefSeq"; gene_name "ACTB"; exon_number "4"; label "isoform_RefSeq"	NM_001101	case1,case4
chr7	MinION	exon	5529535	5530598	.	-	.	gene_id "10428"; transcript_id "ACTB_chr7_5527891,5528185,5528719,5529400+5528003,5528280,5529160,5529534_isoform_RefSeq"; gene_name "ACTB"; exon_number "5"; label "isoform_RefSeq"	NM_001101	case1,case4
chr9	MinION	transcript	69820815	69906247	.	+	.	gene_id "2279"; transcript_id "C9orf135_chr9_69821031,69856673,69857977+69856554,69857908,69905953_isoform_RefSeq"; gene_name "C9orf135"; label "isoform_RefSeq"	NM_001308084	case1
chr9	MinION	exon	69820815	69821031	.	+	.	gene_id "2279"; transcript_id "C9orf135_chr9_69821031,69856673,69857977+69856554,69857908,69905953_isoform_RefSeq"; gene_name "C9orf135"; exon_number "1"; label "isoform_RefSeq"	NM_001308084	case1
chr9	MinION	exon	69856555	69856673	.	+	.	gene_id "2279"; transcript_id "C9orf135_chr9_69821031,69856673,69857977+69856554,69857908,69905953_isoform_RefSeq"; gene_name "C9orf135"; exon_number "2"; label "isoform_RefSeq"	NM_001308084	case1
chr9	MinION	exon	69857909	69857977	.	+	.	gene_id "2279"; transcript_id "C9orf135_chr9_69821031,69856673,69857977+69856554,69857908,69905953_isoform_RefSeq"; gene_name "C9orf135"; exon_number "3"; label "isoform_RefSeq"	NM_001308084	case1
chr9	MinION	exon	69905954	69906247	.	+	.	gene_id "2279"; transcript_id "C9orf135_chr9_69821031,69856673,69857977+69856554,69857908,69905953_isoform_RefSeq"; gene_name "C9orf135"; exon_number "4"; label "isoform_RefSeq"	NM_001308084	case1
chr17	MinION	transcript	7312659	7315346	.	-	.	gene_id "8575"; transcript_id "GPS2_chr17_7312839,7313124,7313291,7313469,7313721,7313988,7314159,7314403,7314597+7313028,7313211,7313379,7313567,7313905,7314079,7314290,7314487,7314958_isoform_RefSeq"; gene_name "GPS2"; label "isoform_RefSeq"	NM_004489	case1,case2
chr17	MinION	exon	7312659	7312839	.	-	.	gene_id "8575"; transcript_id "GPS2_chr17_7312839,7313124,7313291,7313469,7313721,7313988,7314159,7314403,7314597+7313028,7313211,7313379,7313567,7313905,7314079,7314290,7314487,7314958_isoform_RefSeq"; gene_name "GPS2"; exon_number "1"; label "isoform_RefSeq"	NM_004489	case1,case2
chr17	MinION	exon	7313029	7313124	.	-	.	gene_id "8575"; transcript_id "GPS2_chr17_7312839,7313124,7313291,7313469,7313721,7313988,7314159,7314403,7314597+7313028,7313211,7313379,7313567,7313905,7314079,7314290,7314487,7314958_isoform_RefSeq"; gene_name "GPS2"; exon_number "2"; label "isoform_RefSeq"	NM_004489	case1,case2
chr17	MinION	exon	7313212	7313291	.	-	.	gene_id "8575"; transcript_id "GPS2_chr17_7312839,7313124,7313291,7313469,7313721,7313988,7314159,7314403,7314597+7313028,7313211,7313379,7313567,7313905,7314079,7314290,7314487,7314958_isoform_RefSeq"; gene_name "GPS2"; exon_number "3"; label "isoform_RefSeq"	NM_004489	case1,case2
chr17	MinION	exon	7313380	7313469	.	-	.	gene_id "8575"; transcript_id "GPS2_chr17_7312839,7313124,7313291,7313469,7313721,7313988,7314159,7314403,7314597+7313028,7313211,7313379,7313567,7313905,7314079,7314290,7314487,7314958_isoform_RefSeq"; gene_name "GPS2"; exon_number "4"; label "isoform_RefSeq"	NM_004489	case1,case2
chr17	MinION	exon	7313568	7313721	.	-	.	gene_id "8575"; transcript_id "GPS2_chr17_7312839,7313124,7313291,7313469,7313721,7313988,7314159,7314403,7314597+7313028,7313211,7313379,7313567,7313905,7314079,7314290,7314487,7314958_isoform_RefSeq"; gene_name "GPS2"; exon_number "5"; label "isoform_RefSeq"	NM_004489	case1,case2
chr17	MinION	exon	7313906	7313988	.	-	.	gene_id "8575"; transcript_id "GPS2_chr17_7312839,7313124,7313291,7313469,7313721,7313988,7314159,7314403,7314597+7313028,7313211,7313379,7313567,7313905,7314079,7314290,7314487,7314958_isoform_RefSeq"; gene_name "GPS2"; exon_number "6"; label "isoform_RefSeq"	NM_004489	case1,case2
chr17	MinION	exon	7314080	7314159	.	-	.	gene_id "8575"; transcript_id "GPS2_chr17_7312839,7313124,7313291,7313469,7313721,7313988,7314159,7314403,7314597+7313028,7313211,7313379,7313567,7313905,7314079,7314290,7314487,7314958_isoform_RefSeq"; gene_name "GPS2"; exon_number "7"; label "isoform_RefSeq"	NM_004489	case1,case2
chr17	MinION	exon	7314291	7314403	.	-	.	gene_id "8575"; transcript_id "GPS2_chr17_7312839,7313124,7313291,7313469,7313721,7313988,7314159,7314403,7314597+7313028,7313211,7313379,7313567,7313905,7314079,7314290,7314487,7314958_isoform_RefSeq"; gene_name "GPS2"; exon_number "8"; label "isoform_RefSeq"	NM_004489	case1,case2
chr17	MinION	exon	7314488	7314597	.	-	.	gene_id "8575"; transcript_id "GPS2_chr17_7312839,7313124,7313291,7313469,7313721,7313988,7314159,7314403,7314597+7313028,7313211,7313379,7313567,7313905,7314079,7314290,7314487,7314958_isoform_RefSeq"; gene_name "GPS2"; exon_number "9"; label "isoform_RefSeq"	NM_004489	case1,case2
chr17	MinION	exon	7314959	7315346	.	-	.	gene_id "8575"; transcript_id "GPS2_chr17_7312839,7313124,7313291,7313469,7313721,7313988,7314159,7314403,7314597+7313028,7313211,7313379,7313567,7313905,7314079,7314290,7314487,7314958_isoform_RefSeq"; gene_name "GPS2"; exon_number "10"; label "isoform_RefSeq"	NM_004489	case1,case2
chr19	MinION	transcript	10701441	10713368	.	+	.	gene_id "6685"; transcript_id "QTRT1_chr19_10701703,10702018,10702254,10707380,10707615,10712628,10712867,10713040+10701949,10702115,10707301,10707499,10712160,10712757,10712952,10713117_isoform_RefSeq"; gene_name "QTRT1"; label "isoform_RefSeq"	NM_031209	case1,case4
chr19	MinION	exon	10701441	10701703	.	+	.	gene_id "6685"; transcript_id "QTRT1_chr19_10701703,10702018,10702254,10707380,10707615,10712628,10712867,10713040+10701949,10702115,10707301,10707499,10712160,10712757,10712952,10713117_isoform_RefSeq"; gene_name "QTRT1"; exon_number "1"; label "isoform_RefSeq"	NM_031209	case1,case4
chr19	MinION	exon	10701950	10702018	.	+	.	gene_id "6685"; transcript_id "QTRT1_chr19_10701703,10702018,10702254,10707380,10707615,10712628,10712867,10713040+10701949,10702115,10707301,10707499,10712160,10712757,10712952,10713117_isoform_RefSeq"; gene_name "QTRT1"; exon_number "2"; label "isoform_RefSeq"	NM_031209	case1,case4
chr19	MinION	exon	10702116	10702254	.	+	.	gene_id "6685"; transcript_id "QTRT1_chr19_10701703,10702018,10702254,10707380,10707615,10712628,10712867,10713040+10701949,10702115,10707301,10707499,10712160,10712757,10712952,10713117_isoform_RefSeq"; gene_name "QTRT1"; exon_number "3"; label "isoform_RefSeq"	NM_031209	case1,case4
chr19	MinION	exon	10707302	10707380	.	+	.	gene_id "6685"; transcript_id "QTRT1_chr19_10701703,10702018,10702254,10707380,10707615,10712628,10712867,10713040+10701949,10702115,10707301,10707499,10712160,10712757,10712952,10713117_isoform_RefSeq"; gene_name "QTRT1"; exon_number "4"; label "isoform_RefSeq"	NM_031209	case1,case4
chr19	MinION	exon	10707500	10707615	.	+	.	gene_id "6685"; transcript_id "QTRT1_chr19_10701703,10702018,10702254,10707380,10707615,10712628,10712867,10713040+10701949,10702115,10707301,10707499,10712160,10712757,10712952,10713117_isoform_RefSeq"; gene_name "QTRT1"; exon_number "5"; label "isoform_RefSeq"	NM_031209	case1,case4
chr19	MinION	exon	10712161	10712628	.	+	.	gene_id "6685"; transcript_id "QTRT1_chr19_10701703,10702018,10702254,10707380,10707615,10712628,10712867,10713040+10701949,10702115,10707301,10707499,10712160,10712757,10712952,10713117_isoform_RefSeq"; gene_name "QTRT1"; exon_number "6"; label "isoform_RefSeq"	NM_031209	case1,case4
chr19	MinION	exon	10712758	10712867	.	+	.	gene_id "6685"; transcript_id "QTRT1_chr19_10701703,10702018,10702254,10707380,10707615,10712628,10712867,10713040+10701949,10702115,10707301,10707499,10712160,10712757,10712952,10713117_isoform_RefSeq"; gene_name "QTRT1"; exon_number "7"; label "isoform_RefSeq"	NM_031209	case1,case4
chr19	MinION	exon	10712953	10713040	.	+	.	gene_id "6685"; transcript_id "QTRT1_chr19_10701703,10702018,10702254,10707380,10707615,10712628,10712867,10713040+10701949,10702115,10707301,10707499,10712160,10712757,10712952,10713117_isoform_RefSeq"; gene_name "QTRT1"; exon_number "8"; label "isoform_RefSeq"	NM_031209	case1,case4
chr19	MinION	exon	10713118	10713368	.	+	.	gene_id "6685"; transcript_id "QTRT1_chr19_10701703,10702018,10702254,10707380,10707615,10712628,10712867,10713040+10701949,10702115,10707301,10707499,10712160,10712757,10712952,10713117_isoform_RefSeq"; gene_name "QTRT1"; exon_number "9"; label "isoform_RefSeq"	NM_031209	case1,case4
chr20	MinION	transcript	35699406	35700986	.	+	.	gene_id "13882"; transcript_id "ROMO1_chr20_35699763+35700797_isoform_RefSeq"; gene_name "ROMO1"; label "isoform_RefSeq"	NM_080748	case1,case2,case3,case4,case5,case7
chr20	MinION	exon	35699406	35699763	.	+	.	gene_id "13882"; transcript_id "ROMO1_chr20_35699763+35700797_isoform_RefSeq"; gene_name "ROMO1"; exon_number "1"; label "isoform_RefSeq"	NM_080748	case1,case2,case3,case4,case5,case7
chr20	MinION	exon	35700798	35700986	.	+	.	gene_id "13882"; transcript_id "ROMO1_chr20_35699763+35700797_isoform_RefSeq"; gene_name "ROMO1"; exon_number "2"; label "isoform_RefSeq"	NM_080748	case1,case2,case3,case4,case5,case7
chr20	MinION	transcript	35703615	35713694	.	-	.	gene_id "10538"; transcript_id "RBM39_chr20_35704581,35704746,35705330,35707201,35709256+35704667,35705224,35707119,35709223,35713018_isoform_RefSeq"; gene_name "RBM39"; label "isoform_RefSeq"	NM_001242600	case1
chr20	MinION	exon	35703615	35704581	.	-	.	gene_id "10538"; transcript_id "RBM39_chr20_35704581,35704746,35705330,35707201,35709256+35704667,35705224,35707119,35709223,35713018_isoform_RefSeq"; gene_name "RBM39"; exon_number "1"; label "isoform_RefSeq"	NM_001242600	case1
chr20	MinION	exon	35704668	35704746	.	-	.	gene_id "10538"; transcript_id "RBM39_chr20_35704581,35704746,35705330,35707201,35709256+35704667,35705224,35707119,35709223,35713018_isoform_RefSeq"; gene_name "RBM39"; exon_number "2"; label "isoform_RefSeq"	NM_001242600	case1
chr20	MinION	exon	35705225	35705330	.	-	.	gene_id "10538"; transcript_id "RBM39_chr20_35704581,35704746,35705330,35707201,35709256+35704667,35705224,35707119,35709223,35713018_isoform_RefSeq"; gene_name "RBM39"; exon_number "3"; label "isoform_RefSeq"	NM_001242600	case1
chr20	MinION	exon	35707120	35707201	.	-	.	gene_id "10538"; transcript_id "RBM39_chr20_35704581,35704746,35705330,35707201,35709256+35704667,35705224,35707119,35709223,35713018_isoform_RefSeq"; gene_name "RBM39"; exon_number "4"; label "isoform_RefSeq"	NM_001242600	case1
chr20	MinION	exon	35709224	35709256	.	-	.	gene_id "10538"; transcript_id "RBM39_chr20_35704581,35704746,35705330,35707201,35709256+35704667,35705224,35707119,35709223,35713018_isoform_RefSeq"; gene_name "RBM39"; exon_number "5"; label "isoform_RefSeq"	NM_001242600	case1
chr20	MinION	exon	35713019	35713694	.	-	.	gene_id "10538"; transcript_id "RBM39_chr20_35704581,35704746,35705330,35707201,35709256+35704667,35705224,35707119,35709223,35713018_isoform_RefSeq"; gene_name "RBM39"; exon_number "6"; label "isoform_RefSeq"	NM_001242600	case1
chr10	MinION	transcript	122374708	122430145	.	+	.	gene_id "10412"; transcript_id "PLEKHA1_chr10_122374806,122393341,122397974,122400388,122406673,122413045,122416002,122417968,122424263,122424959,122427031,122428316+122393180,122397917,122400342,122406575,122412919,122415858,122417899,122424198,122424895,122426941,122428275,122429623_isoform_RefSeq"; gene_name "PLEKHA1"; label "isoform_RefSeq"	NM_001330178	case1
chr10	MinION	exon	122374708	122374806	.	+	.	gene_id "10412"; transcript_id "PLEKHA1_chr10_122374806,122393341,122397974,122400388,122406673,122413045,122416002,122417968,122424263,122424959,122427031,122428316+122393180,122397917,122400342,122406575,122412919,122415858,122417899,122424198,122424895,122426941,122428275,122429623_isoform_RefSeq"; gene_name "PLEKHA1"; exon_number "1"; label "isoform_RefSeq"	NM_001330178	case1
chr10	MinION	exon	122393181	122393341	.	+	.	gene_id "10412"; transcript_id "PLEKHA1_chr10_122374806,122393341,122397974,122400388,122406673,122413045,122416002,122417968,122424263,122424959,122427031,122428316+122393180,122397917,122400342,122406575,122412919,122415858,122417899,122424198,122424895,122426941,122428275,122429623_isoform_RefSeq"; gene_name "PLEKHA1"; exon_number "2"; label "isoform_RefSeq"	NM_001330178	case1
chr10	MinION	exon	122397918	122397974	.	+	.	gene_id "10412"; transcript_id "PLEKHA1_chr10_122374806,122393341,122397974,122400388,122406673,122413045,122416002,122417968,122424263,122424959,122427031,122428316+122393180,122397917,122400342,122406575,122412919,122415858,122417899,122424198,122424895,122426941,122428275,122429623_isoform_RefSeq"; gene_name "PLEKHA1"; exon_number "3"; label "isoform_RefSeq"	NM_001330178	case1
chr10	MinION	exon	122400343	122400388	.	+	.	gene_id "10412"; transcript_id "PLEKHA1_chr10_122374806,122393341,122397974,122400388,122406673,122413045,122416002,122417968,122424263,122424959,122427031,122428316+122393180,122397917,122400342,122406575,122412919,122415858,122417899,122424198,122424895,122426941,122428275,122429623_isoform_RefSeq"; gene_name "PLEKHA1"; exon_number "4"; label "isoform_RefSeq"	NM_001330178	case1
chr10	MinION	exon	122406576	122406673	.	+	.	gene_id "10412"; transcript_id "PLEKHA1_chr10_122374806,122393341,122397974,122400388,122406673,122413045,122416002,122417968,122424263,122424959,122427031,122428316+122393180,122397917,122400342,122406575,122412919,122415858,122417899,122424198,122424895,122426941,122428275,122429623_isoform_RefSeq"; gene_name "PLEKHA1"; exon_number "5"; label "isoform_RefSeq"	NM_001330178	case1
chr10	MinION	exon	122412920	122413045	.	+	.	gene_id "10412"; transcript_id "PLEKHA1_chr10_122374806,122393341,122397974,122400388,122406673,122413045,122416002,122417968,122424263,122424959,122427031,122428316+122393180,122397917,122400342,122406575,122412919,122415858,122417899,122424198,122424895,122426941,122428275,122429623_isoform_RefSeq"; gene_name "PLEKHA1"; exon_number "6"; label "isoform_RefSeq"	NM_001330178	case1
chr10	MinION	exon	122415859	122416002	.	+	.	gene_id "10412"; transcript_id "PLEKHA1_chr10_122374806,122393341,122397974,122400388,122406673,122413045,122416002,122417968,122424263,122424959,122427031,122428316+122393180,122397917,122400342,122406575,122412919,122415858,122417899,122424198,122424895,122426941,122428275,122429623_isoform_RefSeq"; gene_name "PLEKHA1"; exon_number "7"; label "isoform_RefSeq"	NM_001330178	case1
chr10	MinION	exon	122417900	122417968	.	+	.	gene_id "10412"; transcript_id "PLEKHA1_chr10_122374806,122393341,122397974,122400388,122406673,122413045,122416002,122417968,122424263,122424959,122427031,122428316+122393180,122397917,122400342,122406575,122412919,122415858,122417899,122424198,122424895,122426941,122428275,122429623_isoform_RefSeq"; gene_name "PLEKHA1"; exon_number "8"; label "isoform_RefSeq"	NM_001330178	case1
chr10	MinION	exon	122424199	122424263	.	+	.	gene_id "10412"; transcript_id "PLEKHA1_chr10_122374806,122393341,122397974,122400388,122406673,122413045,122416002,122417968,122424263,122424959,122427031,122428316+122393180,122397917,122400342,122406575,122412919,122415858,122417899,122424198,122424895,122426941,122428275,122429623_isoform_RefSeq"; gene_name "PLEKHA1"; exon_number "9"; label "isoform_RefSeq"	NM_001330178	case1
chr10	MinION	exon	122424896	122424959	.	+	.	gene_id "10412"; transcript_id "PLEKHA1_chr10_122374806,122393341,122397974,122400388,122406673,122413045,122416002,122417968,122424263,122424959,122427031,122428316+122393180,122397917,122400342,122406575,122412919,122415858,122417899,122424198,122424895,122426941,122428275,122429623_isoform_RefSeq"; gene_name "PLEKHA1"; exon_number "10"; label "isoform_RefSeq"	NM_001330178	case1
chr10	MinION	exon	122426942	122427031	.	+	.	gene_id "10412"; transcript_id "PLEKHA1_chr10_122374806,122393341,122397974,122400388,122406673,122413045,122416002,122417968,122424263,122424959,122427031,122428316+122393180,122397917,122400342,122406575,122412919,122415858,122417899,122424198,122424895,122426941,122428275,122429623_isoform_RefSeq"; gene_name "PLEKHA1"; exon_number "11"; label "isoform_RefSeq"	NM_001330178	case1
chr10	MinION	exon	122428276	122428316	.	+	.	gene_id "10412"; transcript_id "PLEKHA1_chr10_122374806,122393341,122397974,122400388,122406673,122413045,122416002,122417968,122424263,122424959,122427031,122428316+122393180,122397917,122400342,122406575,122412919,122415858,122417899,122424198,122424895,122426941,122428275,122429623_isoform_RefSeq"; gene_name "PLEKHA1"; exon_number "12"; label "isoform_RefSeq"	NM_001330178	case1
chr10	MinION	exon	122429624	122430145	.	+	.	gene_id "10412"; transcript_id "PLEKHA1_chr10_122374806,122393341,122397974,122400388,122406673,122413045,122416002,122417968,122424263,122424959,122427031,122428316+122393180,122397917,122400342,122406575,122412919,122415858,122417899,122424198,122424895,122426941,122428275,122429623_isoform_RefSeq"; gene_name "PLEKHA1"; exon_number "13"; label "isoform_RefSeq"	NM_001330178	case1
chr2	MinION	transcript	73926821	73958961	.	+	.	gene_id "10498"; transcript_id "DGUOK_chr2_73927052,73946906,73958245+73946718,73958145,73958709_isoform_RefSeq"; gene_name "DGUOK"; label "isoform_RefSeq"	NM_001318860	case1,case4,case6,case7
chr2	MinION	exon	73926821	73927052	.	+	.	gene_id "10498"; transcript_id "DGUOK_chr2_73927052,73946906,73958245+73946718,73958145,73958709_isoform_RefSeq"; gene_name "DGUOK"; exon_number "1"; label "isoform_RefSeq"	NM_001318860	case1,case4,case6,case7
chr2	MinION	exon	73946719	73946906	.	+	.	gene_id "10498"; transcript_id "DGUOK_chr2_73927052,73946906,73958245+73946718,73958145,73958709_isoform_RefSeq"; gene_name "DGUOK"; exon_number "2"; label "isoform_RefSeq"	NM_001318860	case1,case4,case6,case7
chr2	MinION	exon	73958146	73958245	.	+	.	gene_id "10498"; transcript_id "DGUOK_chr2_73927052,73946906,73958245+73946718,73958145,73958709_isoform_RefSeq"; gene_name "DGUOK"; exon_number "3"; label "isoform_RefSeq"	NM_001318860	case1,case4,case6,case7
chr2	MinION	exon	73958710	73958961	.	+	.	gene_id "10498"; transcript_id "DGUOK_chr2_73927052,73946906,73958245+73946718,73958145,73958709_isoform_RefSeq"; gene_name "DGUOK"; exon_number "4"; label "isoform_RefSeq"	NM_001318860	case1,case4,case6,case7
chr7	MinION	transcript	23246649	23258050	.	+	.	gene_id "894"; transcript_id "GPNMB_chr7_23246927,23253459,23254312+23253306,23254168,23256891_isoform_RefSeq"; gene_name "GPNMB"; label "isoform_RefSeq"	NM_001005340	case1,case2,case4,case5,case6
chr7	MinION	exon	23246649	23246927	.	+	.	gene_id "894"; transcript_id "GPNMB_chr7_23246927,23253459,23254312+23253306,23254168,23256891_isoform_RefSeq"; gene_name "GPNMB"; exon_number "1"; label "isoform_RefSeq"	NM_001005340	case1,case2,case4,case5,case6
chr7	MinION	exon	23253307	23253459	.	+	.	gene_id "894"; transcript_id "GPNMB_chr7_23246927,23253459,23254312+23253306,23254168,23256891_isoform_RefSeq"; gene_name "GPNMB"; exon_number "2"; label "isoform_RefSeq"	NM_001005340	case1,case2,case4,case5,case6
chr7	MinION	exon	23254169	23254312	.	+	.	gene_id "894"; transcript_id "GPNMB_chr7_23246927,23253459,23254312+23253306,23254168,23256891_isoform_RefSeq"; gene_name "GPNMB"; exon_number "3"; label "isoform_RefSeq"	NM_001005340	case1,case2,case4,case5,case6
chr7	MinION	exon	23256892	23258050	.	+	.	gene_id "894"; transcript_id "GPNMB_chr7_23246927,23253459,23254312+23253306,23254168,23256891_isoform_RefSeq"; gene_name "GPNMB"; exon_number "4"; label "isoform_RefSeq"	NM_001005340	case1,case2,case4,case5,case6
chr19	MinION	transcript	36113712	36114884	.	-	.	gene_id "17241"; transcript_id "POLR2I_chr19_36113817,36114066,36114251,36114412+36114014,36114176,36114338,36114658_isoform_RefSeq"; gene_name "POLR2I"; label "isoform_RefSeq"	NM_006233	case1
chr19	MinION	exon	36113712	36113817	.	-	.	gene_id "17241"; transcript_id "POLR2I_chr19_36113817,36114066,36114251,36114412+36114014,36114176,36114338,36114658_isoform_RefSeq"; gene_name "POLR2I"; exon_number "1"; label "isoform_RefSeq"	NM_006233	case1
chr19	MinION	exon	36114015	36114066	.	-	.	gene_id "17241"; transcript_id "POLR2I_chr19_36113817,36114066,36114251,36114412+36114014,36114176,36114338,36114658_isoform_RefSeq"; gene_name "POLR2I"; exon_number "2"; label "isoform_RefSeq"	NM_006233	case1
chr19	MinION	exon	36114177	36114251	.	-	.	gene_id "17241"; transcript_id "POLR2I_chr19_36113817,36114066,36114251,36114412+36114014,36114176,36114338,36114658_isoform_RefSeq"; gene_name "POLR2I"; exon_number "3"; label "isoform_RefSeq"	NM_006233	case1
chr19	MinION	exon	36114339	36114412	.	-	.	gene_id "17241"; transcript_id "POLR2I_chr19_36113817,36114066,36114251,36114412+36114014,36114176,36114338,36114658_isoform_RefSeq"; gene_name "POLR2I"; exon_number "4"; label "isoform_RefSeq"	NM_006233	case1
chr19	MinION	exon	36114659	36114884	.	-	.	gene_id "17241"; transcript_id "POLR2I_chr19_36113817,36114066,36114251,36114412+36114014,36114176,36114338,36114658_isoform_RefSeq"; gene_name "POLR2I"; exon_number "5"; label "isoform_RefSeq"	NM_006233	case1
chr1	MinION	transcript	71068798	71081035	.	-	.	gene_id "8408"; transcript_id "ZRANB2_chr1_71070996,71072255,71072548,71076877,71078565,71078708+71072120,71072471,71076794,71078456,71078655,71080939_isoform_RefSeq"; gene_name "ZRANB2"; label "isoform_RefSeq"	NM_005455	case1
chr1	MinION	exon	71068798	71070996	.	-	.	gene_id "8408"; transcript_id "ZRANB2_chr1_71070996,71072255,71072548,71076877,71078565,71078708+71072120,71072471,71076794,71078456,71078655,71080939_isoform_RefSeq"; gene_name "ZRANB2"; exon_number "1"; label "isoform_RefSeq"	NM_005455	case1
chr1	MinION	exon	71072121	71072255	.	-	.	gene_id "8408"; transcript_id "ZRANB2_chr1_71070996,71072255,71072548,71076877,71078565,71078708+71072120,71072471,71076794,71078456,71078655,71080939_isoform_RefSeq"; gene_name "ZRANB2"; exon_number "2"; label "isoform_RefSeq"	NM_005455	case1
chr1	MinION	exon	71072472	71072548	.	-	.	gene_id "8408"; transcript_id "ZRANB2_chr1_71070996,71072255,71072548,71076877,71078565,71078708+71072120,71072471,71076794,71078456,71078655,71080939_isoform_RefSeq"; gene_name "ZRANB2"; exon_number "3"; label "isoform_RefSeq"	NM_005455	case1
chr1	MinION	exon	71076795	71076877	.	-	.	gene_id "8408"; transcript_id "ZRANB2_chr1_71070996,71072255,71072548,71076877,71078565,71078708+71072120,71072471,71076794,71078456,71078655,71080939_isoform_RefSeq"; gene_name "ZRANB2"; exon_number "4"; label "isoform_RefSeq"	NM_005455	case1
chr1	MinION	exon	71078457	71078565	.	-	.	gene_id "8408"; transcript_id "ZRANB2_chr1_71070996,71072255,71072548,71076877,71078565,71078708+71072120,71072471,71076794,71078456,71078655,71080939_isoform_RefSeq"; gene_name "ZRANB2"; exon_number "5"; label "isoform_RefSeq"	NM_005455	case1
chr1	MinION	exon	71078656	71078708	.	-	.	gene_id "8408"; transcript_id "ZRANB2_chr1_71070996,71072255,71072548,71076877,71078565,71078708+71072120,71072471,71076794,71078456,71078655,71080939_isoform_RefSeq"; gene_name "ZRANB2"; exon_number "6"; label "isoform_RefSeq"	NM_005455	case1
chr1	MinION	exon	71080940	71081035	.	-	.	gene_id "8408"; transcript_id "ZRANB2_chr1_71070996,71072255,71072548,71076877,71078565,71078708+71072120,71072471,71076794,71078456,71078655,71080939_isoform_RefSeq"; gene_name "ZRANB2"; exon_number "7"; label "isoform_RefSeq"	NM_005455	case1
chr16	MinION	transcript	760724	768865	.	+	.	gene_id "15238"; transcript_id "MSLN_chr16_761174,762765,763276,763691,764143,764726,765036,765303,765617,765790,766237,766490,766810,767012,767470,768565+762671,763232,763641,764022,764646,764906,765109,765526,765690,766058,766334,766667,766884,767375,768378,768647_isoform_RefSeq"; gene_name "MSLN"; label "isoform_RefSeq"	NM_005823	case1,case6
chr16	MinION	exon	760724	761174	.	+	.	gene_id "15238"; transcript_id "MSLN_chr16_761174,762765,763276,763691,764143,764726,765036,765303,765617,765790,766237,766490,766810,767012,767470,768565+762671,763232,763641,764022,764646,764906,765109,765526,765690,766058,766334,766667,766884,767375,768378,768647_isoform_RefSeq"; gene_name "MSLN"; exon_number "1"; label "isoform_RefSeq"	NM_005823	case1,case6
chr16	MinION	exon	762672	762765	.	+	.	gene_id "15238"; transcript_id "MSLN_chr16_761174,762765,763276,763691,764143,764726,765036,765303,765617,765790,766237,766490,766810,767012,767470,768565+762671,763232,763641,764022,764646,764906,765109,765526,765690,766058,766334,766667,766884,767375,768378,768647_isoform_RefSeq"; gene_name "MSLN"; exon_number "2"; label "isoform_RefSeq"	NM_005823	case1,case6
chr16	MinION	exon	763233	763276	.	+	.	gene_id "15238"; transcript_id "MSLN_chr16_761174,762765,763276,763691,764143,764726,765036,765303,765617,765790,766237,766490,766810,767012,767470,768565+762671,763232,763641,764022,764646,764906,765109,765526,765690,766058,766334,766667,766884,767375,768378,768647_isoform_RefSeq"; gene_name "MSLN"; exon_number "3"; label "isoform_RefSeq"	NM_005823	case1,case6
chr16	MinION	exon	763642	763691	.	+	.	gene_id "15238"; transcript_id "MSLN_chr16_761174,762765,763276,763691,764143,764726,765036,765303,765617,765790,766237,766490,766810,767012,767470,768565+762671,763232,763641,764022,764646,764906,765109,765526,765690,766058,766334,766667,766884,767375,768378,768647_isoform_RefSeq"; gene_name "MSLN"; exon_number "4"; label "isoform_RefSeq"	NM_005823	case1,case6
chr16	MinION	exon	764023	764143	.	+	.	gene_id "15238"; transcript_id "MSLN_chr16_761174,762765,763276,763691,764143,764726,765036,765303,765617,765790,766237,766490,766810,767012,767470,768565+762671,763232,763641,764022,764646,764906,765109,765526,765690,766058,766334,766667,766884,767375,768378,768647_isoform_RefSeq"; gene_name "MSLN"; exon_number "5"; label "isoform_RefSeq"	NM_005823	case1,case6
chr16	MinION	exon	764647	764726	.	+	.	gene_id "15238"; transcript_id "MSLN_chr16_761174,762765,763276,763691,764143,764726,765036,765303,765617,765790,766237,766490,766810,767012,767470,768565+762671,763232,763641,764022,764646,764906,765109,765526,765690,766058,766334,766667,766884,767375,768378,768647_isoform_RefSeq"; gene_name "MSLN"; exon_number "6"; label "isoform_RefSeq"	NM_005823	case1,case6
chr16	MinION	exon	764907	765036	.	+	.	gene_id "15238"; transcript_id "MSLN_chr16_761174,762765,763276,763691,764143,764726,765036,765303,765617,765790,766237,766490,766810,767012,767470,768565+762671,763232,763641,764022,764646,764906,765109,765526,765690,766058,766334,766667,766884,767375,768378,768647_isoform_RefSeq"; gene_name "MSLN"; exon_number "7"; label "isoform_RefSeq"	NM_005823	case1,case6
chr16	MinION	exon	765110	765303	.	+	.	gene_id "15238"; transcript_id "MSLN_chr16_761174,762765,763276,763691,764143,764726,765036,765303,765617,765790,766237,766490,766810,767012,767470,768565+762671,763232,763641,764022,764646,764906,765109,765526,765690,766058,766334,766667,766884,767375,768378,768647_isoform_RefSeq"; gene_name "MSLN"; exon_number "8"; label "isoform_RefSeq"	NM_005823	case1,case6
chr16	MinION	exon	765527	765617	.	+	.	gene_id "15238"; transcript_id "MSLN_chr16_761174,762765,763276,763691,764143,764726,765036,765303,765617,765790,766237,766490,766810,767012,767470,768565+762671,763232,763641,764022,764646,764906,765109,765526,765690,766058,766334,766667,766884,767375,768378,768647_isoform_RefSeq"; gene_name "MSLN"; exon_number "9"; label "isoform_RefSeq"	NM_005823	case1,case6
chr16	MinION	exon	765691	765790	.	+	.	gene_id "15238"; transcript_id "MSLN_chr16_761174,762765,763276,763691,764143,764726,765036,765303,765617,765790,766237,766490,766810,767012,767470,768565+762671,763232,763641,764022,764646,764906,765109,765526,765690,766058,766334,766667,766884,767375,768378,768647_isoform_RefSeq"; gene_name "MSLN"; exon_number "10"; label "isoform_RefSeq"	NM_005823	case1,case6
chr16	MinION	exon	766059	766237	.	+	.	gene_id "15238"; transcript_id "MSLN_chr16_761174,762765,763276,763691,764143,764726,765036,765303,765617,765790,766237,766490,766810,767012,767470,768565+762671,763232,763641,764022,764646,764906,765109,765526,765690,766058,766334,766667,766884,767375,768378,768647_isoform_RefSeq"; gene_name "MSLN"; exon_number "11"; label "isoform_RefSeq"	NM_005823	case1,case6
chr16	MinION	exon	766335	766490	.	+	.	gene_id "15238"; transcript_id "MSLN_chr16_761174,762765,763276,763691,764143,764726,765036,765303,765617,765790,766237,766490,766810,767012,767470,768565+762671,763232,763641,764022,764646,764906,765109,765526,765690,766058,766334,766667,766884,767375,768378,768647_isoform_RefSeq"; gene_name "MSLN"; exon_number "12"; label "isoform_RefSeq"	NM_005823	case1,case6
chr16	MinION	exon	766668	766810	.	+	.	gene_id "15238"; transcript_id "MSLN_chr16_761174,762765,763276,763691,764143,764726,765036,765303,765617,765790,766237,766490,766810,767012,767470,768565+762671,763232,763641,764022,764646,764906,765109,765526,765690,766058,766334,766667,766884,767375,768378,768647_isoform_RefSeq"; gene_name "MSLN"; exon_number "13"; label "isoform_RefSeq"	NM_005823	case1,case6
chr16	MinION	exon	766885	767012	.	+	.	gene_id "15238"; transcript_id "MSLN_chr16_761174,762765,763276,763691,764143,764726,765036,765303,765617,765790,766237,766490,766810,767012,767470,768565+762671,763232,763641,764022,764646,764906,765109,765526,765690,766058,766334,766667,766884,767375,768378,768647_isoform_RefSeq"; gene_name "MSLN"; exon_number "14"; label "isoform_RefSeq"	NM_005823	case1,case6
chr16	MinION	exon	767376	767470	.	+	.	gene_id "15238"; transcript_id "MSLN_chr16_761174,762765,763276,763691,764143,764726,765036,765303,765617,765790,766237,766490,766810,767012,767470,768565+762671,763232,763641,764022,764646,764906,765109,765526,765690,766058,766334,766667,766884,767375,768378,768647_isoform_RefSeq"; gene_name "MSLN"; exon_number "15"; label "isoform_RefSeq"	NM_005823	case1,case6
chr16	MinION	exon	768379	768565	.	+	.	gene_id "15238"; transcript_id "MSLN_chr16_761174,762765,763276,763691,764143,764726,765036,765303,765617,765790,766237,766490,766810,767012,767470,768565+762671,763232,763641,764022,764646,764906,765109,765526,765690,766058,766334,766667,766884,767375,768378,768647_isoform_RefSeq"; gene_name "MSLN"; exon_number "16"; label "isoform_RefSeq"	NM_005823	case1,case6
chr16	MinION	exon	768648	768865	.	+	.	gene_id "15238"; transcript_id "MSLN_chr16_761174,762765,763276,763691,764143,764726,765036,765303,765617,765790,766237,766490,766810,767012,767470,768565+762671,763232,763641,764022,764646,764906,765109,765526,765690,766058,766334,766667,766884,767375,768378,768647_isoform_RefSeq"; gene_name "MSLN"; exon_number "17"; label "isoform_RefSeq"	NM_005823	case1,case6
chr13	MinION	transcript	76992081	76996286	.	+	.	gene_id "77"; transcript_id "CLN5_chr13_76992271,76995228+76995062,76995901_isoform_RefSeq"; gene_name "CLN5"; label "isoform_RefSeq"	NM_006493	case1
chr13	MinION	exon	76992081	76992271	.	+	.	gene_id "77"; transcript_id "CLN5_chr13_76992271,76995228+76995062,76995901_isoform_RefSeq"; gene_name "CLN5"; exon_number "1"; label "isoform_RefSeq"	NM_006493	case1
chr13	MinION	exon	76995063	76995228	.	+	.	gene_id "77"; transcript_id "CLN5_chr13_76992271,76995228+76995062,76995901_isoform_RefSeq"; gene_name "CLN5"; exon_number "2"; label "isoform_RefSeq"	NM_006493	case1
chr13	MinION	exon	76995902	76996286	.	+	.	gene_id "77"; transcript_id "CLN5_chr13_76992271,76995228+76995062,76995901_isoform_RefSeq"; gene_name "CLN5"; exon_number "3"; label "isoform_RefSeq"	NM_006493	case1
chr19	MinION	transcript	36115766	36125947	.	+	.	gene_id "288"; transcript_id "TBCB_chr19_36116184,36120806,36121718,36125523+36120709,36121526,36125450,36125667_isoform_RefSeq"; gene_name "TBCB"; label "isoform_RefSeq"	NM_001300971	case1
chr19	MinION	exon	36115766	36116184	.	+	.	gene_id "288"; transcript_id "TBCB_chr19_36116184,36120806,36121718,36125523+36120709,36121526,36125450,36125667_isoform_RefSeq"; gene_name "TBCB"; exon_number "1"; label "isoform_RefSeq"	NM_001300971	case1
chr19	MinION	exon	36120710	36120806	.	+	.	gene_id "288"; transcript_id "TBCB_chr19_36116184,36120806,36121718,36125523+36120709,36121526,36125450,36125667_isoform_RefSeq"; gene_name "TBCB"; exon_number "2"; label "isoform_RefSeq"	NM_001300971	case1
chr19	MinION	exon	36121527	36121718	.	+	.	gene_id "288"; transcript_id "TBCB_chr19_36116184,36120806,36121718,36125523+36120709,36121526,36125450,36125667_isoform_RefSeq"; gene_name "TBCB"; exon_number "3"; label "isoform_RefSeq"	NM_001300971	case1
chr19	MinION	exon	36125451	36125523	.	+	.	gene_id "288"; transcript_id "TBCB_chr19_36116184,36120806,36121718,36125523+36120709,36121526,36125450,36125667_isoform_RefSeq"; gene_name "TBCB"; exon_number "4"; label "isoform_RefSeq"	NM_001300971	case1
chr19	MinION	exon	36125668	36125947	.	+	.	gene_id "288"; transcript_id "TBCB_chr19_36116184,36120806,36121718,36125523+36120709,36121526,36125450,36125667_isoform_RefSeq"; gene_name "TBCB"; exon_number "5"; label "isoform_RefSeq"	NM_001300971	case1
chr19	MinION	transcript	54163289	54173166	.	-	.	gene_id "4992"; transcript_id "TMC4_chr19_54163887,54164601,54165566,54168292,54168680,54169660,54172083+54164433,54165418,54168170,54168447,54169511,54171869,54173038_isoform_RefSeq"; gene_name "TMC4"; label "isoform_RefSeq"	NM_144686	case1
chr19	MinION	exon	54163289	54163887	.	-	.	gene_id "4992"; transcript_id "TMC4_chr19_54163887,54164601,54165566,54168292,54168680,54169660,54172083+54164433,54165418,54168170,54168447,54169511,54171869,54173038_isoform_RefSeq"; gene_name "TMC4"; exon_number "1"; label "isoform_RefSeq"	NM_144686	case1
chr19	MinION	exon	54164434	54164601	.	-	.	gene_id "4992"; transcript_id "TMC4_chr19_54163887,54164601,54165566,54168292,54168680,54169660,54172083+54164433,54165418,54168170,54168447,54169511,54171869,54173038_isoform_RefSeq"; gene_name "TMC4"; exon_number "2"; label "isoform_RefSeq"	NM_144686	case1
chr19	MinION	exon	54165419	54165566	.	-	.	gene_id "4992"; transcript_id "TMC4_chr19_54163887,54164601,54165566,54168292,54168680,54169660,54172083+54164433,54165418,54168170,54168447,54169511,54171869,54173038_isoform_RefSeq"; gene_name "TMC4"; exon_number "3"; label "isoform_RefSeq"	NM_144686	case1
chr19	MinION	exon	54168171	54168292	.	-	.	gene_id "4992"; transcript_id "TMC4_chr19_54163887,54164601,54165566,54168292,54168680,54169660,54172083+54164433,54165418,54168170,54168447,54169511,54171869,54173038_isoform_RefSeq"; gene_name "TMC4"; exon_number "4"; label "isoform_RefSeq"	NM_144686	case1
chr19	MinION	exon	54168448	54168680	.	-	.	gene_id "4992"; transcript_id "TMC4_chr19_54163887,54164601,54165566,54168292,54168680,54169660,54172083+54164433,54165418,54168170,54168447,54169511,54171869,54173038_isoform_RefSeq"; gene_name "TMC4"; exon_number "5"; label "isoform_RefSeq"	NM_144686	case1
chr19	MinION	exon	54169512	54169660	.	-	.	gene_id "4992"; transcript_id "TMC4_chr19_54163887,54164601,54165566,54168292,54168680,54169660,54172083+54164433,54165418,54168170,54168447,54169511,54171869,54173038_isoform_RefSeq"; gene_name "TMC4"; exon_number "6"; label "isoform_RefSeq"	NM_144686	case1
chr19	MinION	exon	54171870	54172083	.	-	.	gene_id "4992"; transcript_id "TMC4_chr19_54163887,54164601,54165566,54168292,54168680,54169660,54172083+54164433,54165418,54168170,54168447,54169511,54171869,54173038_isoform_RefSeq"; gene_name "TMC4"; exon_number "7"; label "isoform_RefSeq"	NM_144686	case1
chr19	MinION	exon	54173039	54173166	.	-	.	gene_id "4992"; transcript_id "TMC4_chr19_54163887,54164601,54165566,54168292,54168680,54169660,54172083+54164433,54165418,54168170,54168447,54169511,54171869,54173038_isoform_RefSeq"; gene_name "TMC4"; exon_number "8"; label "isoform_RefSeq"	NM_144686	case1
chr9	MinION	transcript	69820811	69858176	.	+	.	gene_id "2279"; transcript_id "C9orf135_chr9_69821031,69844625,69856673+69844516,69856554,69857908_isoform_RefSeq"; gene_name "C9orf135"; label "isoform_RefSeq"	NM_001010940	case1
chr9	MinION	exon	69820811	69821031	.	+	.	gene_id "2279"; transcript_id "C9orf135_chr9_69821031,69844625,69856673+69844516,69856554,69857908_isoform_RefSeq"; gene_name "C9orf135"; exon_number "1"; label "isoform_RefSeq"	NM_001010940	case1
chr9	MinION	exon	69844517	69844625	.	+	.	gene_id "2279"; transcript_id "C9orf135_chr9_69821031,69844625,69856673+69844516,69856554,69857908_isoform_RefSeq"; gene_name "C9orf135"; exon_number "2"; label "isoform_RefSeq"	NM_001010940	case1
chr9	MinION	exon	69856555	69856673	.	+	.	gene_id "2279"; transcript_id "C9orf135_chr9_69821031,69844625,69856673+69844516,69856554,69857908_isoform_RefSeq"; gene_name "C9orf135"; exon_number "3"; label "isoform_RefSeq"	NM_001010940	case1
chr9	MinION	exon	69857909	69858176	.	+	.	gene_id "2279"; transcript_id "C9orf135_chr9_69821031,69844625,69856673+69844516,69856554,69857908_isoform_RefSeq"; gene_name "C9orf135"; exon_number "4"; label "isoform_RefSeq"	NM_001010940	case1
chr3	MinION	transcript	47275227	47282804	.	-	.	gene_id "4985"; transcript_id "KIF9_chr3_47275490,47277379+47277281,47282494_isoform_RefSeq"; gene_name "KIF9"; label "isoform_RefSeq"	NM_022342	case1
chr3	MinION	exon	47275227	47275490	.	-	.	gene_id "4985"; transcript_id "KIF9_chr3_47275490,47277379+47277281,47282494_isoform_RefSeq"; gene_name "KIF9"; exon_number "1"; label "isoform_RefSeq"	NM_022342	case1
chr3	MinION	exon	47277282	47277379	.	-	.	gene_id "4985"; transcript_id "KIF9_chr3_47275490,47277379+47277281,47282494_isoform_RefSeq"; gene_name "KIF9"; exon_number "2"; label "isoform_RefSeq"	NM_022342	case1
chr3	MinION	exon	47282495	47282804	.	-	.	gene_id "4985"; transcript_id "KIF9_chr3_47275490,47277379+47277281,47282494_isoform_RefSeq"; gene_name "KIF9"; exon_number "3"; label "isoform_RefSeq"	NM_022342	case1
chr1	MinION	transcript	161663144	161678654	.	+	.	gene_id "6112"; transcript_id "FCGR2B_chr1_161663353,161671649,161673229,161674073,161677365+161671391,161672974,161673959,161677327,161677475_isoform_RefSeq"; gene_name "FCGR2B"; label "isoform_RefSeq"	NM_001002274	case1,case4
chr1	MinION	exon	161663144	161663353	.	+	.	gene_id "6112"; transcript_id "FCGR2B_chr1_161663353,161671649,161673229,161674073,161677365+161671391,161672974,161673959,161677327,161677475_isoform_RefSeq"; gene_name "FCGR2B"; exon_number "1"; label "isoform_RefSeq"	NM_001002274	case1,case4
chr1	MinION	exon	161671392	161671649	.	+	.	gene_id "6112"; transcript_id "FCGR2B_chr1_161663353,161671649,161673229,161674073,161677365+161671391,161672974,161673959,161677327,161677475_isoform_RefSeq"; gene_name "FCGR2B"; exon_number "2"; label "isoform_RefSeq"	NM_001002274	case1,case4
chr1	MinION	exon	161672975	161673229	.	+	.	gene_id "6112"; transcript_id "FCGR2B_chr1_161663353,161671649,161673229,161674073,161677365+161671391,161672974,161673959,161677327,161677475_isoform_RefSeq"; gene_name "FCGR2B"; exon_number "3"; label "isoform_RefSeq"	NM_001002274	case1,case4
chr1	MinION	exon	161673960	161674073	.	+	.	gene_id "6112"; transcript_id "FCGR2B_chr1_161663353,161671649,161673229,161674073,161677365+161671391,161672974,161673959,161677327,161677475_isoform_RefSeq"; gene_name "FCGR2B"; exon_number "4"; label "isoform_RefSeq"	NM_001002274	case1,case4
chr1	MinION	exon	161677328	161677365	.	+	.	gene_id "6112"; transcript_id "FCGR2B_chr1_161663353,161671649,161673229,161674073,161677365+161671391,161672974,161673959,161677327,161677475_isoform_RefSeq"; gene_name "FCGR2B"; exon_number "5"; label "isoform_RefSeq"	NM_001002274	case1,case4
chr1	MinION	exon	161677476	161678654	.	+	.	gene_id "6112"; transcript_id "FCGR2B_chr1_161663353,161671649,161673229,161674073,161677365+161671391,161672974,161673959,161677327,161677475_isoform_RefSeq"; gene_name "FCGR2B"; exon_number "6"; label "isoform_RefSeq"	NM_001002274	case1,case4
chr20	MinION	transcript	17658772	17682326	.	-	.	gene_id "12602"; transcript_id "RRBP1_chr20_17660528+17682027_isoform_RefSeq"; gene_name "RRBP1"; label "isoform_RefSeq"	NM_004587	case1,case4,case5,case7
chr20	MinION	exon	17658772	17660528	.	-	.	gene_id "12602"; transcript_id "RRBP1_chr20_17660528+17682027_isoform_RefSeq"; gene_name "RRBP1"; exon_number "1"; label "isoform_RefSeq"	NM_004587	case1,case4,case5,case7
chr20	MinION	exon	17682028	17682326	.	-	.	gene_id "12602"; transcript_id "RRBP1_chr20_17660528+17682027_isoform_RefSeq"; gene_name "RRBP1"; exon_number "2"; label "isoform_RefSeq"	NM_004587	case1,case4,case5,case7
chr9	MinION	transcript	92456203	92482557	.	-	.	gene_id "17402"; transcript_id "ASPN_chr9_92457485,92459770,92460567,92465029,92466571,92470781,92474927+92459631,92460473,92464918,92466357,92470668,92474623,92482292_isoform_RefSeq"; gene_name "ASPN"; label "isoform_RefSeq"	NM_017680	case1,case4,case6
chr9	MinION	exon	92456203	92457485	.	-	.	gene_id "17402"; transcript_id "ASPN_chr9_92457485,92459770,92460567,92465029,92466571,92470781,92474927+92459631,92460473,92464918,92466357,92470668,92474623,92482292_isoform_RefSeq"; gene_name "ASPN"; exon_number "1"; label "isoform_RefSeq"	NM_017680	case1,case4,case6
chr9	MinION	exon	92459632	92459770	.	-	.	gene_id "17402"; transcript_id "ASPN_chr9_92457485,92459770,92460567,92465029,92466571,92470781,92474927+92459631,92460473,92464918,92466357,92470668,92474623,92482292_isoform_RefSeq"; gene_name "ASPN"; exon_number "2"; label "isoform_RefSeq"	NM_017680	case1,case4,case6
chr9	MinION	exon	92460474	92460567	.	-	.	gene_id "17402"; transcript_id "ASPN_chr9_92457485,92459770,92460567,92465029,92466571,92470781,92474927+92459631,92460473,92464918,92466357,92470668,92474623,92482292_isoform_RefSeq"; gene_name "ASPN"; exon_number "3"; label "isoform_RefSeq"	NM_017680	case1,case4,case6
chr9	MinION	exon	92464919	92465029	.	-	.	gene_id "17402"; transcript_id "ASPN_chr9_92457485,92459770,92460567,92465029,92466571,92470781,92474927+92459631,92460473,92464918,92466357,92470668,92474623,92482292_isoform_RefSeq"; gene_name "ASPN"; exon_number "4"; label "isoform_RefSeq"	NM_017680	case1,case4,case6
chr9	MinION	exon	92466358	92466571	.	-	.	gene_id "17402"; transcript_id "ASPN_chr9_92457485,92459770,92460567,92465029,92466571,92470781,92474927+92459631,92460473,92464918,92466357,92470668,92474623,92482292_isoform_RefSeq"; gene_name "ASPN"; exon_number "5"; label "isoform_RefSeq"	NM_017680	case1,case4,case6
chr9	MinION	exon	92470669	92470781	.	-	.	gene_id "17402"; transcript_id "ASPN_chr9_92457485,92459770,92460567,92465029,92466571,92470781,92474927+92459631,92460473,92464918,92466357,92470668,92474623,92482292_isoform_RefSeq"; gene_name "ASPN"; exon_number "6"; label "isoform_RefSeq"	NM_017680	case1,case4,case6
chr9	MinION	exon	92474624	92474927	.	-	.	gene_id "17402"; transcript_id "ASPN_chr9_92457485,92459770,92460567,92465029,92466571,92470781,92474927+92459631,92460473,92464918,92466357,92470668,92474623,92482292_isoform_RefSeq"; gene_name "ASPN"; exon_number "7"; label "isoform_RefSeq"	NM_017680	case1,case4,case6
chr9	MinION	exon	92482293	92482557	.	-	.	gene_id "17402"; transcript_id "ASPN_chr9_92457485,92459770,92460567,92465029,92466571,92470781,92474927+92459631,92460473,92464918,92466357,92470668,92474623,92482292_isoform_RefSeq"; gene_name "ASPN"; exon_number "8"; label "isoform_RefSeq"	NM_017680	case1,case4,case6
chr19	MinION	transcript	35000264	35011120	.	+	.	gene_id "16473"; transcript_id "GRAMD1A_chr19_35000486,35009329,35009972,35010195+35009118,35009887,35010091,35010283_isoform_RefSeq"; gene_name "GRAMD1A"; label "isoform_RefSeq"	NM_001136199	case1,case2
chr19	MinION	exon	35000264	35000486	.	+	.	gene_id "16473"; transcript_id "GRAMD1A_chr19_35000486,35009329,35009972,35010195+35009118,35009887,35010091,35010283_isoform_RefSeq"; gene_name "GRAMD1A"; exon_number "1"; label "isoform_RefSeq"	NM_001136199	case1,case2
chr19	MinION	exon	35009119	35009329	.	+	.	gene_id "16473"; transcript_id "GRAMD1A_chr19_35000486,35009329,35009972,35010195+35009118,35009887,35010091,35010283_isoform_RefSeq"; gene_name "GRAMD1A"; exon_number "2"; label "isoform_RefSeq"	NM_001136199	case1,case2
chr19	MinION	exon	35009888	35009972	.	+	.	gene_id "16473"; transcript_id "GRAMD1A_chr19_35000486,35009329,35009972,35010195+35009118,35009887,35010091,35010283_isoform_RefSeq"; gene_name "GRAMD1A"; exon_number "3"; label "isoform_RefSeq"	NM_001136199	case1,case2
chr19	MinION	exon	35010092	35010195	.	+	.	gene_id "16473"; transcript_id "GRAMD1A_chr19_35000486,35009329,35009972,35010195+35009118,35009887,35010091,35010283_isoform_RefSeq"; gene_name "GRAMD1A"; exon_number "4"; label "isoform_RefSeq"	NM_001136199	case1,case2
chr19	MinION	exon	35010284	35011120	.	+	.	gene_id "16473"; transcript_id "GRAMD1A_chr19_35000486,35009329,35009972,35010195+35009118,35009887,35010091,35010283_isoform_RefSeq"; gene_name "GRAMD1A"; exon_number "5"; label "isoform_RefSeq"	NM_001136199	case1,case2
chr19	MinION	transcript	867853	893225	.	-	.	gene_id "9397"; transcript_id "MED16_chr19_868499,868946,871253,872118,873582,875454,877180,880148,881714,885008,886201,889807,890244,891149+868862,871036,871925,873448,875243,876973,879936,881558,884902,885769,889637,890136,890962,893085_isoform_RefSeq"; gene_name "MED16"; label "isoform_RefSeq"	NM_005481	case1
chr19	MinION	exon	867853	868499	.	-	.	gene_id "9397"; transcript_id "MED16_chr19_868499,868946,871253,872118,873582,875454,877180,880148,881714,885008,886201,889807,890244,891149+868862,871036,871925,873448,875243,876973,879936,881558,884902,885769,889637,890136,890962,893085_isoform_RefSeq"; gene_name "MED16"; exon_number "1"; label "isoform_RefSeq"	NM_005481	case1
chr19	MinION	exon	868863	868946	.	-	.	gene_id "9397"; transcript_id "MED16_chr19_868499,868946,871253,872118,873582,875454,877180,880148,881714,885008,886201,889807,890244,891149+868862,871036,871925,873448,875243,876973,879936,881558,884902,885769,889637,890136,890962,893085_isoform_RefSeq"; gene_name "MED16"; exon_number "2"; label "isoform_RefSeq"	NM_005481	case1
chr19	MinION	exon	871037	871253	.	-	.	gene_id "9397"; transcript_id "MED16_chr19_868499,868946,871253,872118,873582,875454,877180,880148,881714,885008,886201,889807,890244,891149+868862,871036,871925,873448,875243,876973,879936,881558,884902,885769,889637,890136,890962,893085_isoform_RefSeq"; gene_name "MED16"; exon_number "3"; label "isoform_RefSeq"	NM_005481	case1
chr19	MinION	exon	871926	872118	.	-	.	gene_id "9397"; transcript_id "MED16_chr19_868499,868946,871253,872118,873582,875454,877180,880148,881714,885008,886201,889807,890244,891149+868862,871036,871925,873448,875243,876973,879936,881558,884902,885769,889637,890136,890962,893085_isoform_RefSeq"; gene_name "MED16"; exon_number "4"; label "isoform_RefSeq"	NM_005481	case1
chr19	MinION	exon	873449	873582	.	-	.	gene_id "9397"; transcript_id "MED16_chr19_868499,868946,871253,872118,873582,875454,877180,880148,881714,885008,886201,889807,890244,891149+868862,871036,871925,873448,875243,876973,879936,881558,884902,885769,889637,890136,890962,893085_isoform_RefSeq"; gene_name "MED16"; exon_number "5"; label "isoform_RefSeq"	NM_005481	case1
chr19	MinION	exon	875244	875454	.	-	.	gene_id "9397"; transcript_id "MED16_chr19_868499,868946,871253,872118,873582,875454,877180,880148,881714,885008,886201,889807,890244,891149+868862,871036,871925,873448,875243,876973,879936,881558,884902,885769,889637,890136,890962,893085_isoform_RefSeq"; gene_name "MED16"; exon_number "6"; label "isoform_RefSeq"	NM_005481	case1
chr19	MinION	exon	876974	877180	.	-	.	gene_id "9397"; transcript_id "MED16_chr19_868499,868946,871253,872118,873582,875454,877180,880148,881714,885008,886201,889807,890244,891149+868862,871036,871925,873448,875243,876973,879936,881558,884902,885769,889637,890136,890962,893085_isoform_RefSeq"; gene_name "MED16"; exon_number "7"; label "isoform_RefSeq"	NM_005481	case1
chr19	MinION	exon	879937	880148	.	-	.	gene_id "9397"; transcript_id "MED16_chr19_868499,868946,871253,872118,873582,875454,877180,880148,881714,885008,886201,889807,890244,891149+868862,871036,871925,873448,875243,876973,879936,881558,884902,885769,889637,890136,890962,893085_isoform_RefSeq"; gene_name "MED16"; exon_number "8"; label "isoform_RefSeq"	NM_005481	case1
chr19	MinION	exon	881559	881714	.	-	.	gene_id "9397"; transcript_id "MED16_chr19_868499,868946,871253,872118,873582,875454,877180,880148,881714,885008,886201,889807,890244,891149+868862,871036,871925,873448,875243,876973,879936,881558,884902,885769,889637,890136,890962,893085_isoform_RefSeq"; gene_name "MED16"; exon_number "9"; label "isoform_RefSeq"	NM_005481	case1
chr19	MinION	exon	884903	885008	.	-	.	gene_id "9397"; transcript_id "MED16_chr19_868499,868946,871253,872118,873582,875454,877180,880148,881714,885008,886201,889807,890244,891149+868862,871036,871925,873448,875243,876973,879936,881558,884902,885769,889637,890136,890962,893085_isoform_RefSeq"; gene_name "MED16"; exon_number "10"; label "isoform_RefSeq"	NM_005481	case1
chr19	MinION	exon	885770	886201	.	-	.	gene_id "9397"; transcript_id "MED16_chr19_868499,868946,871253,872118,873582,875454,877180,880148,881714,885008,886201,889807,890244,891149+868862,871036,871925,873448,875243,876973,879936,881558,884902,885769,889637,890136,890962,893085_isoform_RefSeq"; gene_name "MED16"; exon_number "11"; label "isoform_RefSeq"	NM_005481	case1
chr19	MinION	exon	889638	889807	.	-	.	gene_id "9397"; transcript_id "MED16_chr19_868499,868946,871253,872118,873582,875454,877180,880148,881714,885008,886201,889807,890244,891149+868862,871036,871925,873448,875243,876973,879936,881558,884902,885769,889637,890136,890962,893085_isoform_RefSeq"; gene_name "MED16"; exon_number "12"; label "isoform_RefSeq"	NM_005481	case1
chr19	MinION	exon	890137	890244	.	-	.	gene_id "9397"; transcript_id "MED16_chr19_868499,868946,871253,872118,873582,875454,877180,880148,881714,885008,886201,889807,890244,891149+868862,871036,871925,873448,875243,876973,879936,881558,884902,885769,889637,890136,890962,893085_isoform_RefSeq"; gene_name "MED16"; exon_number "13"; label "isoform_RefSeq"	NM_005481	case1
chr19	MinION	exon	890963	891149	.	-	.	gene_id "9397"; transcript_id "MED16_chr19_868499,868946,871253,872118,873582,875454,877180,880148,881714,885008,886201,889807,890244,891149+868862,871036,871925,873448,875243,876973,879936,881558,884902,885769,889637,890136,890962,893085_isoform_RefSeq"; gene_name "MED16"; exon_number "14"; label "isoform_RefSeq"	NM_005481	case1
chr19	MinION	exon	893086	893225	.	-	.	gene_id "9397"; transcript_id "MED16_chr19_868499,868946,871253,872118,873582,875454,877180,880148,881714,885008,886201,889807,890244,891149+868862,871036,871925,873448,875243,876973,879936,881558,884902,885769,889637,890136,890962,893085_isoform_RefSeq"; gene_name "MED16"; exon_number "15"; label "isoform_RefSeq"	NM_005481	case1
chr1	MinION	transcript	16594003	16613552	.	-	.	gene_id "542"; transcript_id "NBPF1_chr1_16594661,16595009,16608779+16594930,16608507,16613337_isoform_RefSeq"; gene_name "NBPF1"; label "isoform_RefSeq"	NM_017940	case1
chr1	MinION	exon	16594003	16594661	.	-	.	gene_id "542"; transcript_id "NBPF1_chr1_16594661,16595009,16608779+16594930,16608507,16613337_isoform_RefSeq"; gene_name "NBPF1"; exon_number "1"; label "isoform_RefSeq"	NM_017940	case1
chr1	MinION	exon	16594931	16595009	.	-	.	gene_id "542"; transcript_id "NBPF1_chr1_16594661,16595009,16608779+16594930,16608507,16613337_isoform_RefSeq"; gene_name "NBPF1"; exon_number "2"; label "isoform_RefSeq"	NM_017940	case1
chr1	MinION	exon	16608508	16608779	.	-	.	gene_id "542"; transcript_id "NBPF1_chr1_16594661,16595009,16608779+16594930,16608507,16613337_isoform_RefSeq"; gene_name "NBPF1"; exon_number "3"; label "isoform_RefSeq"	NM_017940	case1
chr1	MinION	exon	16613338	16613552	.	-	.	gene_id "542"; transcript_id "NBPF1_chr1_16594661,16595009,16608779+16594930,16608507,16613337_isoform_RefSeq"; gene_name "NBPF1"; exon_number "4"; label "isoform_RefSeq"	NM_017940	case1
chr1	MinION	transcript	31908216	31938366	.	-	.	gene_id "9825"; transcript_id "PTP4A2_chr1_31908960,31910112,31911826,31919658+31910037,31911695,31918969,31937986_isoform_RefSeq"; gene_name "PTP4A2"; label "isoform_RefSeq"	NM_080391	case1,case3
chr1	MinION	exon	31908216	31908960	.	-	.	gene_id "9825"; transcript_id "PTP4A2_chr1_31908960,31910112,31911826,31919658+31910037,31911695,31918969,31937986_isoform_RefSeq"; gene_name "PTP4A2"; exon_number "1"; label "isoform_RefSeq"	NM_080391	case1,case3
chr1	MinION	exon	31910038	31910112	.	-	.	gene_id "9825"; transcript_id "PTP4A2_chr1_31908960,31910112,31911826,31919658+31910037,31911695,31918969,31937986_isoform_RefSeq"; gene_name "PTP4A2"; exon_number "2"; label "isoform_RefSeq"	NM_080391	case1,case3
chr1	MinION	exon	31911696	31911826	.	-	.	gene_id "9825"; transcript_id "PTP4A2_chr1_31908960,31910112,31911826,31919658+31910037,31911695,31918969,31937986_isoform_RefSeq"; gene_name "PTP4A2"; exon_number "3"; label "isoform_RefSeq"	NM_080391	case1,case3
chr1	MinION	exon	31918970	31919658	.	-	.	gene_id "9825"; transcript_id "PTP4A2_chr1_31908960,31910112,31911826,31919658+31910037,31911695,31918969,31937986_isoform_RefSeq"; gene_name "PTP4A2"; exon_number "4"; label "isoform_RefSeq"	NM_080391	case1,case3
chr1	MinION	exon	31937987	31938366	.	-	.	gene_id "9825"; transcript_id "PTP4A2_chr1_31908960,31910112,31911826,31919658+31910037,31911695,31918969,31937986_isoform_RefSeq"; gene_name "PTP4A2"; exon_number "5"; label "isoform_RefSeq"	NM_080391	case1,case3
chr1	MinION	transcript	225411808	225428108	.	-	.	gene_id "11122"; transcript_id "LBR_chr1_225412645,225415332,225418180,225419452,225419798,225422277,225424089+225415277,225417983,225419262,225419714,225422076,225423910,225427953_isoform_RefSeq"; gene_name "LBR"; label "isoform_RefSeq"	NM_002296	case1
chr1	MinION	exon	225411808	225412645	.	-	.	gene_id "11122"; transcript_id "LBR_chr1_225412645,225415332,225418180,225419452,225419798,225422277,225424089+225415277,225417983,225419262,225419714,225422076,225423910,225427953_isoform_RefSeq"; gene_name "LBR"; exon_number "1"; label "isoform_RefSeq"	NM_002296	case1
chr1	MinION	exon	225415278	225415332	.	-	.	gene_id "11122"; transcript_id "LBR_chr1_225412645,225415332,225418180,225419452,225419798,225422277,225424089+225415277,225417983,225419262,225419714,225422076,225423910,225427953_isoform_RefSeq"; gene_name "LBR"; exon_number "2"; label "isoform_RefSeq"	NM_002296	case1
chr1	MinION	exon	225417984	225418180	.	-	.	gene_id "11122"; transcript_id "LBR_chr1_225412645,225415332,225418180,225419452,225419798,225422277,225424089+225415277,225417983,225419262,225419714,225422076,225423910,225427953_isoform_RefSeq"; gene_name "LBR"; exon_number "3"; label "isoform_RefSeq"	NM_002296	case1
chr1	MinION	exon	225419263	225419452	.	-	.	gene_id "11122"; transcript_id "LBR_chr1_225412645,225415332,225418180,225419452,225419798,225422277,225424089+225415277,225417983,225419262,225419714,225422076,225423910,225427953_isoform_RefSeq"; gene_name "LBR"; exon_number "4"; label "isoform_RefSeq"	NM_002296	case1
chr1	MinION	exon	225419715	225419798	.	-	.	gene_id "11122"; transcript_id "LBR_chr1_225412645,225415332,225418180,225419452,225419798,225422277,225424089+225415277,225417983,225419262,225419714,225422076,225423910,225427953_isoform_RefSeq"; gene_name "LBR"; exon_number "5"; label "isoform_RefSeq"	NM_002296	case1
chr1	MinION	exon	225422077	225422277	.	-	.	gene_id "11122"; transcript_id "LBR_chr1_225412645,225415332,225418180,225419452,225419798,225422277,225424089+225415277,225417983,225419262,225419714,225422076,225423910,225427953_isoform_RefSeq"; gene_name "LBR"; exon_number "6"; label "isoform_RefSeq"	NM_002296	case1
chr1	MinION	exon	225423911	225424089	.	-	.	gene_id "11122"; transcript_id "LBR_chr1_225412645,225415332,225418180,225419452,225419798,225422277,225424089+225415277,225417983,225419262,225419714,225422076,225423910,225427953_isoform_RefSeq"; gene_name "LBR"; exon_number "7"; label "isoform_RefSeq"	NM_002296	case1
chr1	MinION	exon	225427954	225428108	.	-	.	gene_id "11122"; transcript_id "LBR_chr1_225412645,225415332,225418180,225419452,225419798,225422277,225424089+225415277,225417983,225419262,225419714,225422076,225423910,225427953_isoform_RefSeq"; gene_name "LBR"; exon_number "8"; label "isoform_RefSeq"	NM_002296	case1
chr19	MinION	transcript	18588788	18592337	.	+	.	gene_id "12507"; transcript_id "C19orf60_chr19_18588900,18589683,18590933+18588994,18590853,18592107_isoform_RefSeq"; gene_name "C19orf60"; label "isoform_RefSeq"	NM_001100418	case1
chr19	MinION	exon	18588788	18588900	.	+	.	gene_id "12507"; transcript_id "C19orf60_chr19_18588900,18589683,18590933+18588994,18590853,18592107_isoform_RefSeq"; gene_name "C19orf60"; exon_number "1"; label "isoform_RefSeq"	NM_001100418	case1
chr19	MinION	exon	18588995	18589683	.	+	.	gene_id "12507"; transcript_id "C19orf60_chr19_18588900,18589683,18590933+18588994,18590853,18592107_isoform_RefSeq"; gene_name "C19orf60"; exon_number "2"; label "isoform_RefSeq"	NM_001100418	case1
chr19	MinION	exon	18590854	18590933	.	+	.	gene_id "12507"; transcript_id "C19orf60_chr19_18588900,18589683,18590933+18588994,18590853,18592107_isoform_RefSeq"; gene_name "C19orf60"; exon_number "3"; label "isoform_RefSeq"	NM_001100418	case1
chr19	MinION	exon	18592108	18592337	.	+	.	gene_id "12507"; transcript_id "C19orf60_chr19_18588900,18589683,18590933+18588994,18590853,18592107_isoform_RefSeq"; gene_name "C19orf60"; exon_number "4"; label "isoform_RefSeq"	NM_001100418	case1
chr19	MinION	transcript	11342775	11346279	.	-	.	gene_id "4330"; transcript_id "TMEM205_chr19_11343120+11345251_isoform_RefSeq"; gene_name "TMEM205"; label "isoform_RefSeq"	NM_198536	case1
chr19	MinION	exon	11342775	11343120	.	-	.	gene_id "4330"; transcript_id "TMEM205_chr19_11343120+11345251_isoform_RefSeq"; gene_name "TMEM205"; exon_number "1"; label "isoform_RefSeq"	NM_198536	case1
chr19	MinION	exon	11345252	11346279	.	-	.	gene_id "4330"; transcript_id "TMEM205_chr19_11343120+11345251_isoform_RefSeq"; gene_name "TMEM205"; exon_number "2"; label "isoform_RefSeq"	NM_198536	case1
chr22	MinION	transcript	20999773	21001798	.	-	.	gene_id "18532"; transcript_id "THAP7_chr22_21000432,21000787+21000646,21001255_isoform_RefSeq"; gene_name "THAP7"; label "isoform_RefSeq"	NM_001008695	case1,case5
chr22	MinION	exon	20999773	21000432	.	-	.	gene_id "18532"; transcript_id "THAP7_chr22_21000432,21000787+21000646,21001255_isoform_RefSeq"; gene_name "THAP7"; exon_number "1"; label "isoform_RefSeq"	NM_001008695	case1,case5
chr22	MinION	exon	21000647	21000787	.	-	.	gene_id "18532"; transcript_id "THAP7_chr22_21000432,21000787+21000646,21001255_isoform_RefSeq"; gene_name "THAP7"; exon_number "2"; label "isoform_RefSeq"	NM_001008695	case1,case5
chr22	MinION	exon	21001256	21001798	.	-	.	gene_id "18532"; transcript_id "THAP7_chr22_21000432,21000787+21000646,21001255_isoform_RefSeq"; gene_name "THAP7"; exon_number "3"; label "isoform_RefSeq"	NM_001008695	case1,case5
chr19	MinION	transcript	10271117	10286617	.	+	.	gene_id "17478"; transcript_id "ICAM1_chr19_10271226,10275028,10283786,10284320,10284657+10274764,10283480,10284032,10284402,10284782_isoform_RefSeq"; gene_name "ICAM1"; label "isoform_RefSeq"	NM_000201	case1,case6
chr19	MinION	exon	10271117	10271226	.	+	.	gene_id "17478"; transcript_id "ICAM1_chr19_10271226,10275028,10283786,10284320,10284657+10274764,10283480,10284032,10284402,10284782_isoform_RefSeq"; gene_name "ICAM1"; exon_number "1"; label "isoform_RefSeq"	NM_000201	case1,case6
chr19	MinION	exon	10274765	10275028	.	+	.	gene_id "17478"; transcript_id "ICAM1_chr19_10271226,10275028,10283786,10284320,10284657+10274764,10283480,10284032,10284402,10284782_isoform_RefSeq"; gene_name "ICAM1"; exon_number "2"; label "isoform_RefSeq"	NM_000201	case1,case6
chr19	MinION	exon	10283481	10283786	.	+	.	gene_id "17478"; transcript_id "ICAM1_chr19_10271226,10275028,10283786,10284320,10284657+10274764,10283480,10284032,10284402,10284782_isoform_RefSeq"; gene_name "ICAM1"; exon_number "3"; label "isoform_RefSeq"	NM_000201	case1,case6
chr19	MinION	exon	10284033	10284320	.	+	.	gene_id "17478"; transcript_id "ICAM1_chr19_10271226,10275028,10283786,10284320,10284657+10274764,10283480,10284032,10284402,10284782_isoform_RefSeq"; gene_name "ICAM1"; exon_number "4"; label "isoform_RefSeq"	NM_000201	case1,case6
chr19	MinION	exon	10284403	10284657	.	+	.	gene_id "17478"; transcript_id "ICAM1_chr19_10271226,10275028,10283786,10284320,10284657+10274764,10283480,10284032,10284402,10284782_isoform_RefSeq"; gene_name "ICAM1"; exon_number "5"; label "isoform_RefSeq"	NM_000201	case1,case6
chr19	MinION	exon	10284783	10286617	.	+	.	gene_id "17478"; transcript_id "ICAM1_chr19_10271226,10275028,10283786,10284320,10284657+10274764,10283480,10284032,10284402,10284782_isoform_RefSeq"; gene_name "ICAM1"; exon_number "6"; label "isoform_RefSeq"	NM_000201	case1,case6
chr20	MinION	transcript	58889132	58911192	.	+	.	gene_id "17884"; transcript_id "GNAS_chr20_58889353,58895684,58903585,58903791,58905480,58909216,58909423,58909579,58909804,58910081,58910401+58895611,58903530,58903671,58905382,58909161,58909349,58909520,58909683,58909950,58910333,58910682_isoform_RefSeq"; gene_name "GNAS"; label "isoform_RefSeq"	NM_001309840	case1
chr20	MinION	exon	58889132	58889353	.	+	.	gene_id "17884"; transcript_id "GNAS_chr20_58889353,58895684,58903585,58903791,58905480,58909216,58909423,58909579,58909804,58910081,58910401+58895611,58903530,58903671,58905382,58909161,58909349,58909520,58909683,58909950,58910333,58910682_isoform_RefSeq"; gene_name "GNAS"; exon_number "1"; label "isoform_RefSeq"	NM_001309840	case1
chr20	MinION	exon	58895612	58895684	.	+	.	gene_id "17884"; transcript_id "GNAS_chr20_58889353,58895684,58903585,58903791,58905480,58909216,58909423,58909579,58909804,58910081,58910401+58895611,58903530,58903671,58905382,58909161,58909349,58909520,58909683,58909950,58910333,58910682_isoform_RefSeq"; gene_name "GNAS"; exon_number "2"; label "isoform_RefSeq"	NM_001309840	case1
chr20	MinION	exon	58903531	58903585	.	+	.	gene_id "17884"; transcript_id "GNAS_chr20_58889353,58895684,58903585,58903791,58905480,58909216,58909423,58909579,58909804,58910081,58910401+58895611,58903530,58903671,58905382,58909161,58909349,58909520,58909683,58909950,58910333,58910682_isoform_RefSeq"; gene_name "GNAS"; exon_number "3"; label "isoform_RefSeq"	NM_001309840	case1
chr20	MinION	exon	58903672	58903791	.	+	.	gene_id "17884"; transcript_id "GNAS_chr20_58889353,58895684,58903585,58903791,58905480,58909216,58909423,58909579,58909804,58910081,58910401+58895611,58903530,58903671,58905382,58909161,58909349,58909520,58909683,58909950,58910333,58910682_isoform_RefSeq"; gene_name "GNAS"; exon_number "4"; label "isoform_RefSeq"	NM_001309840	case1
chr20	MinION	exon	58905383	58905480	.	+	.	gene_id "17884"; transcript_id "GNAS_chr20_58889353,58895684,58903585,58903791,58905480,58909216,58909423,58909579,58909804,58910081,58910401+58895611,58903530,58903671,58905382,58909161,58909349,58909520,58909683,58909950,58910333,58910682_isoform_RefSeq"; gene_name "GNAS"; exon_number "5"; label "isoform_RefSeq"	NM_001309840	case1
chr20	MinION	exon	58909162	58909216	.	+	.	gene_id "17884"; transcript_id "GNAS_chr20_58889353,58895684,58903585,58903791,58905480,58909216,58909423,58909579,58909804,58910081,58910401+58895611,58903530,58903671,58905382,58909161,58909349,58909520,58909683,58909950,58910333,58910682_isoform_RefSeq"; gene_name "GNAS"; exon_number "6"; label "isoform_RefSeq"	NM_001309840	case1
chr20	MinION	exon	58909350	58909423	.	+	.	gene_id "17884"; transcript_id "GNAS_chr20_58889353,58895684,58903585,58903791,58905480,58909216,58909423,58909579,58909804,58910081,58910401+58895611,58903530,58903671,58905382,58909161,58909349,58909520,58909683,58909950,58910333,58910682_isoform_RefSeq"; gene_name "GNAS"; exon_number "7"; label "isoform_RefSeq"	NM_001309840	case1
chr20	MinION	exon	58909521	58909579	.	+	.	gene_id "17884"; transcript_id "GNAS_chr20_58889353,58895684,58903585,58903791,58905480,58909216,58909423,58909579,58909804,58910081,58910401+58895611,58903530,58903671,58905382,58909161,58909349,58909520,58909683,58909950,58910333,58910682_isoform_RefSeq"; gene_name "GNAS"; exon_number "8"; label "isoform_RefSeq"	NM_001309840	case1
chr20	MinION	exon	58909684	58909804	.	+	.	gene_id "17884"; transcript_id "GNAS_chr20_58889353,58895684,58903585,58903791,58905480,58909216,58909423,58909579,58909804,58910081,58910401+58895611,58903530,58903671,58905382,58909161,58909349,58909520,58909683,58909950,58910333,58910682_isoform_RefSeq"; gene_name "GNAS"; exon_number "9"; label "isoform_RefSeq"	NM_001309840	case1
chr20	MinION	exon	58909951	58910081	.	+	.	gene_id "17884"; transcript_id "GNAS_chr20_58889353,58895684,58903585,58903791,58905480,58909216,58909423,58909579,58909804,58910081,58910401+58895611,58903530,58903671,58905382,58909161,58909349,58909520,58909683,58909950,58910333,58910682_isoform_RefSeq"; gene_name "GNAS"; exon_number "10"; label "isoform_RefSeq"	NM_001309840	case1
chr20	MinION	exon	58910334	58910401	.	+	.	gene_id "17884"; transcript_id "GNAS_chr20_58889353,58895684,58903585,58903791,58905480,58909216,58909423,58909579,58909804,58910081,58910401+58895611,58903530,58903671,58905382,58909161,58909349,58909520,58909683,58909950,58910333,58910682_isoform_RefSeq"; gene_name "GNAS"; exon_number "11"; label "isoform_RefSeq"	NM_001309840	case1
chr20	MinION	exon	58910683	58911192	.	+	.	gene_id "17884"; transcript_id "GNAS_chr20_58889353,58895684,58903585,58903791,58905480,58909216,58909423,58909579,58909804,58910081,58910401+58895611,58903530,58903671,58905382,58909161,58909349,58909520,58909683,58909950,58910333,58910682_isoform_RefSeq"; gene_name "GNAS"; exon_number "12"; label "isoform_RefSeq"	NM_001309840	case1
chr5	MinION	transcript	177301198	177303712	.	-	.	gene_id "15957"; transcript_id "RAB24_chr5_177301807,177301987,177302496,177302644,177302830,177303077+177301924,177302127,177302576,177302751,177303008,177303171_isoform_RefSeq"; gene_name "RAB24"; label "isoform_RefSeq"	NM_001031677	case1
chr5	MinION	exon	177301198	177301807	.	-	.	gene_id "15957"; transcript_id "RAB24_chr5_177301807,177301987,177302496,177302644,177302830,177303077+177301924,177302127,177302576,177302751,177303008,177303171_isoform_RefSeq"; gene_name "RAB24"; exon_number "1"; label "isoform_RefSeq"	NM_001031677	case1
chr5	MinION	exon	177301925	177301987	.	-	.	gene_id "15957"; transcript_id "RAB24_chr5_177301807,177301987,177302496,177302644,177302830,177303077+177301924,177302127,177302576,177302751,177303008,177303171_isoform_RefSeq"; gene_name "RAB24"; exon_number "2"; label "isoform_RefSeq"	NM_001031677	case1
chr5	MinION	exon	177302128	177302496	.	-	.	gene_id "15957"; transcript_id "RAB24_chr5_177301807,177301987,177302496,177302644,177302830,177303077+177301924,177302127,177302576,177302751,177303008,177303171_isoform_RefSeq"; gene_name "RAB24"; exon_number "3"; label "isoform_RefSeq"	NM_001031677	case1
chr5	MinION	exon	177302577	177302644	.	-	.	gene_id "15957"; transcript_id "RAB24_chr5_177301807,177301987,177302496,177302644,177302830,177303077+177301924,177302127,177302576,177302751,177303008,177303171_isoform_RefSeq"; gene_name "RAB24"; exon_number "4"; label "isoform_RefSeq"	NM_001031677	case1
chr5	MinION	exon	177302752	177302830	.	-	.	gene_id "15957"; transcript_id "RAB24_chr5_177301807,177301987,177302496,177302644,177302830,177303077+177301924,177302127,177302576,177302751,177303008,177303171_isoform_RefSeq"; gene_name "RAB24"; exon_number "5"; label "isoform_RefSeq"	NM_001031677	case1
chr5	MinION	exon	177303009	177303077	.	-	.	gene_id "15957"; transcript_id "RAB24_chr5_177301807,177301987,177302496,177302644,177302830,177303077+177301924,177302127,177302576,177302751,177303008,177303171_isoform_RefSeq"; gene_name "RAB24"; exon_number "6"; label "isoform_RefSeq"	NM_001031677	case1
chr5	MinION	exon	177303172	177303712	.	-	.	gene_id "15957"; transcript_id "RAB24_chr5_177301807,177301987,177302496,177302644,177302830,177303077+177301924,177302127,177302576,177302751,177303008,177303171_isoform_RefSeq"; gene_name "RAB24"; exon_number "7"; label "isoform_RefSeq"	NM_001031677	case1
chr16	MinION	transcript	2771426	2777242	.	-	.	gene_id "10484"; transcript_id "ELOB_chr16_2772102,2775556+2775450,2776992_isoform_RefSeq"; gene_name "ELOB"; label "isoform_RefSeq"	NM_007108	case1,case2
chr16	MinION	exon	2771426	2772102	.	-	.	gene_id "10484"; transcript_id "ELOB_chr16_2772102,2775556+2775450,2776992_isoform_RefSeq"; gene_name "ELOB"; exon_number "1"; label "isoform_RefSeq"	NM_007108	case1,case2
chr16	MinION	exon	2775451	2775556	.	-	.	gene_id "10484"; transcript_id "ELOB_chr16_2772102,2775556+2775450,2776992_isoform_RefSeq"; gene_name "ELOB"; exon_number "2"; label "isoform_RefSeq"	NM_007108	case1,case2
chr16	MinION	exon	2776993	2777242	.	-	.	gene_id "10484"; transcript_id "ELOB_chr16_2772102,2775556+2775450,2776992_isoform_RefSeq"; gene_name "ELOB"; exon_number "3"; label "isoform_RefSeq"	NM_007108	case1,case2
chr2	MinION	transcript	143435313	143768352	.	+	.	gene_id "14893"; transcript_id "ARHGAP15_chr2_143435699,143437042,143487495,143519364,143556485,143624267,143703524+143436912,143487372,143519265,143556407,143624132,143703418,143767988_isoform_RefSeq"; gene_name "ARHGAP15"; label "isoform_RefSeq"	NM_018460	case1
chr2	MinION	exon	143435313	143435699	.	+	.	gene_id "14893"; transcript_id "ARHGAP15_chr2_143435699,143437042,143487495,143519364,143556485,143624267,143703524+143436912,143487372,143519265,143556407,143624132,143703418,143767988_isoform_RefSeq"; gene_name "ARHGAP15"; exon_number "1"; label "isoform_RefSeq"	NM_018460	case1
chr2	MinION	exon	143436913	143437042	.	+	.	gene_id "14893"; transcript_id "ARHGAP15_chr2_143435699,143437042,143487495,143519364,143556485,143624267,143703524+143436912,143487372,143519265,143556407,143624132,143703418,143767988_isoform_RefSeq"; gene_name "ARHGAP15"; exon_number "2"; label "isoform_RefSeq"	NM_018460	case1
chr2	MinION	exon	143487373	143487495	.	+	.	gene_id "14893"; transcript_id "ARHGAP15_chr2_143435699,143437042,143487495,143519364,143556485,143624267,143703524+143436912,143487372,143519265,143556407,143624132,143703418,143767988_isoform_RefSeq"; gene_name "ARHGAP15"; exon_number "3"; label "isoform_RefSeq"	NM_018460	case1
chr2	MinION	exon	143519266	143519364	.	+	.	gene_id "14893"; transcript_id "ARHGAP15_chr2_143435699,143437042,143487495,143519364,143556485,143624267,143703524+143436912,143487372,143519265,143556407,143624132,143703418,143767988_isoform_RefSeq"; gene_name "ARHGAP15"; exon_number "4"; label "isoform_RefSeq"	NM_018460	case1
chr2	MinION	exon	143556408	143556485	.	+	.	gene_id "14893"; transcript_id "ARHGAP15_chr2_143435699,143437042,143487495,143519364,143556485,143624267,143703524+143436912,143487372,143519265,143556407,143624132,143703418,143767988_isoform_RefSeq"; gene_name "ARHGAP15"; exon_number "5"; label "isoform_RefSeq"	NM_018460	case1
chr2	MinION	exon	143624133	143624267	.	+	.	gene_id "14893"; transcript_id "ARHGAP15_chr2_143435699,143437042,143487495,143519364,143556485,143624267,143703524+143436912,143487372,143519265,143556407,143624132,143703418,143767988_isoform_RefSeq"; gene_name "ARHGAP15"; exon_number "6"; label "isoform_RefSeq"	NM_018460	case1
chr2	MinION	exon	143703419	143703524	.	+	.	gene_id "14893"; transcript_id "ARHGAP15_chr2_143435699,143437042,143487495,143519364,143556485,143624267,143703524+143436912,143487372,143519265,143556407,143624132,143703418,143767988_isoform_RefSeq"; gene_name "ARHGAP15"; exon_number "7"; label "isoform_RefSeq"	NM_018460	case1
chr2	MinION	exon	143767989	143768352	.	+	.	gene_id "14893"; transcript_id "ARHGAP15_chr2_143435699,143437042,143487495,143519364,143556485,143624267,143703524+143436912,143487372,143519265,143556407,143624132,143703418,143767988_isoform_RefSeq"; gene_name "ARHGAP15"; exon_number "8"; label "isoform_RefSeq"	NM_018460	case1
chr17	MinION	transcript	64499620	64506293	.	-	.	gene_id "452"; transcript_id "DDX5_chr17_64502069,64502223,64502549,64503098,64503348,64503571,64503868,64504116,64504318,64504842+64502161,64502438,64502925,64503187,64503429,64503802,64503982,64504221,64504676,64506075_isoform_RefSeq"; gene_name "DDX5"; label "isoform_RefSeq"	NM_004396	case1
chr17	MinION	exon	64499620	64502069	.	-	.	gene_id "452"; transcript_id "DDX5_chr17_64502069,64502223,64502549,64503098,64503348,64503571,64503868,64504116,64504318,64504842+64502161,64502438,64502925,64503187,64503429,64503802,64503982,64504221,64504676,64506075_isoform_RefSeq"; gene_name "DDX5"; exon_number "1"; label "isoform_RefSeq"	NM_004396	case1
chr17	MinION	exon	64502162	64502223	.	-	.	gene_id "452"; transcript_id "DDX5_chr17_64502069,64502223,64502549,64503098,64503348,64503571,64503868,64504116,64504318,64504842+64502161,64502438,64502925,64503187,64503429,64503802,64503982,64504221,64504676,64506075_isoform_RefSeq"; gene_name "DDX5"; exon_number "2"; label "isoform_RefSeq"	NM_004396	case1
chr17	MinION	exon	64502439	64502549	.	-	.	gene_id "452"; transcript_id "DDX5_chr17_64502069,64502223,64502549,64503098,64503348,64503571,64503868,64504116,64504318,64504842+64502161,64502438,64502925,64503187,64503429,64503802,64503982,64504221,64504676,64506075_isoform_RefSeq"; gene_name "DDX5"; exon_number "3"; label "isoform_RefSeq"	NM_004396	case1
chr17	MinION	exon	64502926	64503098	.	-	.	gene_id "452"; transcript_id "DDX5_chr17_64502069,64502223,64502549,64503098,64503348,64503571,64503868,64504116,64504318,64504842+64502161,64502438,64502925,64503187,64503429,64503802,64503982,64504221,64504676,64506075_isoform_RefSeq"; gene_name "DDX5"; exon_number "4"; label "isoform_RefSeq"	NM_004396	case1
chr17	MinION	exon	64503188	64503348	.	-	.	gene_id "452"; transcript_id "DDX5_chr17_64502069,64502223,64502549,64503098,64503348,64503571,64503868,64504116,64504318,64504842+64502161,64502438,64502925,64503187,64503429,64503802,64503982,64504221,64504676,64506075_isoform_RefSeq"; gene_name "DDX5"; exon_number "5"; label "isoform_RefSeq"	NM_004396	case1
chr17	MinION	exon	64503430	64503571	.	-	.	gene_id "452"; transcript_id "DDX5_chr17_64502069,64502223,64502549,64503098,64503348,64503571,64503868,64504116,64504318,64504842+64502161,64502438,64502925,64503187,64503429,64503802,64503982,64504221,64504676,64506075_isoform_RefSeq"; gene_name "DDX5"; exon_number "6"; label "isoform_RefSeq"	NM_004396	case1
chr17	MinION	exon	64503803	64503868	.	-	.	gene_id "452"; transcript_id "DDX5_chr17_64502069,64502223,64502549,64503098,64503348,64503571,64503868,64504116,64504318,64504842+64502161,64502438,64502925,64503187,64503429,64503802,64503982,64504221,64504676,64506075_isoform_RefSeq"; gene_name "DDX5"; exon_number "7"; label "isoform_RefSeq"	NM_004396	case1
chr17	MinION	exon	64503983	64504116	.	-	.	gene_id "452"; transcript_id "DDX5_chr17_64502069,64502223,64502549,64503098,64503348,64503571,64503868,64504116,64504318,64504842+64502161,64502438,64502925,64503187,64503429,64503802,64503982,64504221,64504676,64506075_isoform_RefSeq"; gene_name "DDX5"; exon_number "8"; label "isoform_RefSeq"	NM_004396	case1
chr17	MinION	exon	64504222	64504318	.	-	.	gene_id "452"; transcript_id "DDX5_chr17_64502069,64502223,64502549,64503098,64503348,64503571,64503868,64504116,64504318,64504842+64502161,64502438,64502925,64503187,64503429,64503802,64503982,64504221,64504676,64506075_isoform_RefSeq"; gene_name "DDX5"; exon_number "9"; label "isoform_RefSeq"	NM_004396	case1
chr17	MinION	exon	64504677	64504842	.	-	.	gene_id "452"; transcript_id "DDX5_chr17_64502069,64502223,64502549,64503098,64503348,64503571,64503868,64504116,64504318,64504842+64502161,64502438,64502925,64503187,64503429,64503802,64503982,64504221,64504676,64506075_isoform_RefSeq"; gene_name "DDX5"; exon_number "10"; label "isoform_RefSeq"	NM_004396	case1
chr17	MinION	exon	64506076	64506293	.	-	.	gene_id "452"; transcript_id "DDX5_chr17_64502069,64502223,64502549,64503098,64503348,64503571,64503868,64504116,64504318,64504842+64502161,64502438,64502925,64503187,64503429,64503802,64503982,64504221,64504676,64506075_isoform_RefSeq"; gene_name "DDX5"; exon_number "11"; label "isoform_RefSeq"	NM_004396	case1
chr2	MinION	transcript	130372001	130375407	.	+	.	gene_id "9778"; transcript_id "PTPN18_chr2_130372483,130372947+130372872,130373156_isoform_RefSeq"; gene_name "PTPN18"; label "isoform_RefSeq"	NM_001142370	case1
chr2	MinION	exon	130372001	130372483	.	+	.	gene_id "9778"; transcript_id "PTPN18_chr2_130372483,130372947+130372872,130373156_isoform_RefSeq"; gene_name "PTPN18"; exon_number "1"; label "isoform_RefSeq"	NM_001142370	case1
chr2	MinION	exon	130372873	130372947	.	+	.	gene_id "9778"; transcript_id "PTPN18_chr2_130372483,130372947+130372872,130373156_isoform_RefSeq"; gene_name "PTPN18"; exon_number "2"; label "isoform_RefSeq"	NM_001142370	case1
chr2	MinION	exon	130373157	130375407	.	+	.	gene_id "9778"; transcript_id "PTPN18_chr2_130372483,130372947+130372872,130373156_isoform_RefSeq"; gene_name "PTPN18"; exon_number "3"; label "isoform_RefSeq"	NM_001142370	case1
chr11	MinION	transcript	67351545	67353562	.	-	.	gene_id "10264"; transcript_id "POLD4_chr11_67352019,67352802+67352690,67352987_isoform_RefSeq"; gene_name "POLD4"; label "isoform_RefSeq"	NM_021173	case1,case6
chr11	MinION	exon	67351545	67352019	.	-	.	gene_id "10264"; transcript_id "POLD4_chr11_67352019,67352802+67352690,67352987_isoform_RefSeq"; gene_name "POLD4"; exon_number "1"; label "isoform_RefSeq"	NM_021173	case1,case6
chr11	MinION	exon	67352691	67352802	.	-	.	gene_id "10264"; transcript_id "POLD4_chr11_67352019,67352802+67352690,67352987_isoform_RefSeq"; gene_name "POLD4"; exon_number "2"; label "isoform_RefSeq"	NM_021173	case1,case6
chr11	MinION	exon	67352988	67353562	.	-	.	gene_id "10264"; transcript_id "POLD4_chr11_67352019,67352802+67352690,67352987_isoform_RefSeq"; gene_name "POLD4"; exon_number "3"; label "isoform_RefSeq"	NM_021173	case1,case6
chr2	MinION	transcript	201260502	201287708	.	+	.	gene_id "398"; transcript_id "CASP8_chr2_201260613,201266791,201271621,201272776,201272942,201274953,201276968,201285317+201266460,201271515,201272637,201272897,201274888,201276826,201284815,201286458_isoform_RefSeq"; gene_name "CASP8"; label "isoform_RefSeq"	NM_001080125	case1
chr2	MinION	exon	201260502	201260613	.	+	.	gene_id "398"; transcript_id "CASP8_chr2_201260613,201266791,201271621,201272776,201272942,201274953,201276968,201285317+201266460,201271515,201272637,201272897,201274888,201276826,201284815,201286458_isoform_RefSeq"; gene_name "CASP8"; exon_number "1"; label "isoform_RefSeq"	NM_001080125	case1
chr2	MinION	exon	201266461	201266791	.	+	.	gene_id "398"; transcript_id "CASP8_chr2_201260613,201266791,201271621,201272776,201272942,201274953,201276968,201285317+201266460,201271515,201272637,201272897,201274888,201276826,201284815,201286458_isoform_RefSeq"; gene_name "CASP8"; exon_number "2"; label "isoform_RefSeq"	NM_001080125	case1
chr2	MinION	exon	201271516	201271621	.	+	.	gene_id "398"; transcript_id "CASP8_chr2_201260613,201266791,201271621,201272776,201272942,201274953,201276968,201285317+201266460,201271515,201272637,201272897,201274888,201276826,201284815,201286458_isoform_RefSeq"; gene_name "CASP8"; exon_number "3"; label "isoform_RefSeq"	NM_001080125	case1
chr2	MinION	exon	201272638	201272776	.	+	.	gene_id "398"; transcript_id "CASP8_chr2_201260613,201266791,201271621,201272776,201272942,201274953,201276968,201285317+201266460,201271515,201272637,201272897,201274888,201276826,201284815,201286458_isoform_RefSeq"; gene_name "CASP8"; exon_number "4"; label "isoform_RefSeq"	NM_001080125	case1
chr2	MinION	exon	201272898	201272942	.	+	.	gene_id "398"; transcript_id "CASP8_chr2_201260613,201266791,201271621,201272776,201272942,201274953,201276968,201285317+201266460,201271515,201272637,201272897,201274888,201276826,201284815,201286458_isoform_RefSeq"; gene_name "CASP8"; exon_number "5"; label "isoform_RefSeq"	NM_001080125	case1
chr2	MinION	exon	201274889	201274953	.	+	.	gene_id "398"; transcript_id "CASP8_chr2_201260613,201266791,201271621,201272776,201272942,201274953,201276968,201285317+201266460,201271515,201272637,201272897,201274888,201276826,201284815,201286458_isoform_RefSeq"; gene_name "CASP8"; exon_number "6"; label "isoform_RefSeq"	NM_001080125	case1
chr2	MinION	exon	201276827	201276968	.	+	.	gene_id "398"; transcript_id "CASP8_chr2_201260613,201266791,201271621,201272776,201272942,201274953,201276968,201285317+201266460,201271515,201272637,201272897,201274888,201276826,201284815,201286458_isoform_RefSeq"; gene_name "CASP8"; exon_number "7"; label "isoform_RefSeq"	NM_001080125	case1
chr2	MinION	exon	201284816	201285317	.	+	.	gene_id "398"; transcript_id "CASP8_chr2_201260613,201266791,201271621,201272776,201272942,201274953,201276968,201285317+201266460,201271515,201272637,201272897,201274888,201276826,201284815,201286458_isoform_RefSeq"; gene_name "CASP8"; exon_number "8"; label "isoform_RefSeq"	NM_001080125	case1
chr2	MinION	exon	201286459	201287708	.	+	.	gene_id "398"; transcript_id "CASP8_chr2_201260613,201266791,201271621,201272776,201272942,201274953,201276968,201285317+201266460,201271515,201272637,201272897,201274888,201276826,201284815,201286458_isoform_RefSeq"; gene_name "CASP8"; exon_number "9"; label "isoform_RefSeq"	NM_001080125	case1
chr5	MinION	transcript	180590105	180591504	.	-	.	gene_id "8923"; transcript_id "SCGB3A1_chr5_180590254+180590599_isoform_RefSeq"; gene_name "SCGB3A1"; label "isoform_RefSeq"	NM_052863	case1
chr5	MinION	exon	180590105	180590254	.	-	.	gene_id "8923"; transcript_id "SCGB3A1_chr5_180590254+180590599_isoform_RefSeq"; gene_name "SCGB3A1"; exon_number "1"; label "isoform_RefSeq"	NM_052863	case1
chr5	MinION	exon	180590600	180591504	.	-	.	gene_id "8923"; transcript_id "SCGB3A1_chr5_180590254+180590599_isoform_RefSeq"; gene_name "SCGB3A1"; exon_number "2"; label "isoform_RefSeq"	NM_052863	case1
chr6	MinION	transcript	85450056	85471599	.	+	.	gene_id "17551"; transcript_id "NT5E_chr6_85450478,85467282+85467059,85471236_isoform_RefSeq"; gene_name "NT5E"; label "isoform_RefSeq"	NM_001204813	case1
chr6	MinION	exon	85450056	85450478	.	+	.	gene_id "17551"; transcript_id "NT5E_chr6_85450478,85467282+85467059,85471236_isoform_RefSeq"; gene_name "NT5E"; exon_number "1"; label "isoform_RefSeq"	NM_001204813	case1
chr6	MinION	exon	85467060	85467282	.	+	.	gene_id "17551"; transcript_id "NT5E_chr6_85450478,85467282+85467059,85471236_isoform_RefSeq"; gene_name "NT5E"; exon_number "2"; label "isoform_RefSeq"	NM_001204813	case1
chr6	MinION	exon	85471237	85471599	.	+	.	gene_id "17551"; transcript_id "NT5E_chr6_85450478,85467282+85467059,85471236_isoform_RefSeq"; gene_name "NT5E"; exon_number "3"; label "isoform_RefSeq"	NM_001204813	case1
chr14	MinION	transcript	61740063	61748257	.	+	.	gene_id "11221"; transcript_id "HIF1A_chr14_61740627,61741188,61744813,61745817+61740754,61744704,61745690,61746933_isoform_RefSeq"; gene_name "HIF1A"; label "isoform_RefSeq"	NM_001243084	case1
chr14	MinION	exon	61740063	61740627	.	+	.	gene_id "11221"; transcript_id "HIF1A_chr14_61740627,61741188,61744813,61745817+61740754,61744704,61745690,61746933_isoform_RefSeq"; gene_name "HIF1A"; exon_number "1"; label "isoform_RefSeq"	NM_001243084	case1
chr14	MinION	exon	61740755	61741188	.	+	.	gene_id "11221"; transcript_id "HIF1A_chr14_61740627,61741188,61744813,61745817+61740754,61744704,61745690,61746933_isoform_RefSeq"; gene_name "HIF1A"; exon_number "2"; label "isoform_RefSeq"	NM_001243084	case1
chr14	MinION	exon	61744705	61744813	.	+	.	gene_id "11221"; transcript_id "HIF1A_chr14_61740627,61741188,61744813,61745817+61740754,61744704,61745690,61746933_isoform_RefSeq"; gene_name "HIF1A"; exon_number "3"; label "isoform_RefSeq"	NM_001243084	case1
chr14	MinION	exon	61745691	61745817	.	+	.	gene_id "11221"; transcript_id "HIF1A_chr14_61740627,61741188,61744813,61745817+61740754,61744704,61745690,61746933_isoform_RefSeq"; gene_name "HIF1A"; exon_number "4"; label "isoform_RefSeq"	NM_001243084	case1
chr14	MinION	exon	61746934	61748257	.	+	.	gene_id "11221"; transcript_id "HIF1A_chr14_61740627,61741188,61744813,61745817+61740754,61744704,61745690,61746933_isoform_RefSeq"; gene_name "HIF1A"; exon_number "5"; label "isoform_RefSeq"	NM_001243084	case1
chr19	MinION	transcript	5914303	5915873	.	+	.	gene_id "18267"; transcript_id "CAPS_chr19_5914489,5914740,5915146+5914562,5914939,5915220_isoform_RefSeq"; gene_name "CAPS"; label "isoform_RefSeq"	NM_004058	case1
chr19	MinION	exon	5914303	5914489	.	+	.	gene_id "18267"; transcript_id "CAPS_chr19_5914489,5914740,5915146+5914562,5914939,5915220_isoform_RefSeq"; gene_name "CAPS"; exon_number "1"; label "isoform_RefSeq"	NM_004058	case1
chr19	MinION	exon	5914563	5914740	.	+	.	gene_id "18267"; transcript_id "CAPS_chr19_5914489,5914740,5915146+5914562,5914939,5915220_isoform_RefSeq"; gene_name "CAPS"; exon_number "2"; label "isoform_RefSeq"	NM_004058	case1
chr19	MinION	exon	5914940	5915146	.	+	.	gene_id "18267"; transcript_id "CAPS_chr19_5914489,5914740,5915146+5914562,5914939,5915220_isoform_RefSeq"; gene_name "CAPS"; exon_number "3"; label "isoform_RefSeq"	NM_004058	case1
chr19	MinION	exon	5915221	5915873	.	+	.	gene_id "18267"; transcript_id "CAPS_chr19_5914489,5914740,5915146+5914562,5914939,5915220_isoform_RefSeq"; gene_name "CAPS"; exon_number "4"; label "isoform_RefSeq"	NM_004058	case1
chr1	MinION	transcript	151364307	151372705	.	-	.	gene_id "5475"; transcript_id "SELENBP1_chr1_151364705,151365044,151365281,151365684,151365846,151366453,151366904,151368319,151369554,151369769+151364925,151365188,151365562,151365767,151366274,151366721,151368198,151369003,151369712,151372637_isoform_RefSeq"; gene_name "SELENBP1"; label "isoform_RefSeq"	NM_003944	case1,case4,case6
chr1	MinION	exon	151364307	151364705	.	-	.	gene_id "5475"; transcript_id "SELENBP1_chr1_151364705,151365044,151365281,151365684,151365846,151366453,151366904,151368319,151369554,151369769+151364925,151365188,151365562,151365767,151366274,151366721,151368198,151369003,151369712,151372637_isoform_RefSeq"; gene_name "SELENBP1"; exon_number "1"; label "isoform_RefSeq"	NM_003944	case1,case4,case6
chr1	MinION	exon	151364926	151365044	.	-	.	gene_id "5475"; transcript_id "SELENBP1_chr1_151364705,151365044,151365281,151365684,151365846,151366453,151366904,151368319,151369554,151369769+151364925,151365188,151365562,151365767,151366274,151366721,151368198,151369003,151369712,151372637_isoform_RefSeq"; gene_name "SELENBP1"; exon_number "2"; label "isoform_RefSeq"	NM_003944	case1,case4,case6
chr1	MinION	exon	151365189	151365281	.	-	.	gene_id "5475"; transcript_id "SELENBP1_chr1_151364705,151365044,151365281,151365684,151365846,151366453,151366904,151368319,151369554,151369769+151364925,151365188,151365562,151365767,151366274,151366721,151368198,151369003,151369712,151372637_isoform_RefSeq"; gene_name "SELENBP1"; exon_number "3"; label "isoform_RefSeq"	NM_003944	case1,case4,case6
chr1	MinION	exon	151365563	151365684	.	-	.	gene_id "5475"; transcript_id "SELENBP1_chr1_151364705,151365044,151365281,151365684,151365846,151366453,151366904,151368319,151369554,151369769+151364925,151365188,151365562,151365767,151366274,151366721,151368198,151369003,151369712,151372637_isoform_RefSeq"; gene_name "SELENBP1"; exon_number "4"; label "isoform_RefSeq"	NM_003944	case1,case4,case6
chr1	MinION	exon	151365768	151365846	.	-	.	gene_id "5475"; transcript_id "SELENBP1_chr1_151364705,151365044,151365281,151365684,151365846,151366453,151366904,151368319,151369554,151369769+151364925,151365188,151365562,151365767,151366274,151366721,151368198,151369003,151369712,151372637_isoform_RefSeq"; gene_name "SELENBP1"; exon_number "5"; label "isoform_RefSeq"	NM_003944	case1,case4,case6
chr1	MinION	exon	151366275	151366453	.	-	.	gene_id "5475"; transcript_id "SELENBP1_chr1_151364705,151365044,151365281,151365684,151365846,151366453,151366904,151368319,151369554,151369769+151364925,151365188,151365562,151365767,151366274,151366721,151368198,151369003,151369712,151372637_isoform_RefSeq"; gene_name "SELENBP1"; exon_number "6"; label "isoform_RefSeq"	NM_003944	case1,case4,case6
chr1	MinION	exon	151366722	151366904	.	-	.	gene_id "5475"; transcript_id "SELENBP1_chr1_151364705,151365044,151365281,151365684,151365846,151366453,151366904,151368319,151369554,151369769+151364925,151365188,151365562,151365767,151366274,151366721,151368198,151369003,151369712,151372637_isoform_RefSeq"; gene_name "SELENBP1"; exon_number "7"; label "isoform_RefSeq"	NM_003944	case1,case4,case6
chr1	MinION	exon	151368199	151368319	.	-	.	gene_id "5475"; transcript_id "SELENBP1_chr1_151364705,151365044,151365281,151365684,151365846,151366453,151366904,151368319,151369554,151369769+151364925,151365188,151365562,151365767,151366274,151366721,151368198,151369003,151369712,151372637_isoform_RefSeq"; gene_name "SELENBP1"; exon_number "8"; label "isoform_RefSeq"	NM_003944	case1,case4,case6
chr1	MinION	exon	151369004	151369554	.	-	.	gene_id "5475"; transcript_id "SELENBP1_chr1_151364705,151365044,151365281,151365684,151365846,151366453,151366904,151368319,151369554,151369769+151364925,151365188,151365562,151365767,151366274,151366721,151368198,151369003,151369712,151372637_isoform_RefSeq"; gene_name "SELENBP1"; exon_number "9"; label "isoform_RefSeq"	NM_003944	case1,case4,case6
chr1	MinION	exon	151369713	151369769	.	-	.	gene_id "5475"; transcript_id "SELENBP1_chr1_151364705,151365044,151365281,151365684,151365846,151366453,151366904,151368319,151369554,151369769+151364925,151365188,151365562,151365767,151366274,151366721,151368198,151369003,151369712,151372637_isoform_RefSeq"; gene_name "SELENBP1"; exon_number "10"; label "isoform_RefSeq"	NM_003944	case1,case4,case6
chr1	MinION	exon	151372638	151372705	.	-	.	gene_id "5475"; transcript_id "SELENBP1_chr1_151364705,151365044,151365281,151365684,151365846,151366453,151366904,151368319,151369554,151369769+151364925,151365188,151365562,151365767,151366274,151366721,151368198,151369003,151369712,151372637_isoform_RefSeq"; gene_name "SELENBP1"; exon_number "11"; label "isoform_RefSeq"	NM_003944	case1,case4,case6
chr17	MinION	transcript	27294112	27302430	.	+	.	gene_id "12796"; transcript_id "WSB1_chr17_27294435+27301787_isoform_RefSeq"; gene_name "WSB1"; label "isoform_RefSeq"	NM_001348350	case1
chr17	MinION	exon	27294112	27294435	.	+	.	gene_id "12796"; transcript_id "WSB1_chr17_27294435+27301787_isoform_RefSeq"; gene_name "WSB1"; exon_number "1"; label "isoform_RefSeq"	NM_001348350	case1
chr17	MinION	exon	27301788	27302430	.	+	.	gene_id "12796"; transcript_id "WSB1_chr17_27294435+27301787_isoform_RefSeq"; gene_name "WSB1"; exon_number "2"; label "isoform_RefSeq"	NM_001348350	case1
chr19	MinION	transcript	16185387	16192046	.	+	.	gene_id "9542"; transcript_id "FAM32A_chr19_16185765,16190573+16190519,16190886_isoform_RefSeq"; gene_name "FAM32A"; label "isoform_RefSeq"	NM_014077	case1,case4
chr19	MinION	exon	16185387	16185765	.	+	.	gene_id "9542"; transcript_id "FAM32A_chr19_16185765,16190573+16190519,16190886_isoform_RefSeq"; gene_name "FAM32A"; exon_number "1"; label "isoform_RefSeq"	NM_014077	case1,case4
chr19	MinION	exon	16190520	16190573	.	+	.	gene_id "9542"; transcript_id "FAM32A_chr19_16185765,16190573+16190519,16190886_isoform_RefSeq"; gene_name "FAM32A"; exon_number "2"; label "isoform_RefSeq"	NM_014077	case1,case4
chr19	MinION	exon	16190887	16192046	.	+	.	gene_id "9542"; transcript_id "FAM32A_chr19_16185765,16190573+16190519,16190886_isoform_RefSeq"; gene_name "FAM32A"; exon_number "3"; label "isoform_RefSeq"	NM_014077	case1,case4
chr19	MinION	transcript	10391133	10403542	.	-	.	gene_id "3184"; transcript_id "CDC37_chr19_10391706,10393157,10393441,10395143,10395543,10396203+10393085,10393258,10395020,10395227,10395927,10403377_isoform_RefSeq"; gene_name "CDC37"; label "isoform_RefSeq"	NM_007065	case1,case4
chr19	MinION	exon	10391133	10391706	.	-	.	gene_id "3184"; transcript_id "CDC37_chr19_10391706,10393157,10393441,10395143,10395543,10396203+10393085,10393258,10395020,10395227,10395927,10403377_isoform_RefSeq"; gene_name "CDC37"; exon_number "1"; label "isoform_RefSeq"	NM_007065	case1,case4
chr19	MinION	exon	10393086	10393157	.	-	.	gene_id "3184"; transcript_id "CDC37_chr19_10391706,10393157,10393441,10395143,10395543,10396203+10393085,10393258,10395020,10395227,10395927,10403377_isoform_RefSeq"; gene_name "CDC37"; exon_number "2"; label "isoform_RefSeq"	NM_007065	case1,case4
chr19	MinION	exon	10393259	10393441	.	-	.	gene_id "3184"; transcript_id "CDC37_chr19_10391706,10393157,10393441,10395143,10395543,10396203+10393085,10393258,10395020,10395227,10395927,10403377_isoform_RefSeq"; gene_name "CDC37"; exon_number "3"; label "isoform_RefSeq"	NM_007065	case1,case4
chr19	MinION	exon	10395021	10395143	.	-	.	gene_id "3184"; transcript_id "CDC37_chr19_10391706,10393157,10393441,10395143,10395543,10396203+10393085,10393258,10395020,10395227,10395927,10403377_isoform_RefSeq"; gene_name "CDC37"; exon_number "4"; label "isoform_RefSeq"	NM_007065	case1,case4
chr19	MinION	exon	10395228	10395543	.	-	.	gene_id "3184"; transcript_id "CDC37_chr19_10391706,10393157,10393441,10395143,10395543,10396203+10393085,10393258,10395020,10395227,10395927,10403377_isoform_RefSeq"; gene_name "CDC37"; exon_number "5"; label "isoform_RefSeq"	NM_007065	case1,case4
chr19	MinION	exon	10395928	10396203	.	-	.	gene_id "3184"; transcript_id "CDC37_chr19_10391706,10393157,10393441,10395143,10395543,10396203+10393085,10393258,10395020,10395227,10395927,10403377_isoform_RefSeq"; gene_name "CDC37"; exon_number "6"; label "isoform_RefSeq"	NM_007065	case1,case4
chr19	MinION	exon	10403378	10403542	.	-	.	gene_id "3184"; transcript_id "CDC37_chr19_10391706,10393157,10393441,10395143,10395543,10396203+10393085,10393258,10395020,10395227,10395927,10403377_isoform_RefSeq"; gene_name "CDC37"; exon_number "7"; label "isoform_RefSeq"	NM_007065	case1,case4
chr20	MinION	transcript	35703610	35713697	.	-	.	gene_id "10538"; transcript_id "RBM39_chr20_35704581,35704746,35705330,35707201,35709274+35704667,35705224,35707119,35709223,35713018_isoform_RefSeq"; gene_name "RBM39"; label "isoform_RefSeq"	NM_001242599	case1,case4,case5
chr20	MinION	exon	35703610	35704581	.	-	.	gene_id "10538"; transcript_id "RBM39_chr20_35704581,35704746,35705330,35707201,35709274+35704667,35705224,35707119,35709223,35713018_isoform_RefSeq"; gene_name "RBM39"; exon_number "1"; label "isoform_RefSeq"	NM_001242599	case1,case4,case5
chr20	MinION	exon	35704668	35704746	.	-	.	gene_id "10538"; transcript_id "RBM39_chr20_35704581,35704746,35705330,35707201,35709274+35704667,35705224,35707119,35709223,35713018_isoform_RefSeq"; gene_name "RBM39"; exon_number "2"; label "isoform_RefSeq"	NM_001242599	case1,case4,case5
chr20	MinION	exon	35705225	35705330	.	-	.	gene_id "10538"; transcript_id "RBM39_chr20_35704581,35704746,35705330,35707201,35709274+35704667,35705224,35707119,35709223,35713018_isoform_RefSeq"; gene_name "RBM39"; exon_number "3"; label "isoform_RefSeq"	NM_001242599	case1,case4,case5
chr20	MinION	exon	35707120	35707201	.	-	.	gene_id "10538"; transcript_id "RBM39_chr20_35704581,35704746,35705330,35707201,35709274+35704667,35705224,35707119,35709223,35713018_isoform_RefSeq"; gene_name "RBM39"; exon_number "4"; label "isoform_RefSeq"	NM_001242599	case1,case4,case5
chr20	MinION	exon	35709224	35709274	.	-	.	gene_id "10538"; transcript_id "RBM39_chr20_35704581,35704746,35705330,35707201,35709274+35704667,35705224,35707119,35709223,35713018_isoform_RefSeq"; gene_name "RBM39"; exon_number "5"; label "isoform_RefSeq"	NM_001242599	case1,case4,case5
chr20	MinION	exon	35713019	35713697	.	-	.	gene_id "10538"; transcript_id "RBM39_chr20_35704581,35704746,35705330,35707201,35709274+35704667,35705224,35707119,35709223,35713018_isoform_RefSeq"; gene_name "RBM39"; exon_number "6"; label "isoform_RefSeq"	NM_001242599	case1,case4,case5
chr11	MinION	transcript	6476519	6481340	.	-	.	gene_id "10503"; transcript_id "ARFIP2_chr11_6477268,6477892,6478198,6478959,6479258,6480068,6480463+6477717,6478040,6478737,6479139,6479971,6480322,6481230_isoform_RefSeq"; gene_name "ARFIP2"; label "isoform_RefSeq"	NM_001242854	case1,case4
chr11	MinION	exon	6476519	6477268	.	-	.	gene_id "10503"; transcript_id "ARFIP2_chr11_6477268,6477892,6478198,6478959,6479258,6480068,6480463+6477717,6478040,6478737,6479139,6479971,6480322,6481230_isoform_RefSeq"; gene_name "ARFIP2"; exon_number "1"; label "isoform_RefSeq"	NM_001242854	case1,case4
chr11	MinION	exon	6477718	6477892	.	-	.	gene_id "10503"; transcript_id "ARFIP2_chr11_6477268,6477892,6478198,6478959,6479258,6480068,6480463+6477717,6478040,6478737,6479139,6479971,6480322,6481230_isoform_RefSeq"; gene_name "ARFIP2"; exon_number "2"; label "isoform_RefSeq"	NM_001242854	case1,case4
chr11	MinION	exon	6478041	6478198	.	-	.	gene_id "10503"; transcript_id "ARFIP2_chr11_6477268,6477892,6478198,6478959,6479258,6480068,6480463+6477717,6478040,6478737,6479139,6479971,6480322,6481230_isoform_RefSeq"; gene_name "ARFIP2"; exon_number "3"; label "isoform_RefSeq"	NM_001242854	case1,case4
chr11	MinION	exon	6478738	6478959	.	-	.	gene_id "10503"; transcript_id "ARFIP2_chr11_6477268,6477892,6478198,6478959,6479258,6480068,6480463+6477717,6478040,6478737,6479139,6479971,6480322,6481230_isoform_RefSeq"; gene_name "ARFIP2"; exon_number "4"; label "isoform_RefSeq"	NM_001242854	case1,case4
chr11	MinION	exon	6479140	6479258	.	-	.	gene_id "10503"; transcript_id "ARFIP2_chr11_6477268,6477892,6478198,6478959,6479258,6480068,6480463+6477717,6478040,6478737,6479139,6479971,6480322,6481230_isoform_RefSeq"; gene_name "ARFIP2"; exon_number "5"; label "isoform_RefSeq"	NM_001242854	case1,case4
chr11	MinION	exon	6479972	6480068	.	-	.	gene_id "10503"; transcript_id "ARFIP2_chr11_6477268,6477892,6478198,6478959,6479258,6480068,6480463+6477717,6478040,6478737,6479139,6479971,6480322,6481230_isoform_RefSeq"; gene_name "ARFIP2"; exon_number "6"; label "isoform_RefSeq"	NM_001242854	case1,case4
chr11	MinION	exon	6480323	6480463	.	-	.	gene_id "10503"; transcript_id "ARFIP2_chr11_6477268,6477892,6478198,6478959,6479258,6480068,6480463+6477717,6478040,6478737,6479139,6479971,6480322,6481230_isoform_RefSeq"; gene_name "ARFIP2"; exon_number "7"; label "isoform_RefSeq"	NM_001242854	case1,case4
chr11	MinION	exon	6481231	6481340	.	-	.	gene_id "10503"; transcript_id "ARFIP2_chr11_6477268,6477892,6478198,6478959,6479258,6480068,6480463+6477717,6478040,6478737,6479139,6479971,6480322,6481230_isoform_RefSeq"; gene_name "ARFIP2"; exon_number "8"; label "isoform_RefSeq"	NM_001242854	case1,case4
chr10	MinION	transcript	30434036	30439468	.	+	.	gene_id "4487"; transcript_id "MAP3K8_chr10_30434378+30438915_isoform_RefSeq"; gene_name "MAP3K8"; label "isoform_RefSeq"	NM_001244134	case1
chr10	MinION	exon	30434036	30434378	.	+	.	gene_id "4487"; transcript_id "MAP3K8_chr10_30434378+30438915_isoform_RefSeq"; gene_name "MAP3K8"; exon_number "1"; label "isoform_RefSeq"	NM_001244134	case1
chr10	MinION	exon	30438916	30439468	.	+	.	gene_id "4487"; transcript_id "MAP3K8_chr10_30434378+30438915_isoform_RefSeq"; gene_name "MAP3K8"; exon_number "2"; label "isoform_RefSeq"	NM_001244134	case1
chr5	MinION	transcript	157383232	157393224	.	+	.	gene_id "10597"; transcript_id "CYFIP2_chr5_157383359,157389427,157390668+157389188,157390520,157392832_isoform_RefSeq"; gene_name "CYFIP2"; label "isoform_RefSeq"	NM_001037333	case1
chr5	MinION	exon	157383232	157383359	.	+	.	gene_id "10597"; transcript_id "CYFIP2_chr5_157383359,157389427,157390668+157389188,157390520,157392832_isoform_RefSeq"; gene_name "CYFIP2"; exon_number "1"; label "isoform_RefSeq"	NM_001037333	case1
chr5	MinION	exon	157389189	157389427	.	+	.	gene_id "10597"; transcript_id "CYFIP2_chr5_157383359,157389427,157390668+157389188,157390520,157392832_isoform_RefSeq"; gene_name "CYFIP2"; exon_number "2"; label "isoform_RefSeq"	NM_001037333	case1
chr5	MinION	exon	157390521	157390668	.	+	.	gene_id "10597"; transcript_id "CYFIP2_chr5_157383359,157389427,157390668+157389188,157390520,157392832_isoform_RefSeq"; gene_name "CYFIP2"; exon_number "3"; label "isoform_RefSeq"	NM_001037333	case1
chr5	MinION	exon	157392833	157393224	.	+	.	gene_id "10597"; transcript_id "CYFIP2_chr5_157383359,157389427,157390668+157389188,157390520,157392832_isoform_RefSeq"; gene_name "CYFIP2"; exon_number "4"; label "isoform_RefSeq"	NM_001037333	case1
chr14	MinION	transcript	103334237	103338373	.	+	.	gene_id "186"; transcript_id "EIF5_chr14_103334597,103335932,103336117,103336849,103337227+103335652,103336035,103336676,103337115,103338326_isoform_RefSeq"; gene_name "EIF5"; label "isoform_RefSeq"	NM_001969	case1
chr14	MinION	exon	103334237	103334597	.	+	.	gene_id "186"; transcript_id "EIF5_chr14_103334597,103335932,103336117,103336849,103337227+103335652,103336035,103336676,103337115,103338326_isoform_RefSeq"; gene_name "EIF5"; exon_number "1"; label "isoform_RefSeq"	NM_001969	case1
chr14	MinION	exon	103335653	103335932	.	+	.	gene_id "186"; transcript_id "EIF5_chr14_103334597,103335932,103336117,103336849,103337227+103335652,103336035,103336676,103337115,103338326_isoform_RefSeq"; gene_name "EIF5"; exon_number "2"; label "isoform_RefSeq"	NM_001969	case1
chr14	MinION	exon	103336036	103336117	.	+	.	gene_id "186"; transcript_id "EIF5_chr14_103334597,103335932,103336117,103336849,103337227+103335652,103336035,103336676,103337115,103338326_isoform_RefSeq"; gene_name "EIF5"; exon_number "3"; label "isoform_RefSeq"	NM_001969	case1
chr14	MinION	exon	103336677	103336849	.	+	.	gene_id "186"; transcript_id "EIF5_chr14_103334597,103335932,103336117,103336849,103337227+103335652,103336035,103336676,103337115,103338326_isoform_RefSeq"; gene_name "EIF5"; exon_number "4"; label "isoform_RefSeq"	NM_001969	case1
chr14	MinION	exon	103337116	103337227	.	+	.	gene_id "186"; transcript_id "EIF5_chr14_103334597,103335932,103336117,103336849,103337227+103335652,103336035,103336676,103337115,103338326_isoform_RefSeq"; gene_name "EIF5"; exon_number "5"; label "isoform_RefSeq"	NM_001969	case1
chr14	MinION	exon	103338327	103338373	.	+	.	gene_id "186"; transcript_id "EIF5_chr14_103334597,103335932,103336117,103336849,103337227+103335652,103336035,103336676,103337115,103338326_isoform_RefSeq"; gene_name "EIF5"; exon_number "6"; label "isoform_RefSeq"	NM_001969	case1
chr11	MinION	transcript	57704670	57712254	.	-	.	gene_id "8994"; transcript_id "MED19_chr11_57704815,57705229+57704972,57711962_isoform_RefSeq"; gene_name "MED19"; label "isoform_RefSeq"	NM_001317078	case1,case2,case3,case7
chr11	MinION	exon	57704670	57704815	.	-	.	gene_id "8994"; transcript_id "MED19_chr11_57704815,57705229+57704972,57711962_isoform_RefSeq"; gene_name "MED19"; exon_number "1"; label "isoform_RefSeq"	NM_001317078	case1,case2,case3,case7
chr11	MinION	exon	57704973	57705229	.	-	.	gene_id "8994"; transcript_id "MED19_chr11_57704815,57705229+57704972,57711962_isoform_RefSeq"; gene_name "MED19"; exon_number "2"; label "isoform_RefSeq"	NM_001317078	case1,case2,case3,case7
chr11	MinION	exon	57711963	57712254	.	-	.	gene_id "8994"; transcript_id "MED19_chr11_57704815,57705229+57704972,57711962_isoform_RefSeq"; gene_name "MED19"; exon_number "3"; label "isoform_RefSeq"	NM_001317078	case1,case2,case3,case7
chr11	MinION	transcript	47565456	47571909	.	+	.	gene_id "750"; transcript_id "PTPMT1_chr11_47565986,47569891+47569699,47571470_isoform_RefSeq"; gene_name "PTPMT1"; label "isoform_RefSeq"	NM_175732	case1,case3,case4,case5
chr11	MinION	exon	47565456	47565986	.	+	.	gene_id "750"; transcript_id "PTPMT1_chr11_47565986,47569891+47569699,47571470_isoform_RefSeq"; gene_name "PTPMT1"; exon_number "1"; label "isoform_RefSeq"	NM_175732	case1,case3,case4,case5
chr11	MinION	exon	47569700	47569891	.	+	.	gene_id "750"; transcript_id "PTPMT1_chr11_47565986,47569891+47569699,47571470_isoform_RefSeq"; gene_name "PTPMT1"; exon_number "2"; label "isoform_RefSeq"	NM_175732	case1,case3,case4,case5
chr11	MinION	exon	47571471	47571909	.	+	.	gene_id "750"; transcript_id "PTPMT1_chr11_47565986,47569891+47569699,47571470_isoform_RefSeq"; gene_name "PTPMT1"; exon_number "3"; label "isoform_RefSeq"	NM_175732	case1,case3,case4,case5
chr2	MinION	transcript	10302904	10427605	.	+	.	gene_id "16837"; transcript_id "HPCAL1_chr2_10303177,10396920,10408734,10420135,10423088+10396834,10408561,10419733,10422982,10426723_isoform_RefSeq"; gene_name "HPCAL1"; label "isoform_RefSeq"	NM_134421	case1
chr2	MinION	exon	10302904	10303177	.	+	.	gene_id "16837"; transcript_id "HPCAL1_chr2_10303177,10396920,10408734,10420135,10423088+10396834,10408561,10419733,10422982,10426723_isoform_RefSeq"; gene_name "HPCAL1"; exon_number "1"; label "isoform_RefSeq"	NM_134421	case1
chr2	MinION	exon	10396835	10396920	.	+	.	gene_id "16837"; transcript_id "HPCAL1_chr2_10303177,10396920,10408734,10420135,10423088+10396834,10408561,10419733,10422982,10426723_isoform_RefSeq"; gene_name "HPCAL1"; exon_number "2"; label "isoform_RefSeq"	NM_134421	case1
chr2	MinION	exon	10408562	10408734	.	+	.	gene_id "16837"; transcript_id "HPCAL1_chr2_10303177,10396920,10408734,10420135,10423088+10396834,10408561,10419733,10422982,10426723_isoform_RefSeq"; gene_name "HPCAL1"; exon_number "3"; label "isoform_RefSeq"	NM_134421	case1
chr2	MinION	exon	10419734	10420135	.	+	.	gene_id "16837"; transcript_id "HPCAL1_chr2_10303177,10396920,10408734,10420135,10423088+10396834,10408561,10419733,10422982,10426723_isoform_RefSeq"; gene_name "HPCAL1"; exon_number "4"; label "isoform_RefSeq"	NM_134421	case1
chr2	MinION	exon	10422983	10423088	.	+	.	gene_id "16837"; transcript_id "HPCAL1_chr2_10303177,10396920,10408734,10420135,10423088+10396834,10408561,10419733,10422982,10426723_isoform_RefSeq"; gene_name "HPCAL1"; exon_number "5"; label "isoform_RefSeq"	NM_134421	case1
chr2	MinION	exon	10426724	10427605	.	+	.	gene_id "16837"; transcript_id "HPCAL1_chr2_10303177,10396920,10408734,10420135,10423088+10396834,10408561,10419733,10422982,10426723_isoform_RefSeq"; gene_name "HPCAL1"; exon_number "6"; label "isoform_RefSeq"	NM_134421	case1
chr19	MinION	transcript	41755511	41772211	.	+	.	gene_id "4537"; transcript_id "CEACAM6_chr19_41755702,41756959,41761527,41762223+41756599,41761248,41761968,41770801_isoform_nonRefSeq"; gene_name "CEACAM6"; label "isoform_nonRefSeq"	NM_002483	case1,case6
chr19	MinION	exon	41755511	41755702	.	+	.	gene_id "4537"; transcript_id "CEACAM6_chr19_41755702,41756959,41761527,41762223+41756599,41761248,41761968,41770801_isoform_nonRefSeq"; gene_name "CEACAM6"; exon_number "1"; label "isoform_nonRefSeq"	NM_002483	case1,case6
chr19	MinION	exon	41756600	41756959	.	+	.	gene_id "4537"; transcript_id "CEACAM6_chr19_41755702,41756959,41761527,41762223+41756599,41761248,41761968,41770801_isoform_nonRefSeq"; gene_name "CEACAM6"; exon_number "2"; label "isoform_nonRefSeq"	NM_002483	case1,case6
chr19	MinION	exon	41761249	41761527	.	+	.	gene_id "4537"; transcript_id "CEACAM6_chr19_41755702,41756959,41761527,41762223+41756599,41761248,41761968,41770801_isoform_nonRefSeq"; gene_name "CEACAM6"; exon_number "3"; label "isoform_nonRefSeq"	NM_002483	case1,case6
chr19	MinION	exon	41761969	41762223	.	+	.	gene_id "4537"; transcript_id "CEACAM6_chr19_41755702,41756959,41761527,41762223+41756599,41761248,41761968,41770801_isoform_nonRefSeq"; gene_name "CEACAM6"; exon_number "4"; label "isoform_nonRefSeq"	NM_002483	case1,case6
chr19	MinION	exon	41770802	41772211	.	+	.	gene_id "4537"; transcript_id "CEACAM6_chr19_41755702,41756959,41761527,41762223+41756599,41761248,41761968,41770801_isoform_nonRefSeq"; gene_name "CEACAM6"; exon_number "5"; label "isoform_nonRefSeq"	NM_002483	case1,case6
chr1	MinION	transcript	43147882	43156396	.	+	.	gene_id "3950"; transcript_id "FAM183A_chr1_43148084,43150820+43150760,43156205_isoform_nonRefSeq"; gene_name "FAM183A"; label "isoform_nonRefSeq"	NM_001101376	case1
chr1	MinION	exon	43147882	43148084	.	+	.	gene_id "3950"; transcript_id "FAM183A_chr1_43148084,43150820+43150760,43156205_isoform_nonRefSeq"; gene_name "FAM183A"; exon_number "1"; label "isoform_nonRefSeq"	NM_001101376	case1
chr1	MinION	exon	43150761	43150820	.	+	.	gene_id "3950"; transcript_id "FAM183A_chr1_43148084,43150820+43150760,43156205_isoform_nonRefSeq"; gene_name "FAM183A"; exon_number "2"; label "isoform_nonRefSeq"	NM_001101376	case1
chr1	MinION	exon	43156206	43156396	.	+	.	gene_id "3950"; transcript_id "FAM183A_chr1_43148084,43150820+43150760,43156205_isoform_nonRefSeq"; gene_name "FAM183A"; exon_number "3"; label "isoform_nonRefSeq"	NM_001101376	case1
chr2	MinION	transcript	27752833	27779737	.	+	.	gene_id "3355"; transcript_id "MRPL33_chr2_27752947+27779432_isoform_nonRefSeq"; gene_name "MRPL33"; label "isoform_nonRefSeq"	NM_004891	case1,case5,case6
chr2	MinION	exon	27752833	27752947	.	+	.	gene_id "3355"; transcript_id "MRPL33_chr2_27752947+27779432_isoform_nonRefSeq"; gene_name "MRPL33"; exon_number "1"; label "isoform_nonRefSeq"	NM_004891	case1,case5,case6
chr2	MinION	exon	27779433	27779737	.	+	.	gene_id "3355"; transcript_id "MRPL33_chr2_27752947+27779432_isoform_nonRefSeq"; gene_name "MRPL33"; exon_number "2"; label "isoform_nonRefSeq"	NM_004891	case1,case5,case6
chr12	MinION	transcript	6446018	6451615	.	+	.	gene_id "13556"; transcript_id "CD27_chr12_6448150,6448737+6448639,6451468_isoform_nonRefSeq"; gene_name "CD27"; label "isoform_nonRefSeq"	NM_001242	case1,case2,case5
chr12	MinION	exon	6446018	6448150	.	+	.	gene_id "13556"; transcript_id "CD27_chr12_6448150,6448737+6448639,6451468_isoform_nonRefSeq"; gene_name "CD27"; exon_number "1"; label "isoform_nonRefSeq"	NM_001242	case1,case2,case5
chr12	MinION	exon	6448640	6448737	.	+	.	gene_id "13556"; transcript_id "CD27_chr12_6448150,6448737+6448639,6451468_isoform_nonRefSeq"; gene_name "CD27"; exon_number "2"; label "isoform_nonRefSeq"	NM_001242	case1,case2,case5
chr12	MinION	exon	6451469	6451615	.	+	.	gene_id "13556"; transcript_id "CD27_chr12_6448150,6448737+6448639,6451468_isoform_nonRefSeq"; gene_name "CD27"; exon_number "3"; label "isoform_nonRefSeq"	NM_001242	case1,case2,case5
chr19	MinION	transcript	57363449	57365408	.	+	.	gene_id "8867"; transcript_id "ZNF547_chr19_57363703+57364814_isoform_nonRefSeq"; gene_name "ZNF547"; label "isoform_nonRefSeq"	NM_173631	case1
chr19	MinION	exon	57363449	57363703	.	+	.	gene_id "8867"; transcript_id "ZNF547_chr19_57363703+57364814_isoform_nonRefSeq"; gene_name "ZNF547"; exon_number "1"; label "isoform_nonRefSeq"	NM_173631	case1
chr19	MinION	exon	57364815	57365408	.	+	.	gene_id "8867"; transcript_id "ZNF547_chr19_57363703+57364814_isoform_nonRefSeq"; gene_name "ZNF547"; exon_number "2"; label "isoform_nonRefSeq"	NM_173631	case1
chr22	MinION	transcript	37686325	37693478	.	+	.	gene_id "14130"; transcript_id "NOL12_chr22_37686475,37688015,37688360,37688992,37690794,37691424+37687909,37688311,37688849,37690696,37691173,37693331_isoform_nonRefSeq"; gene_name "NOL12"; label "isoform_nonRefSeq"	NM_024313	case1,case2,case3,case7
chr22	MinION	exon	37686325	37686475	.	+	.	gene_id "14130"; transcript_id "NOL12_chr22_37686475,37688015,37688360,37688992,37690794,37691424+37687909,37688311,37688849,37690696,37691173,37693331_isoform_nonRefSeq"; gene_name "NOL12"; exon_number "1"; label "isoform_nonRefSeq"	NM_024313	case1,case2,case3,case7
chr22	MinION	exon	37687910	37688015	.	+	.	gene_id "14130"; transcript_id "NOL12_chr22_37686475,37688015,37688360,37688992,37690794,37691424+37687909,37688311,37688849,37690696,37691173,37693331_isoform_nonRefSeq"; gene_name "NOL12"; exon_number "2"; label "isoform_nonRefSeq"	NM_024313	case1,case2,case3,case7
chr22	MinION	exon	37688312	37688360	.	+	.	gene_id "14130"; transcript_id "NOL12_chr22_37686475,37688015,37688360,37688992,37690794,37691424+37687909,37688311,37688849,37690696,37691173,37693331_isoform_nonRefSeq"; gene_name "NOL12"; exon_number "3"; label "isoform_nonRefSeq"	NM_024313	case1,case2,case3,case7
chr22	MinION	exon	37688850	37688992	.	+	.	gene_id "14130"; transcript_id "NOL12_chr22_37686475,37688015,37688360,37688992,37690794,37691424+37687909,37688311,37688849,37690696,37691173,37693331_isoform_nonRefSeq"; gene_name "NOL12"; exon_number "4"; label "isoform_nonRefSeq"	NM_024313	case1,case2,case3,case7
chr22	MinION	exon	37690697	37690794	.	+	.	gene_id "14130"; transcript_id "NOL12_chr22_37686475,37688015,37688360,37688992,37690794,37691424+37687909,37688311,37688849,37690696,37691173,37693331_isoform_nonRefSeq"; gene_name "NOL12"; exon_number "5"; label "isoform_nonRefSeq"	NM_024313	case1,case2,case3,case7
chr22	MinION	exon	37691174	37691424	.	+	.	gene_id "14130"; transcript_id "NOL12_chr22_37686475,37688015,37688360,37688992,37690794,37691424+37687909,37688311,37688849,37690696,37691173,37693331_isoform_nonRefSeq"; gene_name "NOL12"; exon_number "6"; label "isoform_nonRefSeq"	NM_024313	case1,case2,case3,case7
chr22	MinION	exon	37693332	37693478	.	+	.	gene_id "14130"; transcript_id "NOL12_chr22_37686475,37688015,37688360,37688992,37690794,37691424+37687909,37688311,37688849,37690696,37691173,37693331_isoform_nonRefSeq"; gene_name "NOL12"; exon_number "7"; label "isoform_nonRefSeq"	NM_024313	case1,case2,case3,case7
chr5	MinION	transcript	86617933	86620766	.	+	.	gene_id "2792"; transcript_id "COX7C_chr5_86618053,86619496+86619352,86620667_isoform_nonRefSeq"; gene_name "COX7C"; label "isoform_nonRefSeq"	NM_001867	case1
chr5	MinION	exon	86617933	86618053	.	+	.	gene_id "2792"; transcript_id "COX7C_chr5_86618053,86619496+86619352,86620667_isoform_nonRefSeq"; gene_name "COX7C"; exon_number "1"; label "isoform_nonRefSeq"	NM_001867	case1
chr5	MinION	exon	86619353	86619496	.	+	.	gene_id "2792"; transcript_id "COX7C_chr5_86618053,86619496+86619352,86620667_isoform_nonRefSeq"; gene_name "COX7C"; exon_number "2"; label "isoform_nonRefSeq"	NM_001867	case1
chr5	MinION	exon	86620668	86620766	.	+	.	gene_id "2792"; transcript_id "COX7C_chr5_86618053,86619496+86619352,86620667_isoform_nonRefSeq"; gene_name "COX7C"; exon_number "3"; label "isoform_nonRefSeq"	NM_001867	case1
chr8	MinION	transcript	98041715	98045605	.	-	.	gene_id "15207"; transcript_id "RPL30_chr8_98041850,98042718,98045088,98045399+98042644,98044942,98045346,98045507_isoform_nonRefSeq"; gene_name "RPL30"; label "isoform_nonRefSeq"	NM_000989	case1,case2,case3,case7
chr8	MinION	exon	98041715	98041850	.	-	.	gene_id "15207"; transcript_id "RPL30_chr8_98041850,98042718,98045088,98045399+98042644,98044942,98045346,98045507_isoform_nonRefSeq"; gene_name "RPL30"; exon_number "1"; label "isoform_nonRefSeq"	NM_000989	case1,case2,case3,case7
chr8	MinION	exon	98042645	98042718	.	-	.	gene_id "15207"; transcript_id "RPL30_chr8_98041850,98042718,98045088,98045399+98042644,98044942,98045346,98045507_isoform_nonRefSeq"; gene_name "RPL30"; exon_number "2"; label "isoform_nonRefSeq"	NM_000989	case1,case2,case3,case7
chr8	MinION	exon	98044943	98045088	.	-	.	gene_id "15207"; transcript_id "RPL30_chr8_98041850,98042718,98045088,98045399+98042644,98044942,98045346,98045507_isoform_nonRefSeq"; gene_name "RPL30"; exon_number "3"; label "isoform_nonRefSeq"	NM_000989	case1,case2,case3,case7
chr8	MinION	exon	98045347	98045399	.	-	.	gene_id "15207"; transcript_id "RPL30_chr8_98041850,98042718,98045088,98045399+98042644,98044942,98045346,98045507_isoform_nonRefSeq"; gene_name "RPL30"; exon_number "4"; label "isoform_nonRefSeq"	NM_000989	case1,case2,case3,case7
chr8	MinION	exon	98045508	98045605	.	-	.	gene_id "15207"; transcript_id "RPL30_chr8_98041850,98042718,98045088,98045399+98042644,98044942,98045346,98045507_isoform_nonRefSeq"; gene_name "RPL30"; exon_number "5"; label "isoform_nonRefSeq"	NM_000989	case1,case2,case3,case7
chr7	MinION	transcript	30134991	30158470	.	+	.	gene_id "7785"; transcript_id "MTURN_chr7_30135298+30157437_isoform_nonRefSeq"; gene_name "MTURN"; label "isoform_nonRefSeq"	NM_152793	case1
chr7	MinION	exon	30134991	30135298	.	+	.	gene_id "7785"; transcript_id "MTURN_chr7_30135298+30157437_isoform_nonRefSeq"; gene_name "MTURN"; exon_number "1"; label "isoform_nonRefSeq"	NM_152793	case1
chr7	MinION	exon	30157438	30158470	.	+	.	gene_id "7785"; transcript_id "MTURN_chr7_30135298+30157437_isoform_nonRefSeq"; gene_name "MTURN"; exon_number "2"; label "isoform_nonRefSeq"	NM_152793	case1
chr4	MinION	transcript	185642543	185656855	.	-	.	gene_id "14030"; transcript_id "SORBS2_chr4_185646071,185646782,185649656,185651828,185652728+185646667,185649466,185651783,185652661,185656614_isoform_nonRefSeq"; gene_name "SORBS2"; label "isoform_nonRefSeq"	NM_001145675	case1
chr4	MinION	exon	185642543	185646071	.	-	.	gene_id "14030"; transcript_id "SORBS2_chr4_185646071,185646782,185649656,185651828,185652728+185646667,185649466,185651783,185652661,185656614_isoform_nonRefSeq"; gene_name "SORBS2"; exon_number "1"; label "isoform_nonRefSeq"	NM_001145675	case1
chr4	MinION	exon	185646668	185646782	.	-	.	gene_id "14030"; transcript_id "SORBS2_chr4_185646071,185646782,185649656,185651828,185652728+185646667,185649466,185651783,185652661,185656614_isoform_nonRefSeq"; gene_name "SORBS2"; exon_number "2"; label "isoform_nonRefSeq"	NM_001145675	case1
chr4	MinION	exon	185649467	185649656	.	-	.	gene_id "14030"; transcript_id "SORBS2_chr4_185646071,185646782,185649656,185651828,185652728+185646667,185649466,185651783,185652661,185656614_isoform_nonRefSeq"; gene_name "SORBS2"; exon_number "3"; label "isoform_nonRefSeq"	NM_001145675	case1
chr4	MinION	exon	185651784	185651828	.	-	.	gene_id "14030"; transcript_id "SORBS2_chr4_185646071,185646782,185649656,185651828,185652728+185646667,185649466,185651783,185652661,185656614_isoform_nonRefSeq"; gene_name "SORBS2"; exon_number "4"; label "isoform_nonRefSeq"	NM_001145675	case1
chr4	MinION	exon	185652662	185652728	.	-	.	gene_id "14030"; transcript_id "SORBS2_chr4_185646071,185646782,185649656,185651828,185652728+185646667,185649466,185651783,185652661,185656614_isoform_nonRefSeq"; gene_name "SORBS2"; exon_number "5"; label "isoform_nonRefSeq"	NM_001145675	case1
chr4	MinION	exon	185656615	185656855	.	-	.	gene_id "14030"; transcript_id "SORBS2_chr4_185646071,185646782,185649656,185651828,185652728+185646667,185649466,185651783,185652661,185656614_isoform_nonRefSeq"; gene_name "SORBS2"; exon_number "6"; label "isoform_nonRefSeq"	NM_001145675	case1
chr1	MinION	transcript	7847612	7913263	.	-	.	gene_id "1185"; transcript_id "UTS2_chr1_7847882,7849683,7850922,7853505+7849639,7850811,7853306,7913180_isoform_nonRefSeq"; gene_name "UTS2"; label "isoform_nonRefSeq"	NM_021995	case1,case5,case6
chr1	MinION	exon	7847612	7847882	.	-	.	gene_id "1185"; transcript_id "UTS2_chr1_7847882,7849683,7850922,7853505+7849639,7850811,7853306,7913180_isoform_nonRefSeq"; gene_name "UTS2"; exon_number "1"; label "isoform_nonRefSeq"	NM_021995	case1,case5,case6
chr1	MinION	exon	7849640	7849683	.	-	.	gene_id "1185"; transcript_id "UTS2_chr1_7847882,7849683,7850922,7853505+7849639,7850811,7853306,7913180_isoform_nonRefSeq"; gene_name "UTS2"; exon_number "2"; label "isoform_nonRefSeq"	NM_021995	case1,case5,case6
chr1	MinION	exon	7850812	7850922	.	-	.	gene_id "1185"; transcript_id "UTS2_chr1_7847882,7849683,7850922,7853505+7849639,7850811,7853306,7913180_isoform_nonRefSeq"; gene_name "UTS2"; exon_number "3"; label "isoform_nonRefSeq"	NM_021995	case1,case5,case6
chr1	MinION	exon	7853307	7853505	.	-	.	gene_id "1185"; transcript_id "UTS2_chr1_7847882,7849683,7850922,7853505+7849639,7850811,7853306,7913180_isoform_nonRefSeq"; gene_name "UTS2"; exon_number "4"; label "isoform_nonRefSeq"	NM_021995	case1,case5,case6
chr1	MinION	exon	7913181	7913263	.	-	.	gene_id "1185"; transcript_id "UTS2_chr1_7847882,7849683,7850922,7853505+7849639,7850811,7853306,7913180_isoform_nonRefSeq"; gene_name "UTS2"; exon_number "5"; label "isoform_nonRefSeq"	NM_021995	case1,case5,case6
chr7	MinION	transcript	26189930	26200788	.	-	.	gene_id "8957"; transcript_id "HNRNPA2B1_chr7_26190460,26191128,26192577,26193373,26193694,26195909,26196481,26196658,26197017,26197461,26197732+26190992,26192494,26193250,26193574,26195846,26196400,26196556,26196806,26197314,26197621,26200571_isoform_nonRefSeq"; gene_name "HNRNPA2B1"; label "isoform_nonRefSeq"	NM_002137	case1,case2,case4
chr7	MinION	exon	26189930	26190460	.	-	.	gene_id "8957"; transcript_id "HNRNPA2B1_chr7_26190460,26191128,26192577,26193373,26193694,26195909,26196481,26196658,26197017,26197461,26197732+26190992,26192494,26193250,26193574,26195846,26196400,26196556,26196806,26197314,26197621,26200571_isoform_nonRefSeq"; gene_name "HNRNPA2B1"; exon_number "1"; label "isoform_nonRefSeq"	NM_002137	case1,case2,case4
chr7	MinION	exon	26190993	26191128	.	-	.	gene_id "8957"; transcript_id "HNRNPA2B1_chr7_26190460,26191128,26192577,26193373,26193694,26195909,26196481,26196658,26197017,26197461,26197732+26190992,26192494,26193250,26193574,26195846,26196400,26196556,26196806,26197314,26197621,26200571_isoform_nonRefSeq"; gene_name "HNRNPA2B1"; exon_number "2"; label "isoform_nonRefSeq"	NM_002137	case1,case2,case4
chr7	MinION	exon	26192495	26192577	.	-	.	gene_id "8957"; transcript_id "HNRNPA2B1_chr7_26190460,26191128,26192577,26193373,26193694,26195909,26196481,26196658,26197017,26197461,26197732+26190992,26192494,26193250,26193574,26195846,26196400,26196556,26196806,26197314,26197621,26200571_isoform_nonRefSeq"; gene_name "HNRNPA2B1"; exon_number "3"; label "isoform_nonRefSeq"	NM_002137	case1,case2,case4
chr7	MinION	exon	26193251	26193373	.	-	.	gene_id "8957"; transcript_id "HNRNPA2B1_chr7_26190460,26191128,26192577,26193373,26193694,26195909,26196481,26196658,26197017,26197461,26197732+26190992,26192494,26193250,26193574,26195846,26196400,26196556,26196806,26197314,26197621,26200571_isoform_nonRefSeq"; gene_name "HNRNPA2B1"; exon_number "4"; label "isoform_nonRefSeq"	NM_002137	case1,case2,case4
chr7	MinION	exon	26193575	26193694	.	-	.	gene_id "8957"; transcript_id "HNRNPA2B1_chr7_26190460,26191128,26192577,26193373,26193694,26195909,26196481,26196658,26197017,26197461,26197732+26190992,26192494,26193250,26193574,26195846,26196400,26196556,26196806,26197314,26197621,26200571_isoform_nonRefSeq"; gene_name "HNRNPA2B1"; exon_number "5"; label "isoform_nonRefSeq"	NM_002137	case1,case2,case4
chr7	MinION	exon	26195847	26195909	.	-	.	gene_id "8957"; transcript_id "HNRNPA2B1_chr7_26190460,26191128,26192577,26193373,26193694,26195909,26196481,26196658,26197017,26197461,26197732+26190992,26192494,26193250,26193574,26195846,26196400,26196556,26196806,26197314,26197621,26200571_isoform_nonRefSeq"; gene_name "HNRNPA2B1"; exon_number "6"; label "isoform_nonRefSeq"	NM_002137	case1,case2,case4
chr7	MinION	exon	26196401	26196481	.	-	.	gene_id "8957"; transcript_id "HNRNPA2B1_chr7_26190460,26191128,26192577,26193373,26193694,26195909,26196481,26196658,26197017,26197461,26197732+26190992,26192494,26193250,26193574,26195846,26196400,26196556,26196806,26197314,26197621,26200571_isoform_nonRefSeq"; gene_name "HNRNPA2B1"; exon_number "7"; label "isoform_nonRefSeq"	NM_002137	case1,case2,case4
chr7	MinION	exon	26196557	26196658	.	-	.	gene_id "8957"; transcript_id "HNRNPA2B1_chr7_26190460,26191128,26192577,26193373,26193694,26195909,26196481,26196658,26197017,26197461,26197732+26190992,26192494,26193250,26193574,26195846,26196400,26196556,26196806,26197314,26197621,26200571_isoform_nonRefSeq"; gene_name "HNRNPA2B1"; exon_number "8"; label "isoform_nonRefSeq"	NM_002137	case1,case2,case4
chr7	MinION	exon	26196807	26197017	.	-	.	gene_id "8957"; transcript_id "HNRNPA2B1_chr7_26190460,26191128,26192577,26193373,26193694,26195909,26196481,26196658,26197017,26197461,26197732+26190992,26192494,26193250,26193574,26195846,26196400,26196556,26196806,26197314,26197621,26200571_isoform_nonRefSeq"; gene_name "HNRNPA2B1"; exon_number "9"; label "isoform_nonRefSeq"	NM_002137	case1,case2,case4
chr7	MinION	exon	26197315	26197461	.	-	.	gene_id "8957"; transcript_id "HNRNPA2B1_chr7_26190460,26191128,26192577,26193373,26193694,26195909,26196481,26196658,26197017,26197461,26197732+26190992,26192494,26193250,26193574,26195846,26196400,26196556,26196806,26197314,26197621,26200571_isoform_nonRefSeq"; gene_name "HNRNPA2B1"; exon_number "10"; label "isoform_nonRefSeq"	NM_002137	case1,case2,case4
chr7	MinION	exon	26197622	26197732	.	-	.	gene_id "8957"; transcript_id "HNRNPA2B1_chr7_26190460,26191128,26192577,26193373,26193694,26195909,26196481,26196658,26197017,26197461,26197732+26190992,26192494,26193250,26193574,26195846,26196400,26196556,26196806,26197314,26197621,26200571_isoform_nonRefSeq"; gene_name "HNRNPA2B1"; exon_number "11"; label "isoform_nonRefSeq"	NM_002137	case1,case2,case4
chr7	MinION	exon	26200572	26200788	.	-	.	gene_id "8957"; transcript_id "HNRNPA2B1_chr7_26190460,26191128,26192577,26193373,26193694,26195909,26196481,26196658,26197017,26197461,26197732+26190992,26192494,26193250,26193574,26195846,26196400,26196556,26196806,26197314,26197621,26200571_isoform_nonRefSeq"; gene_name "HNRNPA2B1"; exon_number "12"; label "isoform_nonRefSeq"	NM_002137	case1,case2,case4
chr6	MinION	transcript	32844106	32846495	.	-	.	gene_id "11755"; transcript_id "TAP1_chr6_32844274+32845417_isoform_nonRefSeq"; gene_name "TAP1"; label "isoform_nonRefSeq"	NM_000593	case1
chr6	MinION	exon	32844106	32844274	.	-	.	gene_id "11755"; transcript_id "TAP1_chr6_32844274+32845417_isoform_nonRefSeq"; gene_name "TAP1"; exon_number "1"; label "isoform_nonRefSeq"	NM_000593	case1
chr6	MinION	exon	32845418	32846495	.	-	.	gene_id "11755"; transcript_id "TAP1_chr6_32844274+32845417_isoform_nonRefSeq"; gene_name "TAP1"; exon_number "2"; label "isoform_nonRefSeq"	NM_000593	case1
chr11	MinION	transcript	67351548	67353590	.	-	.	gene_id "10264"; transcript_id "POLD4_chr11_67352019,67352802,67353077+67352690,67352987,67353363_isoform_nonRefSeq"; gene_name "POLD4"; label "isoform_nonRefSeq"	NM_021173	case1,case2,case4
chr11	MinION	exon	67351548	67352019	.	-	.	gene_id "10264"; transcript_id "POLD4_chr11_67352019,67352802,67353077+67352690,67352987,67353363_isoform_nonRefSeq"; gene_name "POLD4"; exon_number "1"; label "isoform_nonRefSeq"	NM_021173	case1,case2,case4
chr11	MinION	exon	67352691	67352802	.	-	.	gene_id "10264"; transcript_id "POLD4_chr11_67352019,67352802,67353077+67352690,67352987,67353363_isoform_nonRefSeq"; gene_name "POLD4"; exon_number "2"; label "isoform_nonRefSeq"	NM_021173	case1,case2,case4
chr11	MinION	exon	67352988	67353077	.	-	.	gene_id "10264"; transcript_id "POLD4_chr11_67352019,67352802,67353077+67352690,67352987,67353363_isoform_nonRefSeq"; gene_name "POLD4"; exon_number "3"; label "isoform_nonRefSeq"	NM_021173	case1,case2,case4
chr11	MinION	exon	67353364	67353590	.	-	.	gene_id "10264"; transcript_id "POLD4_chr11_67352019,67352802,67353077+67352690,67352987,67353363_isoform_nonRefSeq"; gene_name "POLD4"; exon_number "4"; label "isoform_nonRefSeq"	NM_021173	case1,case2,case4
chr6	MinION	transcript	122789179	122809720	.	+	.	gene_id "15400"; transcript_id "SMPDL3A_chr6_122789458,122796968,122803833,122805089,122806357+122796823,122803663,122804908,122806232,122809090_isoform_nonRefSeq"; gene_name "SMPDL3A"; label "isoform_nonRefSeq"	NM_001286138	case1
chr6	MinION	exon	122789179	122789458	.	+	.	gene_id "15400"; transcript_id "SMPDL3A_chr6_122789458,122796968,122803833,122805089,122806357+122796823,122803663,122804908,122806232,122809090_isoform_nonRefSeq"; gene_name "SMPDL3A"; exon_number "1"; label "isoform_nonRefSeq"	NM_001286138	case1
chr6	MinION	exon	122796824	122796968	.	+	.	gene_id "15400"; transcript_id "SMPDL3A_chr6_122789458,122796968,122803833,122805089,122806357+122796823,122803663,122804908,122806232,122809090_isoform_nonRefSeq"; gene_name "SMPDL3A"; exon_number "2"; label "isoform_nonRefSeq"	NM_001286138	case1
chr6	MinION	exon	122803664	122803833	.	+	.	gene_id "15400"; transcript_id "SMPDL3A_chr6_122789458,122796968,122803833,122805089,122806357+122796823,122803663,122804908,122806232,122809090_isoform_nonRefSeq"; gene_name "SMPDL3A"; exon_number "3"; label "isoform_nonRefSeq"	NM_001286138	case1
chr6	MinION	exon	122804909	122805089	.	+	.	gene_id "15400"; transcript_id "SMPDL3A_chr6_122789458,122796968,122803833,122805089,122806357+122796823,122803663,122804908,122806232,122809090_isoform_nonRefSeq"; gene_name "SMPDL3A"; exon_number "4"; label "isoform_nonRefSeq"	NM_001286138	case1
chr6	MinION	exon	122806233	122806357	.	+	.	gene_id "15400"; transcript_id "SMPDL3A_chr6_122789458,122796968,122803833,122805089,122806357+122796823,122803663,122804908,122806232,122809090_isoform_nonRefSeq"; gene_name "SMPDL3A"; exon_number "5"; label "isoform_nonRefSeq"	NM_001286138	case1
chr6	MinION	exon	122809091	122809720	.	+	.	gene_id "15400"; transcript_id "SMPDL3A_chr6_122789458,122796968,122803833,122805089,122806357+122796823,122803663,122804908,122806232,122809090_isoform_nonRefSeq"; gene_name "SMPDL3A"; exon_number "6"; label "isoform_nonRefSeq"	NM_001286138	case1
chr22	MinION	transcript	22880717	22895834	.	+	.	gene_id "5403"; transcript_id "IGLL5_chr22_22880803,22881387,22893818+22881096,22893776,22895374_isoform_nonRefSeq"; gene_name "IGLL5"; label "isoform_nonRefSeq"	NM_001178126	case1
chr22	MinION	exon	22880717	22880803	.	+	.	gene_id "5403"; transcript_id "IGLL5_chr22_22880803,22881387,22893818+22881096,22893776,22895374_isoform_nonRefSeq"; gene_name "IGLL5"; exon_number "1"; label "isoform_nonRefSeq"	NM_001178126	case1
chr22	MinION	exon	22881097	22881387	.	+	.	gene_id "5403"; transcript_id "IGLL5_chr22_22880803,22881387,22893818+22881096,22893776,22895374_isoform_nonRefSeq"; gene_name "IGLL5"; exon_number "2"; label "isoform_nonRefSeq"	NM_001178126	case1
chr22	MinION	exon	22893777	22893818	.	+	.	gene_id "5403"; transcript_id "IGLL5_chr22_22880803,22881387,22893818+22881096,22893776,22895374_isoform_nonRefSeq"; gene_name "IGLL5"; exon_number "3"; label "isoform_nonRefSeq"	NM_001178126	case1
chr22	MinION	exon	22895375	22895834	.	+	.	gene_id "5403"; transcript_id "IGLL5_chr22_22880803,22881387,22893818+22881096,22893776,22895374_isoform_nonRefSeq"; gene_name "IGLL5"; exon_number "4"; label "isoform_nonRefSeq"	NM_001178126	case1
chr16	MinION	transcript	2771414	2777309	.	-	.	gene_id "10484"; transcript_id "ELOB_chr16_2772102,2777127+2776992,2777236_isoform_nonRefSeq"; gene_name "ELOB"; label "isoform_nonRefSeq"	NM_007108	case1,case2,case3,case4,case7
chr16	MinION	exon	2771414	2772102	.	-	.	gene_id "10484"; transcript_id "ELOB_chr16_2772102,2777127+2776992,2777236_isoform_nonRefSeq"; gene_name "ELOB"; exon_number "1"; label "isoform_nonRefSeq"	NM_007108	case1,case2,case3,case4,case7
chr16	MinION	exon	2776993	2777127	.	-	.	gene_id "10484"; transcript_id "ELOB_chr16_2772102,2777127+2776992,2777236_isoform_nonRefSeq"; gene_name "ELOB"; exon_number "2"; label "isoform_nonRefSeq"	NM_007108	case1,case2,case3,case4,case7
chr16	MinION	exon	2777237	2777309	.	-	.	gene_id "10484"; transcript_id "ELOB_chr16_2772102,2777127+2776992,2777236_isoform_nonRefSeq"; gene_name "ELOB"; exon_number "3"; label "isoform_nonRefSeq"	NM_007108	case1,case2,case3,case4,case7
chr2	MinION	transcript	227325251	227357835	.	+	.	gene_id "3090"; transcript_id "MFF_chr2_227325427,227332588,227340380,227355761+227332418,227340291,227355676,227356985_isoform_nonRefSeq"; gene_name "MFF"; label "isoform_nonRefSeq"	NM_001277065	case1
chr2	MinION	exon	227325251	227325427	.	+	.	gene_id "3090"; transcript_id "MFF_chr2_227325427,227332588,227340380,227355761+227332418,227340291,227355676,227356985_isoform_nonRefSeq"; gene_name "MFF"; exon_number "1"; label "isoform_nonRefSeq"	NM_001277065	case1
chr2	MinION	exon	227332419	227332588	.	+	.	gene_id "3090"; transcript_id "MFF_chr2_227325427,227332588,227340380,227355761+227332418,227340291,227355676,227356985_isoform_nonRefSeq"; gene_name "MFF"; exon_number "2"; label "isoform_nonRefSeq"	NM_001277065	case1
chr2	MinION	exon	227340292	227340380	.	+	.	gene_id "3090"; transcript_id "MFF_chr2_227325427,227332588,227340380,227355761+227332418,227340291,227355676,227356985_isoform_nonRefSeq"; gene_name "MFF"; exon_number "3"; label "isoform_nonRefSeq"	NM_001277065	case1
chr2	MinION	exon	227355677	227355761	.	+	.	gene_id "3090"; transcript_id "MFF_chr2_227325427,227332588,227340380,227355761+227332418,227340291,227355676,227356985_isoform_nonRefSeq"; gene_name "MFF"; exon_number "4"; label "isoform_nonRefSeq"	NM_001277065	case1
chr2	MinION	exon	227356986	227357835	.	+	.	gene_id "3090"; transcript_id "MFF_chr2_227325427,227332588,227340380,227355761+227332418,227340291,227355676,227356985_isoform_nonRefSeq"; gene_name "MFF"; exon_number "5"; label "isoform_nonRefSeq"	NM_001277065	case1
chr3	MinION	transcript	10300931	10321185	.	-	.	gene_id "15968"; transcript_id "SEC13_chr3_10301147,10304172,10305156,10305692,10312098,10312730,10315436,10318094+10304025,10305032,10305558,10311964,10312578,10315320,10318049,10321049_isoform_nonRefSeq"; gene_name "SEC13"; label "isoform_nonRefSeq"	NM_183352	case1,case2,case7
chr3	MinION	exon	10300931	10301147	.	-	.	gene_id "15968"; transcript_id "SEC13_chr3_10301147,10304172,10305156,10305692,10312098,10312730,10315436,10318094+10304025,10305032,10305558,10311964,10312578,10315320,10318049,10321049_isoform_nonRefSeq"; gene_name "SEC13"; exon_number "1"; label "isoform_nonRefSeq"	NM_183352	case1,case2,case7
chr3	MinION	exon	10304026	10304172	.	-	.	gene_id "15968"; transcript_id "SEC13_chr3_10301147,10304172,10305156,10305692,10312098,10312730,10315436,10318094+10304025,10305032,10305558,10311964,10312578,10315320,10318049,10321049_isoform_nonRefSeq"; gene_name "SEC13"; exon_number "2"; label "isoform_nonRefSeq"	NM_183352	case1,case2,case7
chr3	MinION	exon	10305033	10305156	.	-	.	gene_id "15968"; transcript_id "SEC13_chr3_10301147,10304172,10305156,10305692,10312098,10312730,10315436,10318094+10304025,10305032,10305558,10311964,10312578,10315320,10318049,10321049_isoform_nonRefSeq"; gene_name "SEC13"; exon_number "3"; label "isoform_nonRefSeq"	NM_183352	case1,case2,case7
chr3	MinION	exon	10305559	10305692	.	-	.	gene_id "15968"; transcript_id "SEC13_chr3_10301147,10304172,10305156,10305692,10312098,10312730,10315436,10318094+10304025,10305032,10305558,10311964,10312578,10315320,10318049,10321049_isoform_nonRefSeq"; gene_name "SEC13"; exon_number "4"; label "isoform_nonRefSeq"	NM_183352	case1,case2,case7
chr3	MinION	exon	10311965	10312098	.	-	.	gene_id "15968"; transcript_id "SEC13_chr3_10301147,10304172,10305156,10305692,10312098,10312730,10315436,10318094+10304025,10305032,10305558,10311964,10312578,10315320,10318049,10321049_isoform_nonRefSeq"; gene_name "SEC13"; exon_number "5"; label "isoform_nonRefSeq"	NM_183352	case1,case2,case7
chr3	MinION	exon	10312579	10312730	.	-	.	gene_id "15968"; transcript_id "SEC13_chr3_10301147,10304172,10305156,10305692,10312098,10312730,10315436,10318094+10304025,10305032,10305558,10311964,10312578,10315320,10318049,10321049_isoform_nonRefSeq"; gene_name "SEC13"; exon_number "6"; label "isoform_nonRefSeq"	NM_183352	case1,case2,case7
chr3	MinION	exon	10315321	10315436	.	-	.	gene_id "15968"; transcript_id "SEC13_chr3_10301147,10304172,10305156,10305692,10312098,10312730,10315436,10318094+10304025,10305032,10305558,10311964,10312578,10315320,10318049,10321049_isoform_nonRefSeq"; gene_name "SEC13"; exon_number "7"; label "isoform_nonRefSeq"	NM_183352	case1,case2,case7
chr3	MinION	exon	10318050	10318094	.	-	.	gene_id "15968"; transcript_id "SEC13_chr3_10301147,10304172,10305156,10305692,10312098,10312730,10315436,10318094+10304025,10305032,10305558,10311964,10312578,10315320,10318049,10321049_isoform_nonRefSeq"; gene_name "SEC13"; exon_number "8"; label "isoform_nonRefSeq"	NM_183352	case1,case2,case7
chr3	MinION	exon	10321050	10321185	.	-	.	gene_id "15968"; transcript_id "SEC13_chr3_10301147,10304172,10305156,10305692,10312098,10312730,10315436,10318094+10304025,10305032,10305558,10311964,10312578,10315320,10318049,10321049_isoform_nonRefSeq"; gene_name "SEC13"; exon_number "9"; label "isoform_nonRefSeq"	NM_183352	case1,case2,case7
chr2	MinION	transcript	179944277	180007117	.	-	.	gene_id "701"; transcript_id "CWC22_chr2_179945715,179950732,179950926,179952598,179954357,179955034,179959082,179964628,179965982,179970563,179970856,179971076,179973246,179973802,179978318,179981997,179986805,179988644,179993454+179950511,179950824,179952470,179954204,179954956,179959021,179964546,179965877,179970500,179970649,179970940,179973192,179973633,179978189,179981751,179986694,17998857…	NM_020943	case1
chr2	MinION	exon	179944277	179945715	.	-	.	gene_id "701"; transcript_id "CWC22_chr2_179945715,179950732,179950926,179952598,179954357,179955034,179959082,179964628,179965982,179970563,179970856,179971076,179973246,179973802,179978318,179981997,179986805,179988644,179993454+179950511,179950824,179952470,179954204,179954956,179959021,179964546,179965877,179970500,179970649,179970940,179973192,179973633,179978189,179981751,179986694,17998857…	NM_020943	case1
chr2	MinION	exon	179950512	179950732	.	-	.	gene_id "701"; transcript_id "CWC22_chr2_179945715,179950732,179950926,179952598,179954357,179955034,179959082,179964628,179965982,179970563,179970856,179971076,179973246,179973802,179978318,179981997,179986805,179988644,179993454+179950511,179950824,179952470,179954204,179954956,179959021,179964546,179965877,179970500,179970649,179970940,179973192,179973633,179978189,179981751,179986694,17998857…	NM_020943	case1
chr2	MinION	exon	179950825	179950926	.	-	.	gene_id "701"; transcript_id "CWC22_chr2_179945715,179950732,179950926,179952598,179954357,179955034,179959082,179964628,179965982,179970563,179970856,179971076,179973246,179973802,179978318,179981997,179986805,179988644,179993454+179950511,179950824,179952470,179954204,179954956,179959021,179964546,179965877,179970500,179970649,179970940,179973192,179973633,179978189,179981751,179986694,17998857…	NM_020943	case1
chr2	MinION	exon	179952471	179952598	.	-	.	gene_id "701"; transcript_id "CWC22_chr2_179945715,179950732,179950926,179952598,179954357,179955034,179959082,179964628,179965982,179970563,179970856,179971076,179973246,179973802,179978318,179981997,179986805,179988644,179993454+179950511,179950824,179952470,179954204,179954956,179959021,179964546,179965877,179970500,179970649,179970940,179973192,179973633,179978189,179981751,179986694,17998857…	NM_020943	case1
chr2	MinION	exon	179954205	179954357	.	-	.	gene_id "701"; transcript_id "CWC22_chr2_179945715,179950732,179950926,179952598,179954357,179955034,179959082,179964628,179965982,179970563,179970856,179971076,179973246,179973802,179978318,179981997,179986805,179988644,179993454+179950511,179950824,179952470,179954204,179954956,179959021,179964546,179965877,179970500,179970649,179970940,179973192,179973633,179978189,179981751,179986694,17998857…	NM_020943	case1
chr2	MinION	exon	179954957	179955034	.	-	.	gene_id "701"; transcript_id "CWC22_chr2_179945715,179950732,179950926,179952598,179954357,179955034,179959082,179964628,179965982,179970563,179970856,179971076,179973246,179973802,179978318,179981997,179986805,179988644,179993454+179950511,179950824,179952470,179954204,179954956,179959021,179964546,179965877,179970500,179970649,179970940,179973192,179973633,179978189,179981751,179986694,17998857…	NM_020943	case1
chr2	MinION	exon	179959022	179959082	.	-	.	gene_id "701"; transcript_id "CWC22_chr2_179945715,179950732,179950926,179952598,179954357,179955034,179959082,179964628,179965982,179970563,179970856,179971076,179973246,179973802,179978318,179981997,179986805,179988644,179993454+179950511,179950824,179952470,179954204,179954956,179959021,179964546,179965877,179970500,179970649,179970940,179973192,179973633,179978189,179981751,179986694,17998857…	NM_020943	case1
chr2	MinION	exon	179964547	179964628	.	-	.	gene_id "701"; transcript_id "CWC22_chr2_179945715,179950732,179950926,179952598,179954357,179955034,179959082,179964628,179965982,179970563,179970856,179971076,179973246,179973802,179978318,179981997,179986805,179988644,179993454+179950511,179950824,179952470,179954204,179954956,179959021,179964546,179965877,179970500,179970649,179970940,179973192,179973633,179978189,179981751,179986694,17998857…	NM_020943	case1
chr2	MinION	exon	179965878	179965982	.	-	.	gene_id "701"; transcript_id "CWC22_chr2_179945715,179950732,179950926,179952598,179954357,179955034,179959082,179964628,179965982,179970563,179970856,179971076,179973246,179973802,179978318,179981997,179986805,179988644,179993454+179950511,179950824,179952470,179954204,179954956,179959021,179964546,179965877,179970500,179970649,179970940,179973192,179973633,179978189,179981751,179986694,17998857…	NM_020943	case1
chr2	MinION	exon	179970501	179970563	.	-	.	gene_id "701"; transcript_id "CWC22_chr2_179945715,179950732,179950926,179952598,179954357,179955034,179959082,179964628,179965982,179970563,179970856,179971076,179973246,179973802,179978318,179981997,179986805,179988644,179993454+179950511,179950824,179952470,179954204,179954956,179959021,179964546,179965877,179970500,179970649,179970940,179973192,179973633,179978189,179981751,179986694,17998857…	NM_020943	case1
chr2	MinION	exon	179970650	179970856	.	-	.	gene_id "701"; transcript_id "CWC22_chr2_179945715,179950732,179950926,179952598,179954357,179955034,179959082,179964628,179965982,179970563,179970856,179971076,179973246,179973802,179978318,179981997,179986805,179988644,179993454+179950511,179950824,179952470,179954204,179954956,179959021,179964546,179965877,179970500,179970649,179970940,179973192,179973633,179978189,179981751,179986694,17998857…	NM_020943	case1
chr2	MinION	exon	179970941	179971076	.	-	.	gene_id "701"; transcript_id "CWC22_chr2_179945715,179950732,179950926,179952598,179954357,179955034,179959082,179964628,179965982,179970563,179970856,179971076,179973246,179973802,179978318,179981997,179986805,179988644,179993454+179950511,179950824,179952470,179954204,179954956,179959021,179964546,179965877,179970500,179970649,179970940,179973192,179973633,179978189,179981751,179986694,17998857…	NM_020943	case1
chr2	MinION	exon	179973193	179973246	.	-	.	gene_id "701"; transcript_id "CWC22_chr2_179945715,179950732,179950926,179952598,179954357,179955034,179959082,179964628,179965982,179970563,179970856,179971076,179973246,179973802,179978318,179981997,179986805,179988644,179993454+179950511,179950824,179952470,179954204,179954956,179959021,179964546,179965877,179970500,179970649,179970940,179973192,179973633,179978189,179981751,179986694,17998857…	NM_020943	case1
chr2	MinION	exon	179973634	179973802	.	-	.	gene_id "701"; transcript_id "CWC22_chr2_179945715,179950732,179950926,179952598,179954357,179955034,179959082,179964628,179965982,179970563,179970856,179971076,179973246,179973802,179978318,179981997,179986805,179988644,179993454+179950511,179950824,179952470,179954204,179954956,179959021,179964546,179965877,179970500,179970649,179970940,179973192,179973633,179978189,179981751,179986694,17998857…	NM_020943	case1
chr2	MinION	exon	179978190	179978318	.	-	.	gene_id "701"; transcript_id "CWC22_chr2_179945715,179950732,179950926,179952598,179954357,179955034,179959082,179964628,179965982,179970563,179970856,179971076,179973246,179973802,179978318,179981997,179986805,179988644,179993454+179950511,179950824,179952470,179954204,179954956,179959021,179964546,179965877,179970500,179970649,179970940,179973192,179973633,179978189,179981751,179986694,17998857…	NM_020943	case1
chr2	MinION	exon	179981752	179981997	.	-	.	gene_id "701"; transcript_id "CWC22_chr2_179945715,179950732,179950926,179952598,179954357,179955034,179959082,179964628,179965982,179970563,179970856,179971076,179973246,179973802,179978318,179981997,179986805,179988644,179993454+179950511,179950824,179952470,179954204,179954956,179959021,179964546,179965877,179970500,179970649,179970940,179973192,179973633,179978189,179981751,179986694,17998857…	NM_020943	case1
chr2	MinION	exon	179986695	179986805	.	-	.	gene_id "701"; transcript_id "CWC22_chr2_179945715,179950732,179950926,179952598,179954357,179955034,179959082,179964628,179965982,179970563,179970856,179971076,179973246,179973802,179978318,179981997,179986805,179988644,179993454+179950511,179950824,179952470,179954204,179954956,179959021,179964546,179965877,179970500,179970649,179970940,179973192,179973633,179978189,179981751,179986694,17998857…	NM_020943	case1
chr2	MinION	exon	179988577	179988644	.	-	.	gene_id "701"; transcript_id "CWC22_chr2_179945715,179950732,179950926,179952598,179954357,179955034,179959082,179964628,179965982,179970563,179970856,179971076,179973246,179973802,179978318,179981997,179986805,179988644,179993454+179950511,179950824,179952470,179954204,179954956,179959021,179964546,179965877,179970500,179970649,179970940,179973192,179973633,179978189,179981751,179986694,17998857…	NM_020943	case1
chr2	MinION	exon	179993315	179993454	.	-	.	gene_id "701"; transcript_id "CWC22_chr2_179945715,179950732,179950926,179952598,179954357,179955034,179959082,179964628,179965982,179970563,179970856,179971076,179973246,179973802,179978318,179981997,179986805,179988644,179993454+179950511,179950824,179952470,179954204,179954956,179959021,179964546,179965877,179970500,179970649,179970940,179973192,179973633,179978189,179981751,179986694,17998857…	NM_020943	case1
chr2	MinION	exon	180007070	180007117	.	-	.	gene_id "701"; transcript_id "CWC22_chr2_179945715,179950732,179950926,179952598,179954357,179955034,179959082,179964628,179965982,179970563,179970856,179971076,179973246,179973802,179978318,179981997,179986805,179988644,179993454+179950511,179950824,179952470,179954204,179954956,179959021,179964546,179965877,179970500,179970649,179970940,179973192,179973633,179978189,179981751,179986694,17998857…	NM_020943	case1
chr2	MinION	transcript	71109687	71130261	.	-	.	gene_id "19050"; transcript_id "MCEE_chr2_71110122,71124543+71124205,71129716_isoform_nonRefSeq"; gene_name "MCEE"; label "isoform_nonRefSeq"	NM_032601	case1,case7
chr2	MinION	exon	71109687	71110122	.	-	.	gene_id "19050"; transcript_id "MCEE_chr2_71110122,71124543+71124205,71129716_isoform_nonRefSeq"; gene_name "MCEE"; exon_number "1"; label "isoform_nonRefSeq"	NM_032601	case1,case7
chr2	MinION	exon	71124206	71124543	.	-	.	gene_id "19050"; transcript_id "MCEE_chr2_71110122,71124543+71124205,71129716_isoform_nonRefSeq"; gene_name "MCEE"; exon_number "2"; label "isoform_nonRefSeq"	NM_032601	case1,case7
chr2	MinION	exon	71129717	71130261	.	-	.	gene_id "19050"; transcript_id "MCEE_chr2_71110122,71124543+71124205,71129716_isoform_nonRefSeq"; gene_name "MCEE"; exon_number "3"; label "isoform_nonRefSeq"	NM_032601	case1,case7
chr1	MinION	transcript	33323626	33349907	.	-	.	gene_id "18918"; transcript_id "PHC2_chr1_33325019,33329146,33330212,33331462,33332404,33334292+33328869,33330070,33331347,33332274,33334184,33349596_isoform_nonRefSeq"; gene_name "PHC2"; label "isoform_nonRefSeq"	NM_004427	case1,case5
chr1	MinION	exon	33323626	33325019	.	-	.	gene_id "18918"; transcript_id "PHC2_chr1_33325019,33329146,33330212,33331462,33332404,33334292+33328869,33330070,33331347,33332274,33334184,33349596_isoform_nonRefSeq"; gene_name "PHC2"; exon_number "1"; label "isoform_nonRefSeq"	NM_004427	case1,case5
chr1	MinION	exon	33328870	33329146	.	-	.	gene_id "18918"; transcript_id "PHC2_chr1_33325019,33329146,33330212,33331462,33332404,33334292+33328869,33330070,33331347,33332274,33334184,33349596_isoform_nonRefSeq"; gene_name "PHC2"; exon_number "2"; label "isoform_nonRefSeq"	NM_004427	case1,case5
chr1	MinION	exon	33330071	33330212	.	-	.	gene_id "18918"; transcript_id "PHC2_chr1_33325019,33329146,33330212,33331462,33332404,33334292+33328869,33330070,33331347,33332274,33334184,33349596_isoform_nonRefSeq"; gene_name "PHC2"; exon_number "3"; label "isoform_nonRefSeq"	NM_004427	case1,case5
chr1	MinION	exon	33331348	33331462	.	-	.	gene_id "18918"; transcript_id "PHC2_chr1_33325019,33329146,33330212,33331462,33332404,33334292+33328869,33330070,33331347,33332274,33334184,33349596_isoform_nonRefSeq"; gene_name "PHC2"; exon_number "4"; label "isoform_nonRefSeq"	NM_004427	case1,case5
chr1	MinION	exon	33332275	33332404	.	-	.	gene_id "18918"; transcript_id "PHC2_chr1_33325019,33329146,33330212,33331462,33332404,33334292+33328869,33330070,33331347,33332274,33334184,33349596_isoform_nonRefSeq"; gene_name "PHC2"; exon_number "5"; label "isoform_nonRefSeq"	NM_004427	case1,case5
chr1	MinION	exon	33334185	33334292	.	-	.	gene_id "18918"; transcript_id "PHC2_chr1_33325019,33329146,33330212,33331462,33332404,33334292+33328869,33330070,33331347,33332274,33334184,33349596_isoform_nonRefSeq"; gene_name "PHC2"; exon_number "6"; label "isoform_nonRefSeq"	NM_004427	case1,case5
chr1	MinION	exon	33349597	33349907	.	-	.	gene_id "18918"; transcript_id "PHC2_chr1_33325019,33329146,33330212,33331462,33332404,33334292+33328869,33330070,33331347,33332274,33334184,33349596_isoform_nonRefSeq"; gene_name "PHC2"; exon_number "7"; label "isoform_nonRefSeq"	NM_004427	case1,case5
chr6	MinION	transcript	32934630	32941054	.	-	.	gene_id "14409"; transcript_id "HLA-DMB_chr6_32934987,32935652,32937456,32938965+32935535,32937171,32938683,32940752_isoform_nonRefSeq"; gene_name "HLA-DMB"; label "isoform_nonRefSeq"	NM_002118	case1,case4,case6
chr6	MinION	exon	32934630	32934987	.	-	.	gene_id "14409"; transcript_id "HLA-DMB_chr6_32934987,32935652,32937456,32938965+32935535,32937171,32938683,32940752_isoform_nonRefSeq"; gene_name "HLA-DMB"; exon_number "1"; label "isoform_nonRefSeq"	NM_002118	case1,case4,case6
chr6	MinION	exon	32935536	32935652	.	-	.	gene_id "14409"; transcript_id "HLA-DMB_chr6_32934987,32935652,32937456,32938965+32935535,32937171,32938683,32940752_isoform_nonRefSeq"; gene_name "HLA-DMB"; exon_number "2"; label "isoform_nonRefSeq"	NM_002118	case1,case4,case6
chr6	MinION	exon	32937172	32937456	.	-	.	gene_id "14409"; transcript_id "HLA-DMB_chr6_32934987,32935652,32937456,32938965+32935535,32937171,32938683,32940752_isoform_nonRefSeq"; gene_name "HLA-DMB"; exon_number "3"; label "isoform_nonRefSeq"	NM_002118	case1,case4,case6
chr6	MinION	exon	32938684	32938965	.	-	.	gene_id "14409"; transcript_id "HLA-DMB_chr6_32934987,32935652,32937456,32938965+32935535,32937171,32938683,32940752_isoform_nonRefSeq"; gene_name "HLA-DMB"; exon_number "4"; label "isoform_nonRefSeq"	NM_002118	case1,case4,case6
chr6	MinION	exon	32940753	32941054	.	-	.	gene_id "14409"; transcript_id "HLA-DMB_chr6_32934987,32935652,32937456,32938965+32935535,32937171,32938683,32940752_isoform_nonRefSeq"; gene_name "HLA-DMB"; exon_number "5"; label "isoform_nonRefSeq"	NM_002118	case1,case4,case6
chr2	MinION	transcript	85658255	85668253	.	-	.	gene_id "6615"; transcript_id "SFTPB_chr2_85659726,85661535,85662109,85663491,85663847,85665378,85665794,85666742,85667177,85667806+85661453,85662028,85663345,85663663,85665288,85665605,85666616,85667105,85667678,85668116_isoform_nonRefSeq"; gene_name "SFTPB"; label "isoform_nonRefSeq"	NM_000542	case1,case3
chr2	MinION	exon	85658255	85659726	.	-	.	gene_id "6615"; transcript_id "SFTPB_chr2_85659726,85661535,85662109,85663491,85663847,85665378,85665794,85666742,85667177,85667806+85661453,85662028,85663345,85663663,85665288,85665605,85666616,85667105,85667678,85668116_isoform_nonRefSeq"; gene_name "SFTPB"; exon_number "1"; label "isoform_nonRefSeq"	NM_000542	case1,case3
chr2	MinION	exon	85661454	85661535	.	-	.	gene_id "6615"; transcript_id "SFTPB_chr2_85659726,85661535,85662109,85663491,85663847,85665378,85665794,85666742,85667177,85667806+85661453,85662028,85663345,85663663,85665288,85665605,85666616,85667105,85667678,85668116_isoform_nonRefSeq"; gene_name "SFTPB"; exon_number "2"; label "isoform_nonRefSeq"	NM_000542	case1,case3
chr2	MinION	exon	85662029	85662109	.	-	.	gene_id "6615"; transcript_id "SFTPB_chr2_85659726,85661535,85662109,85663491,85663847,85665378,85665794,85666742,85667177,85667806+85661453,85662028,85663345,85663663,85665288,85665605,85666616,85667105,85667678,85668116_isoform_nonRefSeq"; gene_name "SFTPB"; exon_number "3"; label "isoform_nonRefSeq"	NM_000542	case1,case3
chr2	MinION	exon	85663346	85663491	.	-	.	gene_id "6615"; transcript_id "SFTPB_chr2_85659726,85661535,85662109,85663491,85663847,85665378,85665794,85666742,85667177,85667806+85661453,85662028,85663345,85663663,85665288,85665605,85666616,85667105,85667678,85668116_isoform_nonRefSeq"; gene_name "SFTPB"; exon_number "4"; label "isoform_nonRefSeq"	NM_000542	case1,case3
chr2	MinION	exon	85663664	85663847	.	-	.	gene_id "6615"; transcript_id "SFTPB_chr2_85659726,85661535,85662109,85663491,85663847,85665378,85665794,85666742,85667177,85667806+85661453,85662028,85663345,85663663,85665288,85665605,85666616,85667105,85667678,85668116_isoform_nonRefSeq"; gene_name "SFTPB"; exon_number "5"; label "isoform_nonRefSeq"	NM_000542	case1,case3
chr2	MinION	exon	85665289	85665378	.	-	.	gene_id "6615"; transcript_id "SFTPB_chr2_85659726,85661535,85662109,85663491,85663847,85665378,85665794,85666742,85667177,85667806+85661453,85662028,85663345,85663663,85665288,85665605,85666616,85667105,85667678,85668116_isoform_nonRefSeq"; gene_name "SFTPB"; exon_number "6"; label "isoform_nonRefSeq"	NM_000542	case1,case3
chr2	MinION	exon	85665606	85665794	.	-	.	gene_id "6615"; transcript_id "SFTPB_chr2_85659726,85661535,85662109,85663491,85663847,85665378,85665794,85666742,85667177,85667806+85661453,85662028,85663345,85663663,85665288,85665605,85666616,85667105,85667678,85668116_isoform_nonRefSeq"; gene_name "SFTPB"; exon_number "7"; label "isoform_nonRefSeq"	NM_000542	case1,case3
chr2	MinION	exon	85666617	85666742	.	-	.	gene_id "6615"; transcript_id "SFTPB_chr2_85659726,85661535,85662109,85663491,85663847,85665378,85665794,85666742,85667177,85667806+85661453,85662028,85663345,85663663,85665288,85665605,85666616,85667105,85667678,85668116_isoform_nonRefSeq"; gene_name "SFTPB"; exon_number "8"; label "isoform_nonRefSeq"	NM_000542	case1,case3
chr2	MinION	exon	85667106	85667177	.	-	.	gene_id "6615"; transcript_id "SFTPB_chr2_85659726,85661535,85662109,85663491,85663847,85665378,85665794,85666742,85667177,85667806+85661453,85662028,85663345,85663663,85665288,85665605,85666616,85667105,85667678,85668116_isoform_nonRefSeq"; gene_name "SFTPB"; exon_number "9"; label "isoform_nonRefSeq"	NM_000542	case1,case3
chr2	MinION	exon	85667679	85667806	.	-	.	gene_id "6615"; transcript_id "SFTPB_chr2_85659726,85661535,85662109,85663491,85663847,85665378,85665794,85666742,85667177,85667806+85661453,85662028,85663345,85663663,85665288,85665605,85666616,85667105,85667678,85668116_isoform_nonRefSeq"; gene_name "SFTPB"; exon_number "10"; label "isoform_nonRefSeq"	NM_000542	case1,case3
chr2	MinION	exon	85668117	85668253	.	-	.	gene_id "6615"; transcript_id "SFTPB_chr2_85659726,85661535,85662109,85663491,85663847,85665378,85665794,85666742,85667177,85667806+85661453,85662028,85663345,85663663,85665288,85665605,85666616,85667105,85667678,85668116_isoform_nonRefSeq"; gene_name "SFTPB"; exon_number "11"; label "isoform_nonRefSeq"	NM_000542	case1,case3
chr12	MinION	transcript	109556697	109573525	.	-	.	gene_id "3846"; transcript_id "MMAB_chr12_109557136,109559155,109561104,109561329,109561517,109561852,109565176,109568863,109571710+109559095,109561039,109561242,109561419,109561779,109565118,109568769,109571648,109573346_isoform_nonRefSeq"; gene_name "MMAB"; label "isoform_nonRefSeq"	NM_052845	case1,case6
chr12	MinION	exon	109556697	109557136	.	-	.	gene_id "3846"; transcript_id "MMAB_chr12_109557136,109559155,109561104,109561329,109561517,109561852,109565176,109568863,109571710+109559095,109561039,109561242,109561419,109561779,109565118,109568769,109571648,109573346_isoform_nonRefSeq"; gene_name "MMAB"; exon_number "1"; label "isoform_nonRefSeq"	NM_052845	case1,case6
chr12	MinION	exon	109559096	109559155	.	-	.	gene_id "3846"; transcript_id "MMAB_chr12_109557136,109559155,109561104,109561329,109561517,109561852,109565176,109568863,109571710+109559095,109561039,109561242,109561419,109561779,109565118,109568769,109571648,109573346_isoform_nonRefSeq"; gene_name "MMAB"; exon_number "2"; label "isoform_nonRefSeq"	NM_052845	case1,case6
chr12	MinION	exon	109561040	109561104	.	-	.	gene_id "3846"; transcript_id "MMAB_chr12_109557136,109559155,109561104,109561329,109561517,109561852,109565176,109568863,109571710+109559095,109561039,109561242,109561419,109561779,109565118,109568769,109571648,109573346_isoform_nonRefSeq"; gene_name "MMAB"; exon_number "3"; label "isoform_nonRefSeq"	NM_052845	case1,case6
chr12	MinION	exon	109561243	109561329	.	-	.	gene_id "3846"; transcript_id "MMAB_chr12_109557136,109559155,109561104,109561329,109561517,109561852,109565176,109568863,109571710+109559095,109561039,109561242,109561419,109561779,109565118,109568769,109571648,109573346_isoform_nonRefSeq"; gene_name "MMAB"; exon_number "4"; label "isoform_nonRefSeq"	NM_052845	case1,case6
chr12	MinION	exon	109561420	109561517	.	-	.	gene_id "3846"; transcript_id "MMAB_chr12_109557136,109559155,109561104,109561329,109561517,109561852,109565176,109568863,109571710+109559095,109561039,109561242,109561419,109561779,109565118,109568769,109571648,109573346_isoform_nonRefSeq"; gene_name "MMAB"; exon_number "5"; label "isoform_nonRefSeq"	NM_052845	case1,case6
chr12	MinION	exon	109561780	109561852	.	-	.	gene_id "3846"; transcript_id "MMAB_chr12_109557136,109559155,109561104,109561329,109561517,109561852,109565176,109568863,109571710+109559095,109561039,109561242,109561419,109561779,109565118,109568769,109571648,109573346_isoform_nonRefSeq"; gene_name "MMAB"; exon_number "6"; label "isoform_nonRefSeq"	NM_052845	case1,case6
chr12	MinION	exon	109565119	109565176	.	-	.	gene_id "3846"; transcript_id "MMAB_chr12_109557136,109559155,109561104,109561329,109561517,109561852,109565176,109568863,109571710+109559095,109561039,109561242,109561419,109561779,109565118,109568769,109571648,109573346_isoform_nonRefSeq"; gene_name "MMAB"; exon_number "7"; label "isoform_nonRefSeq"	NM_052845	case1,case6
chr12	MinION	exon	109568770	109568863	.	-	.	gene_id "3846"; transcript_id "MMAB_chr12_109557136,109559155,109561104,109561329,109561517,109561852,109565176,109568863,109571710+109559095,109561039,109561242,109561419,109561779,109565118,109568769,109571648,109573346_isoform_nonRefSeq"; gene_name "MMAB"; exon_number "8"; label "isoform_nonRefSeq"	NM_052845	case1,case6
chr12	MinION	exon	109571649	109571710	.	-	.	gene_id "3846"; transcript_id "MMAB_chr12_109557136,109559155,109561104,109561329,109561517,109561852,109565176,109568863,109571710+109559095,109561039,109561242,109561419,109561779,109565118,109568769,109571648,109573346_isoform_nonRefSeq"; gene_name "MMAB"; exon_number "9"; label "isoform_nonRefSeq"	NM_052845	case1,case6
chr12	MinION	exon	109573347	109573525	.	-	.	gene_id "3846"; transcript_id "MMAB_chr12_109557136,109559155,109561104,109561329,109561517,109561852,109565176,109568863,109571710+109559095,109561039,109561242,109561419,109561779,109565118,109568769,109571648,109573346_isoform_nonRefSeq"; gene_name "MMAB"; exon_number "10"; label "isoform_nonRefSeq"	NM_052845	case1,case6
chr19	MinION	transcript	1275910	1279241	.	+	.	gene_id "1147"; transcript_id "C19orf24_chr19_1276103,1277299+1277182,1278776_isoform_nonRefSeq"; gene_name "C19orf24"; label "isoform_nonRefSeq"	NM_017914	case1,case3,case4,case5
chr19	MinION	exon	1275910	1276103	.	+	.	gene_id "1147"; transcript_id "C19orf24_chr19_1276103,1277299+1277182,1278776_isoform_nonRefSeq"; gene_name "C19orf24"; exon_number "1"; label "isoform_nonRefSeq"	NM_017914	case1,case3,case4,case5
chr19	MinION	exon	1277183	1277299	.	+	.	gene_id "1147"; transcript_id "C19orf24_chr19_1276103,1277299+1277182,1278776_isoform_nonRefSeq"; gene_name "C19orf24"; exon_number "2"; label "isoform_nonRefSeq"	NM_017914	case1,case3,case4,case5
chr19	MinION	exon	1278777	1279241	.	+	.	gene_id "1147"; transcript_id "C19orf24_chr19_1276103,1277299+1277182,1278776_isoform_nonRefSeq"; gene_name "C19orf24"; exon_number "3"; label "isoform_nonRefSeq"	NM_017914	case1,case3,case4,case5
chr10	MinION	transcript	88935074	88952773	.	-	.	gene_id "18511"; transcript_id "ACTA2_chr10_88935366,88938242,88939698,88941390,88943907,88947386,88948953+88938060,88939506,88941228,88943796,88947257,88948801,88952730_isoform_nonRefSeq"; gene_name "ACTA2"; label "isoform_nonRefSeq"	NM_001613	case1
chr10	MinION	exon	88935074	88935366	.	-	.	gene_id "18511"; transcript_id "ACTA2_chr10_88935366,88938242,88939698,88941390,88943907,88947386,88948953+88938060,88939506,88941228,88943796,88947257,88948801,88952730_isoform_nonRefSeq"; gene_name "ACTA2"; exon_number "1"; label "isoform_nonRefSeq"	NM_001613	case1
chr10	MinION	exon	88938061	88938242	.	-	.	gene_id "18511"; transcript_id "ACTA2_chr10_88935366,88938242,88939698,88941390,88943907,88947386,88948953+88938060,88939506,88941228,88943796,88947257,88948801,88952730_isoform_nonRefSeq"; gene_name "ACTA2"; exon_number "2"; label "isoform_nonRefSeq"	NM_001613	case1
chr10	MinION	exon	88939507	88939698	.	-	.	gene_id "18511"; transcript_id "ACTA2_chr10_88935366,88938242,88939698,88941390,88943907,88947386,88948953+88938060,88939506,88941228,88943796,88947257,88948801,88952730_isoform_nonRefSeq"; gene_name "ACTA2"; exon_number "3"; label "isoform_nonRefSeq"	NM_001613	case1
chr10	MinION	exon	88941229	88941390	.	-	.	gene_id "18511"; transcript_id "ACTA2_chr10_88935366,88938242,88939698,88941390,88943907,88947386,88948953+88938060,88939506,88941228,88943796,88947257,88948801,88952730_isoform_nonRefSeq"; gene_name "ACTA2"; exon_number "4"; label "isoform_nonRefSeq"	NM_001613	case1
chr10	MinION	exon	88943797	88943907	.	-	.	gene_id "18511"; transcript_id "ACTA2_chr10_88935366,88938242,88939698,88941390,88943907,88947386,88948953+88938060,88939506,88941228,88943796,88947257,88948801,88952730_isoform_nonRefSeq"; gene_name "ACTA2"; exon_number "5"; label "isoform_nonRefSeq"	NM_001613	case1
chr10	MinION	exon	88947258	88947386	.	-	.	gene_id "18511"; transcript_id "ACTA2_chr10_88935366,88938242,88939698,88941390,88943907,88947386,88948953+88938060,88939506,88941228,88943796,88947257,88948801,88952730_isoform_nonRefSeq"; gene_name "ACTA2"; exon_number "6"; label "isoform_nonRefSeq"	NM_001613	case1
chr10	MinION	exon	88948802	88948953	.	-	.	gene_id "18511"; transcript_id "ACTA2_chr10_88935366,88938242,88939698,88941390,88943907,88947386,88948953+88938060,88939506,88941228,88943796,88947257,88948801,88952730_isoform_nonRefSeq"; gene_name "ACTA2"; exon_number "7"; label "isoform_nonRefSeq"	NM_001613	case1
chr10	MinION	exon	88952731	88952773	.	-	.	gene_id "18511"; transcript_id "ACTA2_chr10_88935366,88938242,88939698,88941390,88943907,88947386,88948953+88938060,88939506,88941228,88943796,88947257,88948801,88952730_isoform_nonRefSeq"; gene_name "ACTA2"; exon_number "8"; label "isoform_nonRefSeq"	NM_001613	case1
chr1	MinION	transcript	205380718	205449974	.	-	.	gene_id "14284"; transcript_id "LEMD1_chr1_205381856,205420574+205420454,205449867_isoform_nonRefSeq"; gene_name "LEMD1"; label "isoform_nonRefSeq"	NM_001199052	case1,case5,case6
chr1	MinION	exon	205380718	205381856	.	-	.	gene_id "14284"; transcript_id "LEMD1_chr1_205381856,205420574+205420454,205449867_isoform_nonRefSeq"; gene_name "LEMD1"; exon_number "1"; label "isoform_nonRefSeq"	NM_001199052	case1,case5,case6
chr1	MinION	exon	205420455	205420574	.	-	.	gene_id "14284"; transcript_id "LEMD1_chr1_205381856,205420574+205420454,205449867_isoform_nonRefSeq"; gene_name "LEMD1"; exon_number "2"; label "isoform_nonRefSeq"	NM_001199052	case1,case5,case6
chr1	MinION	exon	205449868	205449974	.	-	.	gene_id "14284"; transcript_id "LEMD1_chr1_205381856,205420574+205420454,205449867_isoform_nonRefSeq"; gene_name "LEMD1"; exon_number "3"; label "isoform_nonRefSeq"	NM_001199052	case1,case5,case6
chr1	MinION	transcript	210232653	210246940	.	+	.	gene_id "7819"; transcript_id "SERTAD4_chr1_210233011,210238135,210239608,210245927+210237943,210239492,210245799,210246571_isoform_nonRefSeq"; gene_name "SERTAD4"; label "isoform_nonRefSeq"	NM_019605	case1,case6
chr1	MinION	exon	210232653	210233011	.	+	.	gene_id "7819"; transcript_id "SERTAD4_chr1_210233011,210238135,210239608,210245927+210237943,210239492,210245799,210246571_isoform_nonRefSeq"; gene_name "SERTAD4"; exon_number "1"; label "isoform_nonRefSeq"	NM_019605	case1,case6
chr1	MinION	exon	210237944	210238135	.	+	.	gene_id "7819"; transcript_id "SERTAD4_chr1_210233011,210238135,210239608,210245927+210237943,210239492,210245799,210246571_isoform_nonRefSeq"; gene_name "SERTAD4"; exon_number "2"; label "isoform_nonRefSeq"	NM_019605	case1,case6
chr1	MinION	exon	210239493	210239608	.	+	.	gene_id "7819"; transcript_id "SERTAD4_chr1_210233011,210238135,210239608,210245927+210237943,210239492,210245799,210246571_isoform_nonRefSeq"; gene_name "SERTAD4"; exon_number "3"; label "isoform_nonRefSeq"	NM_019605	case1,case6
chr1	MinION	exon	210245800	210245927	.	+	.	gene_id "7819"; transcript_id "SERTAD4_chr1_210233011,210238135,210239608,210245927+210237943,210239492,210245799,210246571_isoform_nonRefSeq"; gene_name "SERTAD4"; exon_number "4"; label "isoform_nonRefSeq"	NM_019605	case1,case6
chr1	MinION	exon	210246572	210246940	.	+	.	gene_id "7819"; transcript_id "SERTAD4_chr1_210233011,210238135,210239608,210245927+210237943,210239492,210245799,210246571_isoform_nonRefSeq"; gene_name "SERTAD4"; exon_number "5"; label "isoform_nonRefSeq"	NM_019605	case1,case6
chr17	MinION	transcript	16439282	16442028	.	-	.	gene_id "7706"; transcript_id "LRRC75A_chr17_16439414,16439703,16440253,16441130+16439580,16440184,16441073,16441367_isoform_nonRefSeq"; gene_name "LRRC75A"; label "isoform_nonRefSeq"	NM_001113567	case1,case3
chr17	MinION	exon	16439282	16439414	.	-	.	gene_id "7706"; transcript_id "LRRC75A_chr17_16439414,16439703,16440253,16441130+16439580,16440184,16441073,16441367_isoform_nonRefSeq"; gene_name "LRRC75A"; exon_number "1"; label "isoform_nonRefSeq"	NM_001113567	case1,case3
chr17	MinION	exon	16439581	16439703	.	-	.	gene_id "7706"; transcript_id "LRRC75A_chr17_16439414,16439703,16440253,16441130+16439580,16440184,16441073,16441367_isoform_nonRefSeq"; gene_name "LRRC75A"; exon_number "2"; label "isoform_nonRefSeq"	NM_001113567	case1,case3
chr17	MinION	exon	16440185	16440253	.	-	.	gene_id "7706"; transcript_id "LRRC75A_chr17_16439414,16439703,16440253,16441130+16439580,16440184,16441073,16441367_isoform_nonRefSeq"; gene_name "LRRC75A"; exon_number "3"; label "isoform_nonRefSeq"	NM_001113567	case1,case3
chr17	MinION	exon	16441074	16441130	.	-	.	gene_id "7706"; transcript_id "LRRC75A_chr17_16439414,16439703,16440253,16441130+16439580,16440184,16441073,16441367_isoform_nonRefSeq"; gene_name "LRRC75A"; exon_number "4"; label "isoform_nonRefSeq"	NM_001113567	case1,case3
chr17	MinION	exon	16441368	16442028	.	-	.	gene_id "7706"; transcript_id "LRRC75A_chr17_16439414,16439703,16440253,16441130+16439580,16440184,16441073,16441367_isoform_nonRefSeq"; gene_name "LRRC75A"; exon_number "5"; label "isoform_nonRefSeq"	NM_001113567	case1,case3
chr2	MinION	transcript	85655153	85668211	.	-	.	gene_id "6615"; transcript_id "SFTPB_chr2_85655329,85661535,85662109,85663491,85663847,85665378,85665794,85666742,85667177,85667806+85661453,85662028,85663345,85663663,85665288,85665605,85666616,85667105,85667678,85668116_isoform_nonRefSeq"; gene_name "SFTPB"; label "isoform_nonRefSeq"	NM_000542	case1
chr2	MinION	exon	85655153	85655329	.	-	.	gene_id "6615"; transcript_id "SFTPB_chr2_85655329,85661535,85662109,85663491,85663847,85665378,85665794,85666742,85667177,85667806+85661453,85662028,85663345,85663663,85665288,85665605,85666616,85667105,85667678,85668116_isoform_nonRefSeq"; gene_name "SFTPB"; exon_number "1"; label "isoform_nonRefSeq"	NM_000542	case1
chr2	MinION	exon	85661454	85661535	.	-	.	gene_id "6615"; transcript_id "SFTPB_chr2_85655329,85661535,85662109,85663491,85663847,85665378,85665794,85666742,85667177,85667806+85661453,85662028,85663345,85663663,85665288,85665605,85666616,85667105,85667678,85668116_isoform_nonRefSeq"; gene_name "SFTPB"; exon_number "2"; label "isoform_nonRefSeq"	NM_000542	case1
chr2	MinION	exon	85662029	85662109	.	-	.	gene_id "6615"; transcript_id "SFTPB_chr2_85655329,85661535,85662109,85663491,85663847,85665378,85665794,85666742,85667177,85667806+85661453,85662028,85663345,85663663,85665288,85665605,85666616,85667105,85667678,85668116_isoform_nonRefSeq"; gene_name "SFTPB"; exon_number "3"; label "isoform_nonRefSeq"	NM_000542	case1
chr2	MinION	exon	85663346	85663491	.	-	.	gene_id "6615"; transcript_id "SFTPB_chr2_85655329,85661535,85662109,85663491,85663847,85665378,85665794,85666742,85667177,85667806+85661453,85662028,85663345,85663663,85665288,85665605,85666616,85667105,85667678,85668116_isoform_nonRefSeq"; gene_name "SFTPB"; exon_number "4"; label "isoform_nonRefSeq"	NM_000542	case1
chr2	MinION	exon	85663664	85663847	.	-	.	gene_id "6615"; transcript_id "SFTPB_chr2_85655329,85661535,85662109,85663491,85663847,85665378,85665794,85666742,85667177,85667806+85661453,85662028,85663345,85663663,85665288,85665605,85666616,85667105,85667678,85668116_isoform_nonRefSeq"; gene_name "SFTPB"; exon_number "5"; label "isoform_nonRefSeq"	NM_000542	case1
chr2	MinION	exon	85665289	85665378	.	-	.	gene_id "6615"; transcript_id "SFTPB_chr2_85655329,85661535,85662109,85663491,85663847,85665378,85665794,85666742,85667177,85667806+85661453,85662028,85663345,85663663,85665288,85665605,85666616,85667105,85667678,85668116_isoform_nonRefSeq"; gene_name "SFTPB"; exon_number "6"; label "isoform_nonRefSeq"	NM_000542	case1
chr2	MinION	exon	85665606	85665794	.	-	.	gene_id "6615"; transcript_id "SFTPB_chr2_85655329,85661535,85662109,85663491,85663847,85665378,85665794,85666742,85667177,85667806+85661453,85662028,85663345,85663663,85665288,85665605,85666616,85667105,85667678,85668116_isoform_nonRefSeq"; gene_name "SFTPB"; exon_number "7"; label "isoform_nonRefSeq"	NM_000542	case1
chr2	MinION	exon	85666617	85666742	.	-	.	gene_id "6615"; transcript_id "SFTPB_chr2_85655329,85661535,85662109,85663491,85663847,85665378,85665794,85666742,85667177,85667806+85661453,85662028,85663345,85663663,85665288,85665605,85666616,85667105,85667678,85668116_isoform_nonRefSeq"; gene_name "SFTPB"; exon_number "8"; label "isoform_nonRefSeq"	NM_000542	case1
chr2	MinION	exon	85667106	85667177	.	-	.	gene_id "6615"; transcript_id "SFTPB_chr2_85655329,85661535,85662109,85663491,85663847,85665378,85665794,85666742,85667177,85667806+85661453,85662028,85663345,85663663,85665288,85665605,85666616,85667105,85667678,85668116_isoform_nonRefSeq"; gene_name "SFTPB"; exon_number "9"; label "isoform_nonRefSeq"	NM_000542	case1
chr2	MinION	exon	85667679	85667806	.	-	.	gene_id "6615"; transcript_id "SFTPB_chr2_85655329,85661535,85662109,85663491,85663847,85665378,85665794,85666742,85667177,85667806+85661453,85662028,85663345,85663663,85665288,85665605,85666616,85667105,85667678,85668116_isoform_nonRefSeq"; gene_name "SFTPB"; exon_number "10"; label "isoform_nonRefSeq"	NM_000542	case1
chr2	MinION	exon	85668117	85668211	.	-	.	gene_id "6615"; transcript_id "SFTPB_chr2_85655329,85661535,85662109,85663491,85663847,85665378,85665794,85666742,85667177,85667806+85661453,85662028,85663345,85663663,85665288,85665605,85666616,85667105,85667678,85668116_isoform_nonRefSeq"; gene_name "SFTPB"; exon_number "11"; label "isoform_nonRefSeq"	NM_000542	case1
chr7	MinION	transcript	30496608	30504858	.	-	.	gene_id "6914"; transcript_id "GGCT_chr7_30497235,30498938+30498802,30504568_isoform_nonRefSeq"; gene_name "GGCT"; label "isoform_nonRefSeq"	NM_024051	case1,case2,case3,case4,case5,case6,case7
chr7	MinION	exon	30496608	30497235	.	-	.	gene_id "6914"; transcript_id "GGCT_chr7_30497235,30498938+30498802,30504568_isoform_nonRefSeq"; gene_name "GGCT"; exon_number "1"; label "isoform_nonRefSeq"	NM_024051	case1,case2,case3,case4,case5,case6,case7
chr7	MinION	exon	30498803	30498938	.	-	.	gene_id "6914"; transcript_id "GGCT_chr7_30497235,30498938+30498802,30504568_isoform_nonRefSeq"; gene_name "GGCT"; exon_number "2"; label "isoform_nonRefSeq"	NM_024051	case1,case2,case3,case4,case5,case6,case7
chr7	MinION	exon	30504569	30504858	.	-	.	gene_id "6914"; transcript_id "GGCT_chr7_30497235,30498938+30498802,30504568_isoform_nonRefSeq"; gene_name "GGCT"; exon_number "3"; label "isoform_nonRefSeq"	NM_024051	case1,case2,case3,case4,case5,case6,case7
chr16	MinION	transcript	634429	636357	.	-	.	gene_id "2327"; transcript_id "METTL26_chr16_634644,634797,635063,635340,635774+634718,634888,635280,635611,636093_isoform_nonRefSeq"; gene_name "METTL26"; label "isoform_nonRefSeq"	NM_032366	case1,case2,case7
chr16	MinION	exon	634429	634644	.	-	.	gene_id "2327"; transcript_id "METTL26_chr16_634644,634797,635063,635340,635774+634718,634888,635280,635611,636093_isoform_nonRefSeq"; gene_name "METTL26"; exon_number "1"; label "isoform_nonRefSeq"	NM_032366	case1,case2,case7
chr16	MinION	exon	634719	634797	.	-	.	gene_id "2327"; transcript_id "METTL26_chr16_634644,634797,635063,635340,635774+634718,634888,635280,635611,636093_isoform_nonRefSeq"; gene_name "METTL26"; exon_number "2"; label "isoform_nonRefSeq"	NM_032366	case1,case2,case7
chr16	MinION	exon	634889	635063	.	-	.	gene_id "2327"; transcript_id "METTL26_chr16_634644,634797,635063,635340,635774+634718,634888,635280,635611,636093_isoform_nonRefSeq"; gene_name "METTL26"; exon_number "3"; label "isoform_nonRefSeq"	NM_032366	case1,case2,case7
chr16	MinION	exon	635281	635340	.	-	.	gene_id "2327"; transcript_id "METTL26_chr16_634644,634797,635063,635340,635774+634718,634888,635280,635611,636093_isoform_nonRefSeq"; gene_name "METTL26"; exon_number "4"; label "isoform_nonRefSeq"	NM_032366	case1,case2,case7
chr16	MinION	exon	635612	635774	.	-	.	gene_id "2327"; transcript_id "METTL26_chr16_634644,634797,635063,635340,635774+634718,634888,635280,635611,636093_isoform_nonRefSeq"; gene_name "METTL26"; exon_number "5"; label "isoform_nonRefSeq"	NM_032366	case1,case2,case7
chr16	MinION	exon	636094	636357	.	-	.	gene_id "2327"; transcript_id "METTL26_chr16_634644,634797,635063,635340,635774+634718,634888,635280,635611,636093_isoform_nonRefSeq"; gene_name "METTL26"; exon_number "6"; label "isoform_nonRefSeq"	NM_032366	case1,case2,case7
chr8	MinION	transcript	73976180	73981863	.	+	.	gene_id "8793"; transcript_id "TMEM70_chr8_73976491,73978861,73979171+73978755,73979078,73981154_isoform_nonRefSeq"; gene_name "TMEM70"; label "isoform_nonRefSeq"	NM_001040613	case1,case4,case5
chr8	MinION	exon	73976180	73976491	.	+	.	gene_id "8793"; transcript_id "TMEM70_chr8_73976491,73978861,73979171+73978755,73979078,73981154_isoform_nonRefSeq"; gene_name "TMEM70"; exon_number "1"; label "isoform_nonRefSeq"	NM_001040613	case1,case4,case5
chr8	MinION	exon	73978756	73978861	.	+	.	gene_id "8793"; transcript_id "TMEM70_chr8_73976491,73978861,73979171+73978755,73979078,73981154_isoform_nonRefSeq"; gene_name "TMEM70"; exon_number "2"; label "isoform_nonRefSeq"	NM_001040613	case1,case4,case5
chr8	MinION	exon	73979079	73979171	.	+	.	gene_id "8793"; transcript_id "TMEM70_chr8_73976491,73978861,73979171+73978755,73979078,73981154_isoform_nonRefSeq"; gene_name "TMEM70"; exon_number "3"; label "isoform_nonRefSeq"	NM_001040613	case1,case4,case5
chr8	MinION	exon	73981155	73981863	.	+	.	gene_id "8793"; transcript_id "TMEM70_chr8_73976491,73978861,73979171+73978755,73979078,73981154_isoform_nonRefSeq"; gene_name "TMEM70"; exon_number "4"; label "isoform_nonRefSeq"	NM_001040613	case1,case4,case5
chr8	MinION	transcript	144358560	144361282	.	+	.	gene_id "6199"; transcript_id "SLC52A2_chr8_144359065,144359423,144360493,144360713+144359183,144359622,144360589,144360802_isoform_nonRefSeq"; gene_name "SLC52A2"; label "isoform_nonRefSeq"	NM_024531	case1,case2,case3,case5,case6
chr8	MinION	exon	144358560	144359065	.	+	.	gene_id "6199"; transcript_id "SLC52A2_chr8_144359065,144359423,144360493,144360713+144359183,144359622,144360589,144360802_isoform_nonRefSeq"; gene_name "SLC52A2"; exon_number "1"; label "isoform_nonRefSeq"	NM_024531	case1,case2,case3,case5,case6
chr8	MinION	exon	144359184	144359423	.	+	.	gene_id "6199"; transcript_id "SLC52A2_chr8_144359065,144359423,144360493,144360713+144359183,144359622,144360589,144360802_isoform_nonRefSeq"; gene_name "SLC52A2"; exon_number "2"; label "isoform_nonRefSeq"	NM_024531	case1,case2,case3,case5,case6
chr8	MinION	exon	144359623	144360493	.	+	.	gene_id "6199"; transcript_id "SLC52A2_chr8_144359065,144359423,144360493,144360713+144359183,144359622,144360589,144360802_isoform_nonRefSeq"; gene_name "SLC52A2"; exon_number "3"; label "isoform_nonRefSeq"	NM_024531	case1,case2,case3,case5,case6
chr8	MinION	exon	144360590	144360713	.	+	.	gene_id "6199"; transcript_id "SLC52A2_chr8_144359065,144359423,144360493,144360713+144359183,144359622,144360589,144360802_isoform_nonRefSeq"; gene_name "SLC52A2"; exon_number "4"; label "isoform_nonRefSeq"	NM_024531	case1,case2,case3,case5,case6
chr8	MinION	exon	144360803	144361282	.	+	.	gene_id "6199"; transcript_id "SLC52A2_chr8_144359065,144359423,144360493,144360713+144359183,144359622,144360589,144360802_isoform_nonRefSeq"; gene_name "SLC52A2"; exon_number "5"; label "isoform_nonRefSeq"	NM_024531	case1,case2,case3,case5,case6
chr17	MinION	transcript	64322509	64390862	.	-	.	gene_id "14356"; transcript_id "PECAM1_chr17_64323845,64341690,64348322,64350433,64352463,64353518,64355040,64356398,64360415,64363397,64370025,64375356,64378117,64390515+64341633,64348259,64350379,64352389,64353490,64354932,64356110,64360139,64363148,64369749,64375050,64377823,64390488,64390601_isoform_nonRefSeq"; gene_name "PECAM1"; label "isoform_nonRefSeq"	NM_000442	case1
chr17	MinION	exon	64322509	64323845	.	-	.	gene_id "14356"; transcript_id "PECAM1_chr17_64323845,64341690,64348322,64350433,64352463,64353518,64355040,64356398,64360415,64363397,64370025,64375356,64378117,64390515+64341633,64348259,64350379,64352389,64353490,64354932,64356110,64360139,64363148,64369749,64375050,64377823,64390488,64390601_isoform_nonRefSeq"; gene_name "PECAM1"; exon_number "1"; label "isoform_nonRefSeq"	NM_000442	case1
chr17	MinION	exon	64341634	64341690	.	-	.	gene_id "14356"; transcript_id "PECAM1_chr17_64323845,64341690,64348322,64350433,64352463,64353518,64355040,64356398,64360415,64363397,64370025,64375356,64378117,64390515+64341633,64348259,64350379,64352389,64353490,64354932,64356110,64360139,64363148,64369749,64375050,64377823,64390488,64390601_isoform_nonRefSeq"; gene_name "PECAM1"; exon_number "2"; label "isoform_nonRefSeq"	NM_000442	case1
chr17	MinION	exon	64348260	64348322	.	-	.	gene_id "14356"; transcript_id "PECAM1_chr17_64323845,64341690,64348322,64350433,64352463,64353518,64355040,64356398,64360415,64363397,64370025,64375356,64378117,64390515+64341633,64348259,64350379,64352389,64353490,64354932,64356110,64360139,64363148,64369749,64375050,64377823,64390488,64390601_isoform_nonRefSeq"; gene_name "PECAM1"; exon_number "3"; label "isoform_nonRefSeq"	NM_000442	case1
chr17	MinION	exon	64350380	64350433	.	-	.	gene_id "14356"; transcript_id "PECAM1_chr17_64323845,64341690,64348322,64350433,64352463,64353518,64355040,64356398,64360415,64363397,64370025,64375356,64378117,64390515+64341633,64348259,64350379,64352389,64353490,64354932,64356110,64360139,64363148,64369749,64375050,64377823,64390488,64390601_isoform_nonRefSeq"; gene_name "PECAM1"; exon_number "4"; label "isoform_nonRefSeq"	NM_000442	case1
chr17	MinION	exon	64352390	64352463	.	-	.	gene_id "14356"; transcript_id "PECAM1_chr17_64323845,64341690,64348322,64350433,64352463,64353518,64355040,64356398,64360415,64363397,64370025,64375356,64378117,64390515+64341633,64348259,64350379,64352389,64353490,64354932,64356110,64360139,64363148,64369749,64375050,64377823,64390488,64390601_isoform_nonRefSeq"; gene_name "PECAM1"; exon_number "5"; label "isoform_nonRefSeq"	NM_000442	case1
chr17	MinION	exon	64353491	64353518	.	-	.	gene_id "14356"; transcript_id "PECAM1_chr17_64323845,64341690,64348322,64350433,64352463,64353518,64355040,64356398,64360415,64363397,64370025,64375356,64378117,64390515+64341633,64348259,64350379,64352389,64353490,64354932,64356110,64360139,64363148,64369749,64375050,64377823,64390488,64390601_isoform_nonRefSeq"; gene_name "PECAM1"; exon_number "6"; label "isoform_nonRefSeq"	NM_000442	case1
chr17	MinION	exon	64354933	64355040	.	-	.	gene_id "14356"; transcript_id "PECAM1_chr17_64323845,64341690,64348322,64350433,64352463,64353518,64355040,64356398,64360415,64363397,64370025,64375356,64378117,64390515+64341633,64348259,64350379,64352389,64353490,64354932,64356110,64360139,64363148,64369749,64375050,64377823,64390488,64390601_isoform_nonRefSeq"; gene_name "PECAM1"; exon_number "7"; label "isoform_nonRefSeq"	NM_000442	case1
chr17	MinION	exon	64356111	64356398	.	-	.	gene_id "14356"; transcript_id "PECAM1_chr17_64323845,64341690,64348322,64350433,64352463,64353518,64355040,64356398,64360415,64363397,64370025,64375356,64378117,64390515+64341633,64348259,64350379,64352389,64353490,64354932,64356110,64360139,64363148,64369749,64375050,64377823,64390488,64390601_isoform_nonRefSeq"; gene_name "PECAM1"; exon_number "8"; label "isoform_nonRefSeq"	NM_000442	case1
chr17	MinION	exon	64360140	64360415	.	-	.	gene_id "14356"; transcript_id "PECAM1_chr17_64323845,64341690,64348322,64350433,64352463,64353518,64355040,64356398,64360415,64363397,64370025,64375356,64378117,64390515+64341633,64348259,64350379,64352389,64353490,64354932,64356110,64360139,64363148,64369749,64375050,64377823,64390488,64390601_isoform_nonRefSeq"; gene_name "PECAM1"; exon_number "9"; label "isoform_nonRefSeq"	NM_000442	case1
chr17	MinION	exon	64363149	64363397	.	-	.	gene_id "14356"; transcript_id "PECAM1_chr17_64323845,64341690,64348322,64350433,64352463,64353518,64355040,64356398,64360415,64363397,64370025,64375356,64378117,64390515+64341633,64348259,64350379,64352389,64353490,64354932,64356110,64360139,64363148,64369749,64375050,64377823,64390488,64390601_isoform_nonRefSeq"; gene_name "PECAM1"; exon_number "10"; label "isoform_nonRefSeq"	NM_000442	case1
chr17	MinION	exon	64369750	64370025	.	-	.	gene_id "14356"; transcript_id "PECAM1_chr17_64323845,64341690,64348322,64350433,64352463,64353518,64355040,64356398,64360415,64363397,64370025,64375356,64378117,64390515+64341633,64348259,64350379,64352389,64353490,64354932,64356110,64360139,64363148,64369749,64375050,64377823,64390488,64390601_isoform_nonRefSeq"; gene_name "PECAM1"; exon_number "11"; label "isoform_nonRefSeq"	NM_000442	case1
chr17	MinION	exon	64375051	64375356	.	-	.	gene_id "14356"; transcript_id "PECAM1_chr17_64323845,64341690,64348322,64350433,64352463,64353518,64355040,64356398,64360415,64363397,64370025,64375356,64378117,64390515+64341633,64348259,64350379,64352389,64353490,64354932,64356110,64360139,64363148,64369749,64375050,64377823,64390488,64390601_isoform_nonRefSeq"; gene_name "PECAM1"; exon_number "12"; label "isoform_nonRefSeq"	NM_000442	case1
chr17	MinION	exon	64377824	64378117	.	-	.	gene_id "14356"; transcript_id "PECAM1_chr17_64323845,64341690,64348322,64350433,64352463,64353518,64355040,64356398,64360415,64363397,64370025,64375356,64378117,64390515+64341633,64348259,64350379,64352389,64353490,64354932,64356110,64360139,64363148,64369749,64375050,64377823,64390488,64390601_isoform_nonRefSeq"; gene_name "PECAM1"; exon_number "13"; label "isoform_nonRefSeq"	NM_000442	case1
chr17	MinION	exon	64390489	64390515	.	-	.	gene_id "14356"; transcript_id "PECAM1_chr17_64323845,64341690,64348322,64350433,64352463,64353518,64355040,64356398,64360415,64363397,64370025,64375356,64378117,64390515+64341633,64348259,64350379,64352389,64353490,64354932,64356110,64360139,64363148,64369749,64375050,64377823,64390488,64390601_isoform_nonRefSeq"; gene_name "PECAM1"; exon_number "14"; label "isoform_nonRefSeq"	NM_000442	case1
chr17	MinION	exon	64390602	64390862	.	-	.	gene_id "14356"; transcript_id "PECAM1_chr17_64323845,64341690,64348322,64350433,64352463,64353518,64355040,64356398,64360415,64363397,64370025,64375356,64378117,64390515+64341633,64348259,64350379,64352389,64353490,64354932,64356110,64360139,64363148,64369749,64375050,64377823,64390488,64390601_isoform_nonRefSeq"; gene_name "PECAM1"; exon_number "15"; label "isoform_nonRefSeq"	NM_000442	case1
chr1	MinION	transcript	224721723	224740561	.	+	.	gene_id "1654"; transcript_id "CNIH3_chr1_224722055,224730574,224734706+224730461,224734562,224739328_isoform_nonRefSeq"; gene_name "CNIH3"; label "isoform_nonRefSeq"	NM_001322302	case1
chr1	MinION	exon	224721723	224722055	.	+	.	gene_id "1654"; transcript_id "CNIH3_chr1_224722055,224730574,224734706+224730461,224734562,224739328_isoform_nonRefSeq"; gene_name "CNIH3"; exon_number "1"; label "isoform_nonRefSeq"	NM_001322302	case1
chr1	MinION	exon	224730462	224730574	.	+	.	gene_id "1654"; transcript_id "CNIH3_chr1_224722055,224730574,224734706+224730461,224734562,224739328_isoform_nonRefSeq"; gene_name "CNIH3"; exon_number "2"; label "isoform_nonRefSeq"	NM_001322302	case1
chr1	MinION	exon	224734563	224734706	.	+	.	gene_id "1654"; transcript_id "CNIH3_chr1_224722055,224730574,224734706+224730461,224734562,224739328_isoform_nonRefSeq"; gene_name "CNIH3"; exon_number "3"; label "isoform_nonRefSeq"	NM_001322302	case1
chr1	MinION	exon	224739329	224740561	.	+	.	gene_id "1654"; transcript_id "CNIH3_chr1_224722055,224730574,224734706+224730461,224734562,224739328_isoform_nonRefSeq"; gene_name "CNIH3"; exon_number "4"; label "isoform_nonRefSeq"	NM_001322302	case1
chr2	MinION	transcript	112911165	112918882	.	+	.	gene_id "9558"; transcript_id "IL37_chr2_112911248,112913094,112913854,112917248,112917777+112912962,112913791,112917128,112917634,112918560_isoform_nonRefSeq"; gene_name "IL37"; label "isoform_nonRefSeq"	NM_014439	case1
chr2	MinION	exon	112911165	112911248	.	+	.	gene_id "9558"; transcript_id "IL37_chr2_112911248,112913094,112913854,112917248,112917777+112912962,112913791,112917128,112917634,112918560_isoform_nonRefSeq"; gene_name "IL37"; exon_number "1"; label "isoform_nonRefSeq"	NM_014439	case1
chr2	MinION	exon	112912963	112913094	.	+	.	gene_id "9558"; transcript_id "IL37_chr2_112911248,112913094,112913854,112917248,112917777+112912962,112913791,112917128,112917634,112918560_isoform_nonRefSeq"; gene_name "IL37"; exon_number "2"; label "isoform_nonRefSeq"	NM_014439	case1
chr2	MinION	exon	112913792	112913854	.	+	.	gene_id "9558"; transcript_id "IL37_chr2_112911248,112913094,112913854,112917248,112917777+112912962,112913791,112917128,112917634,112918560_isoform_nonRefSeq"; gene_name "IL37"; exon_number "3"; label "isoform_nonRefSeq"	NM_014439	case1
chr2	MinION	exon	112917129	112917248	.	+	.	gene_id "9558"; transcript_id "IL37_chr2_112911248,112913094,112913854,112917248,112917777+112912962,112913791,112917128,112917634,112918560_isoform_nonRefSeq"; gene_name "IL37"; exon_number "4"; label "isoform_nonRefSeq"	NM_014439	case1
chr2	MinION	exon	112917635	112917777	.	+	.	gene_id "9558"; transcript_id "IL37_chr2_112911248,112913094,112913854,112917248,112917777+112912962,112913791,112917128,112917634,112918560_isoform_nonRefSeq"; gene_name "IL37"; exon_number "5"; label "isoform_nonRefSeq"	NM_014439	case1
chr2	MinION	exon	112918561	112918882	.	+	.	gene_id "9558"; transcript_id "IL37_chr2_112911248,112913094,112913854,112917248,112917777+112912962,112913791,112917128,112917634,112918560_isoform_nonRefSeq"; gene_name "IL37"; exon_number "6"; label "isoform_nonRefSeq"	NM_014439	case1
chr2	MinION	transcript	112911165	112920762	.	+	.	gene_id "9558"; transcript_id "IL37_chr2_112911248,112913094,112913854,112917777+112912962,112913791,112917634,112918560_isoform_nonRefSeq"; gene_name "IL37"; label "isoform_nonRefSeq"	NM_173204	case1
chr2	MinION	exon	112911165	112911248	.	+	.	gene_id "9558"; transcript_id "IL37_chr2_112911248,112913094,112913854,112917777+112912962,112913791,112917634,112918560_isoform_nonRefSeq"; gene_name "IL37"; exon_number "1"; label "isoform_nonRefSeq"	NM_173204	case1
chr2	MinION	exon	112912963	112913094	.	+	.	gene_id "9558"; transcript_id "IL37_chr2_112911248,112913094,112913854,112917777+112912962,112913791,112917634,112918560_isoform_nonRefSeq"; gene_name "IL37"; exon_number "2"; label "isoform_nonRefSeq"	NM_173204	case1
chr2	MinION	exon	112913792	112913854	.	+	.	gene_id "9558"; transcript_id "IL37_chr2_112911248,112913094,112913854,112917777+112912962,112913791,112917634,112918560_isoform_nonRefSeq"; gene_name "IL37"; exon_number "3"; label "isoform_nonRefSeq"	NM_173204	case1
chr2	MinION	exon	112917635	112917777	.	+	.	gene_id "9558"; transcript_id "IL37_chr2_112911248,112913094,112913854,112917777+112912962,112913791,112917634,112918560_isoform_nonRefSeq"; gene_name "IL37"; exon_number "4"; label "isoform_nonRefSeq"	NM_173204	case1
chr2	MinION	exon	112918561	112920762	.	+	.	gene_id "9558"; transcript_id "IL37_chr2_112911248,112913094,112913854,112917777+112912962,112913791,112917634,112918560_isoform_nonRefSeq"; gene_name "IL37"; exon_number "5"; label "isoform_nonRefSeq"	NM_173204	case1
chr1	MinION	transcript	205381378	205449981	.	-	.	gene_id "14284"; transcript_id "LEMD1_chr1_205381856,205384364,205420574+205384287,205420454,205449867_isoform_nonRefSeq"; gene_name "LEMD1"; label "isoform_nonRefSeq"	NM_001199050	case1,case6
chr1	MinION	exon	205381378	205381856	.	-	.	gene_id "14284"; transcript_id "LEMD1_chr1_205381856,205384364,205420574+205384287,205420454,205449867_isoform_nonRefSeq"; gene_name "LEMD1"; exon_number "1"; label "isoform_nonRefSeq"	NM_001199050	case1,case6
chr1	MinION	exon	205384288	205384364	.	-	.	gene_id "14284"; transcript_id "LEMD1_chr1_205381856,205384364,205420574+205384287,205420454,205449867_isoform_nonRefSeq"; gene_name "LEMD1"; exon_number "2"; label "isoform_nonRefSeq"	NM_001199050	case1,case6
chr1	MinION	exon	205420455	205420574	.	-	.	gene_id "14284"; transcript_id "LEMD1_chr1_205381856,205384364,205420574+205384287,205420454,205449867_isoform_nonRefSeq"; gene_name "LEMD1"; exon_number "3"; label "isoform_nonRefSeq"	NM_001199050	case1,case6
chr1	MinION	exon	205449868	205449981	.	-	.	gene_id "14284"; transcript_id "LEMD1_chr1_205381856,205384364,205420574+205384287,205420454,205449867_isoform_nonRefSeq"; gene_name "LEMD1"; exon_number "4"; label "isoform_nonRefSeq"	NM_001199050	case1,case6
chrX	MinION	transcript	101615119	101618018	.	-	.	gene_id "6294"; transcript_id "ARMCX6_chrX_101615760,101616766,101617584+101616671,101617502,101617884_isoform_nonRefSeq"; gene_name "ARMCX6"; label "isoform_nonRefSeq"	NM_019007	case1,case2,case4
chrX	MinION	exon	101615119	101615760	.	-	.	gene_id "6294"; transcript_id "ARMCX6_chrX_101615760,101616766,101617584+101616671,101617502,101617884_isoform_nonRefSeq"; gene_name "ARMCX6"; exon_number "1"; label "isoform_nonRefSeq"	NM_019007	case1,case2,case4
chrX	MinION	exon	101616672	101616766	.	-	.	gene_id "6294"; transcript_id "ARMCX6_chrX_101615760,101616766,101617584+101616671,101617502,101617884_isoform_nonRefSeq"; gene_name "ARMCX6"; exon_number "2"; label "isoform_nonRefSeq"	NM_019007	case1,case2,case4
chrX	MinION	exon	101617503	101617584	.	-	.	gene_id "6294"; transcript_id "ARMCX6_chrX_101615760,101616766,101617584+101616671,101617502,101617884_isoform_nonRefSeq"; gene_name "ARMCX6"; exon_number "3"; label "isoform_nonRefSeq"	NM_019007	case1,case2,case4
chrX	MinION	exon	101617885	101618018	.	-	.	gene_id "6294"; transcript_id "ARMCX6_chrX_101615760,101616766,101617584+101616671,101617502,101617884_isoform_nonRefSeq"; gene_name "ARMCX6"; exon_number "4"; label "isoform_nonRefSeq"	NM_019007	case1,case2,case4
chr19	MinION	transcript	16645661	16660159	.	-	.	gene_id "9417"; transcript_id "SMIM7_chr19_16647261,16659447,16660000+16659394,16659958,16660084_isoform_nonRefSeq"; gene_name "SMIM7"; label "isoform_nonRefSeq"	NM_024104	case1,case6
chr19	MinION	exon	16645661	16647261	.	-	.	gene_id "9417"; transcript_id "SMIM7_chr19_16647261,16659447,16660000+16659394,16659958,16660084_isoform_nonRefSeq"; gene_name "SMIM7"; exon_number "1"; label "isoform_nonRefSeq"	NM_024104	case1,case6
chr19	MinION	exon	16659395	16659447	.	-	.	gene_id "9417"; transcript_id "SMIM7_chr19_16647261,16659447,16660000+16659394,16659958,16660084_isoform_nonRefSeq"; gene_name "SMIM7"; exon_number "2"; label "isoform_nonRefSeq"	NM_024104	case1,case6
chr19	MinION	exon	16659959	16660000	.	-	.	gene_id "9417"; transcript_id "SMIM7_chr19_16647261,16659447,16660000+16659394,16659958,16660084_isoform_nonRefSeq"; gene_name "SMIM7"; exon_number "3"; label "isoform_nonRefSeq"	NM_024104	case1,case6
chr19	MinION	exon	16660085	16660159	.	-	.	gene_id "9417"; transcript_id "SMIM7_chr19_16647261,16659447,16660000+16659394,16659958,16660084_isoform_nonRefSeq"; gene_name "SMIM7"; exon_number "4"; label "isoform_nonRefSeq"	NM_024104	case1,case6
chr8	MinION	transcript	90001475	90052002	.	+	.	gene_id "8806"; transcript_id "DECR1_chr8_90001561,90018966,90019172,90021056,90036940,90042800,90044995,90051739+90018908,90019085,90020908,90036840,90042727,90044848,90051676,90051837_isoform_nonRefSeq"; gene_name "DECR1"; label "isoform_nonRefSeq"	NM_001330575	case1
chr8	MinION	exon	90001475	90001561	.	+	.	gene_id "8806"; transcript_id "DECR1_chr8_90001561,90018966,90019172,90021056,90036940,90042800,90044995,90051739+90018908,90019085,90020908,90036840,90042727,90044848,90051676,90051837_isoform_nonRefSeq"; gene_name "DECR1"; exon_number "1"; label "isoform_nonRefSeq"	NM_001330575	case1
chr8	MinION	exon	90018909	90018966	.	+	.	gene_id "8806"; transcript_id "DECR1_chr8_90001561,90018966,90019172,90021056,90036940,90042800,90044995,90051739+90018908,90019085,90020908,90036840,90042727,90044848,90051676,90051837_isoform_nonRefSeq"; gene_name "DECR1"; exon_number "2"; label "isoform_nonRefSeq"	NM_001330575	case1
chr8	MinION	exon	90019086	90019172	.	+	.	gene_id "8806"; transcript_id "DECR1_chr8_90001561,90018966,90019172,90021056,90036940,90042800,90044995,90051739+90018908,90019085,90020908,90036840,90042727,90044848,90051676,90051837_isoform_nonRefSeq"; gene_name "DECR1"; exon_number "3"; label "isoform_nonRefSeq"	NM_001330575	case1
chr8	MinION	exon	90020909	90021056	.	+	.	gene_id "8806"; transcript_id "DECR1_chr8_90001561,90018966,90019172,90021056,90036940,90042800,90044995,90051739+90018908,90019085,90020908,90036840,90042727,90044848,90051676,90051837_isoform_nonRefSeq"; gene_name "DECR1"; exon_number "4"; label "isoform_nonRefSeq"	NM_001330575	case1
chr8	MinION	exon	90036841	90036940	.	+	.	gene_id "8806"; transcript_id "DECR1_chr8_90001561,90018966,90019172,90021056,90036940,90042800,90044995,90051739+90018908,90019085,90020908,90036840,90042727,90044848,90051676,90051837_isoform_nonRefSeq"; gene_name "DECR1"; exon_number "5"; label "isoform_nonRefSeq"	NM_001330575	case1
chr8	MinION	exon	90042728	90042800	.	+	.	gene_id "8806"; transcript_id "DECR1_chr8_90001561,90018966,90019172,90021056,90036940,90042800,90044995,90051739+90018908,90019085,90020908,90036840,90042727,90044848,90051676,90051837_isoform_nonRefSeq"; gene_name "DECR1"; exon_number "6"; label "isoform_nonRefSeq"	NM_001330575	case1
chr8	MinION	exon	90044849	90044995	.	+	.	gene_id "8806"; transcript_id "DECR1_chr8_90001561,90018966,90019172,90021056,90036940,90042800,90044995,90051739+90018908,90019085,90020908,90036840,90042727,90044848,90051676,90051837_isoform_nonRefSeq"; gene_name "DECR1"; exon_number "7"; label "isoform_nonRefSeq"	NM_001330575	case1
chr8	MinION	exon	90051677	90051739	.	+	.	gene_id "8806"; transcript_id "DECR1_chr8_90001561,90018966,90019172,90021056,90036940,90042800,90044995,90051739+90018908,90019085,90020908,90036840,90042727,90044848,90051676,90051837_isoform_nonRefSeq"; gene_name "DECR1"; exon_number "8"; label "isoform_nonRefSeq"	NM_001330575	case1
chr8	MinION	exon	90051838	90052002	.	+	.	gene_id "8806"; transcript_id "DECR1_chr8_90001561,90018966,90019172,90021056,90036940,90042800,90044995,90051739+90018908,90019085,90020908,90036840,90042727,90044848,90051676,90051837_isoform_nonRefSeq"; gene_name "DECR1"; exon_number "9"; label "isoform_nonRefSeq"	NM_001330575	case1
chr5	MinION	transcript	134738500	134751512	.	+	.	gene_id "1550"; transcript_id "CAMLG_chr5_134738792+134750758_isoform_nonRefSeq"; gene_name "CAMLG"; label "isoform_nonRefSeq"	NM_001745	case1,case4,case7
chr5	MinION	exon	134738500	134738792	.	+	.	gene_id "1550"; transcript_id "CAMLG_chr5_134738792+134750758_isoform_nonRefSeq"; gene_name "CAMLG"; exon_number "1"; label "isoform_nonRefSeq"	NM_001745	case1,case4,case7
chr5	MinION	exon	134750759	134751512	.	+	.	gene_id "1550"; transcript_id "CAMLG_chr5_134738792+134750758_isoform_nonRefSeq"; gene_name "CAMLG"; exon_number "2"; label "isoform_nonRefSeq"	NM_001745	case1,case4,case7
chr3	MinION	transcript	108045560	108091055	.	-	.	gene_id "12269"; transcript_id "CD47_chr3_108047292,108057569,108058429,108059544,108060852,108071182,108080344+108057476,108058336,108059451,108060744,108071092,108079990,108090862_isoform_nonRefSeq"; gene_name "CD47"; label "isoform_nonRefSeq"	NM_001777	case1,case4,case6
chr3	MinION	exon	108045560	108047292	.	-	.	gene_id "12269"; transcript_id "CD47_chr3_108047292,108057569,108058429,108059544,108060852,108071182,108080344+108057476,108058336,108059451,108060744,108071092,108079990,108090862_isoform_nonRefSeq"; gene_name "CD47"; exon_number "1"; label "isoform_nonRefSeq"	NM_001777	case1,case4,case6
chr3	MinION	exon	108057477	108057569	.	-	.	gene_id "12269"; transcript_id "CD47_chr3_108047292,108057569,108058429,108059544,108060852,108071182,108080344+108057476,108058336,108059451,108060744,108071092,108079990,108090862_isoform_nonRefSeq"; gene_name "CD47"; exon_number "2"; label "isoform_nonRefSeq"	NM_001777	case1,case4,case6
chr3	MinION	exon	108058337	108058429	.	-	.	gene_id "12269"; transcript_id "CD47_chr3_108047292,108057569,108058429,108059544,108060852,108071182,108080344+108057476,108058336,108059451,108060744,108071092,108079990,108090862_isoform_nonRefSeq"; gene_name "CD47"; exon_number "3"; label "isoform_nonRefSeq"	NM_001777	case1,case4,case6
chr3	MinION	exon	108059452	108059544	.	-	.	gene_id "12269"; transcript_id "CD47_chr3_108047292,108057569,108058429,108059544,108060852,108071182,108080344+108057476,108058336,108059451,108060744,108071092,108079990,108090862_isoform_nonRefSeq"; gene_name "CD47"; exon_number "4"; label "isoform_nonRefSeq"	NM_001777	case1,case4,case6
chr3	MinION	exon	108060745	108060852	.	-	.	gene_id "12269"; transcript_id "CD47_chr3_108047292,108057569,108058429,108059544,108060852,108071182,108080344+108057476,108058336,108059451,108060744,108071092,108079990,108090862_isoform_nonRefSeq"; gene_name "CD47"; exon_number "5"; label "isoform_nonRefSeq"	NM_001777	case1,case4,case6
chr3	MinION	exon	108071093	108071182	.	-	.	gene_id "12269"; transcript_id "CD47_chr3_108047292,108057569,108058429,108059544,108060852,108071182,108080344+108057476,108058336,108059451,108060744,108071092,108079990,108090862_isoform_nonRefSeq"; gene_name "CD47"; exon_number "6"; label "isoform_nonRefSeq"	NM_001777	case1,case4,case6
chr3	MinION	exon	108079991	108080344	.	-	.	gene_id "12269"; transcript_id "CD47_chr3_108047292,108057569,108058429,108059544,108060852,108071182,108080344+108057476,108058336,108059451,108060744,108071092,108079990,108090862_isoform_nonRefSeq"; gene_name "CD47"; exon_number "7"; label "isoform_nonRefSeq"	NM_001777	case1,case4,case6
chr3	MinION	exon	108090863	108091055	.	-	.	gene_id "12269"; transcript_id "CD47_chr3_108047292,108057569,108058429,108059544,108060852,108071182,108080344+108057476,108058336,108059451,108060744,108071092,108079990,108090862_isoform_nonRefSeq"; gene_name "CD47"; exon_number "8"; label "isoform_nonRefSeq"	NM_001777	case1,case4,case6
chr13	MinION	transcript	49660726	49691500	.	-	.	gene_id "1304"; transcript_id "EBPL_chr13_49661208,49663195+49663056,49691253_isoform_nonRefSeq"; gene_name "EBPL"; label "isoform_nonRefSeq"	NM_032565	case1
chr13	MinION	exon	49660726	49661208	.	-	.	gene_id "1304"; transcript_id "EBPL_chr13_49661208,49663195+49663056,49691253_isoform_nonRefSeq"; gene_name "EBPL"; exon_number "1"; label "isoform_nonRefSeq"	NM_032565	case1
chr13	MinION	exon	49663057	49663195	.	-	.	gene_id "1304"; transcript_id "EBPL_chr13_49661208,49663195+49663056,49691253_isoform_nonRefSeq"; gene_name "EBPL"; exon_number "2"; label "isoform_nonRefSeq"	NM_032565	case1
chr13	MinION	exon	49691254	49691500	.	-	.	gene_id "1304"; transcript_id "EBPL_chr13_49661208,49663195+49663056,49691253_isoform_nonRefSeq"; gene_name "EBPL"; exon_number "3"; label "isoform_nonRefSeq"	NM_032565	case1
chr6	MinION	transcript	42126376	42142781	.	-	.	gene_id "2984"; transcript_id "C6orf132_chr6_42126843,42128778+42128671,42142299_isoform_nonRefSeq"; gene_name "C6orf132"; label "isoform_nonRefSeq"	NM_001164446	case1,case2,case3,case7
chr6	MinION	exon	42126376	42126843	.	-	.	gene_id "2984"; transcript_id "C6orf132_chr6_42126843,42128778+42128671,42142299_isoform_nonRefSeq"; gene_name "C6orf132"; exon_number "1"; label "isoform_nonRefSeq"	NM_001164446	case1,case2,case3,case7
chr6	MinION	exon	42128672	42128778	.	-	.	gene_id "2984"; transcript_id "C6orf132_chr6_42126843,42128778+42128671,42142299_isoform_nonRefSeq"; gene_name "C6orf132"; exon_number "2"; label "isoform_nonRefSeq"	NM_001164446	case1,case2,case3,case7
chr6	MinION	exon	42142300	42142781	.	-	.	gene_id "2984"; transcript_id "C6orf132_chr6_42126843,42128778+42128671,42142299_isoform_nonRefSeq"; gene_name "C6orf132"; exon_number "3"; label "isoform_nonRefSeq"	NM_001164446	case1,case2,case3,case7
chr8	MinION	transcript	79918717	80029972	.	-	.	gene_id "13829"; transcript_id "MRPS28_chr8_79919148,80003180+80002998,80029904_isoform_nonRefSeq"; gene_name "MRPS28"; label "isoform_nonRefSeq"	NM_014018	case1,case7
chr8	MinION	exon	79918717	79919148	.	-	.	gene_id "13829"; transcript_id "MRPS28_chr8_79919148,80003180+80002998,80029904_isoform_nonRefSeq"; gene_name "MRPS28"; exon_number "1"; label "isoform_nonRefSeq"	NM_014018	case1,case7
chr8	MinION	exon	80002999	80003180	.	-	.	gene_id "13829"; transcript_id "MRPS28_chr8_79919148,80003180+80002998,80029904_isoform_nonRefSeq"; gene_name "MRPS28"; exon_number "2"; label "isoform_nonRefSeq"	NM_014018	case1,case7
chr8	MinION	exon	80029905	80029972	.	-	.	gene_id "13829"; transcript_id "MRPS28_chr8_79919148,80003180+80002998,80029904_isoform_nonRefSeq"; gene_name "MRPS28"; exon_number "3"; label "isoform_nonRefSeq"	NM_014018	case1,case7
chr17	MinION	transcript	1344539	1400222	.	-	.	gene_id "4521"; transcript_id "YWHAE_chr17_1345499,1354347,1361298,1362008,1365058,1369741+1354210,1361091,1361901,1364858,1369708,1400046_isoform_nonRefSeq"; gene_name "YWHAE"; label "isoform_nonRefSeq"	NM_006761	case1,case4
chr17	MinION	exon	1344539	1345499	.	-	.	gene_id "4521"; transcript_id "YWHAE_chr17_1345499,1354347,1361298,1362008,1365058,1369741+1354210,1361091,1361901,1364858,1369708,1400046_isoform_nonRefSeq"; gene_name "YWHAE"; exon_number "1"; label "isoform_nonRefSeq"	NM_006761	case1,case4
chr17	MinION	exon	1354211	1354347	.	-	.	gene_id "4521"; transcript_id "YWHAE_chr17_1345499,1354347,1361298,1362008,1365058,1369741+1354210,1361091,1361901,1364858,1369708,1400046_isoform_nonRefSeq"; gene_name "YWHAE"; exon_number "2"; label "isoform_nonRefSeq"	NM_006761	case1,case4
chr17	MinION	exon	1361092	1361298	.	-	.	gene_id "4521"; transcript_id "YWHAE_chr17_1345499,1354347,1361298,1362008,1365058,1369741+1354210,1361091,1361901,1364858,1369708,1400046_isoform_nonRefSeq"; gene_name "YWHAE"; exon_number "3"; label "isoform_nonRefSeq"	NM_006761	case1,case4
chr17	MinION	exon	1361902	1362008	.	-	.	gene_id "4521"; transcript_id "YWHAE_chr17_1345499,1354347,1361298,1362008,1365058,1369741+1354210,1361091,1361901,1364858,1369708,1400046_isoform_nonRefSeq"; gene_name "YWHAE"; exon_number "4"; label "isoform_nonRefSeq"	NM_006761	case1,case4
chr17	MinION	exon	1364859	1365058	.	-	.	gene_id "4521"; transcript_id "YWHAE_chr17_1345499,1354347,1361298,1362008,1365058,1369741+1354210,1361091,1361901,1364858,1369708,1400046_isoform_nonRefSeq"; gene_name "YWHAE"; exon_number "5"; label "isoform_nonRefSeq"	NM_006761	case1,case4
chr17	MinION	exon	1369709	1369741	.	-	.	gene_id "4521"; transcript_id "YWHAE_chr17_1345499,1354347,1361298,1362008,1365058,1369741+1354210,1361091,1361901,1364858,1369708,1400046_isoform_nonRefSeq"; gene_name "YWHAE"; exon_number "6"; label "isoform_nonRefSeq"	NM_006761	case1,case4
chr17	MinION	exon	1400047	1400222	.	-	.	gene_id "4521"; transcript_id "YWHAE_chr17_1345499,1354347,1361298,1362008,1365058,1369741+1354210,1361091,1361901,1364858,1369708,1400046_isoform_nonRefSeq"; gene_name "YWHAE"; exon_number "7"; label "isoform_nonRefSeq"	NM_006761	case1,case4
chr19	MinION	transcript	3958453	3971139	.	-	.	gene_id "17252"; transcript_id "DAPK3_chr19_3959637,3960104,3961161,3963669,3963919,3964373,3964991,3969829+3960058,3961008,3963642,3963870,3964243,3964630,3969673,3971021_isoform_nonRefSeq"; gene_name "DAPK3"; label "isoform_nonRefSeq"	NM_001348	case1
chr19	MinION	exon	3958453	3959637	.	-	.	gene_id "17252"; transcript_id "DAPK3_chr19_3959637,3960104,3961161,3963669,3963919,3964373,3964991,3969829+3960058,3961008,3963642,3963870,3964243,3964630,3969673,3971021_isoform_nonRefSeq"; gene_name "DAPK3"; exon_number "1"; label "isoform_nonRefSeq"	NM_001348	case1
chr19	MinION	exon	3960059	3960104	.	-	.	gene_id "17252"; transcript_id "DAPK3_chr19_3959637,3960104,3961161,3963669,3963919,3964373,3964991,3969829+3960058,3961008,3963642,3963870,3964243,3964630,3969673,3971021_isoform_nonRefSeq"; gene_name "DAPK3"; exon_number "2"; label "isoform_nonRefSeq"	NM_001348	case1
chr19	MinION	exon	3961009	3961161	.	-	.	gene_id "17252"; transcript_id "DAPK3_chr19_3959637,3960104,3961161,3963669,3963919,3964373,3964991,3969829+3960058,3961008,3963642,3963870,3964243,3964630,3969673,3971021_isoform_nonRefSeq"; gene_name "DAPK3"; exon_number "3"; label "isoform_nonRefSeq"	NM_001348	case1
chr19	MinION	exon	3963643	3963669	.	-	.	gene_id "17252"; transcript_id "DAPK3_chr19_3959637,3960104,3961161,3963669,3963919,3964373,3964991,3969829+3960058,3961008,3963642,3963870,3964243,3964630,3969673,3971021_isoform_nonRefSeq"; gene_name "DAPK3"; exon_number "4"; label "isoform_nonRefSeq"	NM_001348	case1
chr19	MinION	exon	3963871	3963919	.	-	.	gene_id "17252"; transcript_id "DAPK3_chr19_3959637,3960104,3961161,3963669,3963919,3964373,3964991,3969829+3960058,3961008,3963642,3963870,3964243,3964630,3969673,3971021_isoform_nonRefSeq"; gene_name "DAPK3"; exon_number "5"; label "isoform_nonRefSeq"	NM_001348	case1
chr19	MinION	exon	3964244	3964373	.	-	.	gene_id "17252"; transcript_id "DAPK3_chr19_3959637,3960104,3961161,3963669,3963919,3964373,3964991,3969829+3960058,3961008,3963642,3963870,3964243,3964630,3969673,3971021_isoform_nonRefSeq"; gene_name "DAPK3"; exon_number "6"; label "isoform_nonRefSeq"	NM_001348	case1
chr19	MinION	exon	3964631	3964991	.	-	.	gene_id "17252"; transcript_id "DAPK3_chr19_3959637,3960104,3961161,3963669,3963919,3964373,3964991,3969829+3960058,3961008,3963642,3963870,3964243,3964630,3969673,3971021_isoform_nonRefSeq"; gene_name "DAPK3"; exon_number "7"; label "isoform_nonRefSeq"	NM_001348	case1
chr19	MinION	exon	3969674	3969829	.	-	.	gene_id "17252"; transcript_id "DAPK3_chr19_3959637,3960104,3961161,3963669,3963919,3964373,3964991,3969829+3960058,3961008,3963642,3963870,3964243,3964630,3969673,3971021_isoform_nonRefSeq"; gene_name "DAPK3"; exon_number "8"; label "isoform_nonRefSeq"	NM_001348	case1
chr19	MinION	exon	3971022	3971139	.	-	.	gene_id "17252"; transcript_id "DAPK3_chr19_3959637,3960104,3961161,3963669,3963919,3964373,3964991,3969829+3960058,3961008,3963642,3963870,3964243,3964630,3969673,3971021_isoform_nonRefSeq"; gene_name "DAPK3"; exon_number "9"; label "isoform_nonRefSeq"	NM_001348	case1
chr14	MinION	transcript	92703809	92748629	.	-	.	gene_id "11837"; transcript_id "LGMN_chr14_92704361,92704707,92709872,92711748,92711955,92712871,92713885,92714451,92716221,92717461,92718844,92732815+92704639,92709671,92711658,92711836,92712804,92713822,92714375,92716135,92717379,92718746,92732648,92748488_isoform_nonRefSeq"; gene_name "LGMN"; label "isoform_nonRefSeq"	NM_005606	case1,case4
chr14	MinION	exon	92703809	92704361	.	-	.	gene_id "11837"; transcript_id "LGMN_chr14_92704361,92704707,92709872,92711748,92711955,92712871,92713885,92714451,92716221,92717461,92718844,92732815+92704639,92709671,92711658,92711836,92712804,92713822,92714375,92716135,92717379,92718746,92732648,92748488_isoform_nonRefSeq"; gene_name "LGMN"; exon_number "1"; label "isoform_nonRefSeq"	NM_005606	case1,case4
chr14	MinION	exon	92704640	92704707	.	-	.	gene_id "11837"; transcript_id "LGMN_chr14_92704361,92704707,92709872,92711748,92711955,92712871,92713885,92714451,92716221,92717461,92718844,92732815+92704639,92709671,92711658,92711836,92712804,92713822,92714375,92716135,92717379,92718746,92732648,92748488_isoform_nonRefSeq"; gene_name "LGMN"; exon_number "2"; label "isoform_nonRefSeq"	NM_005606	case1,case4
chr14	MinION	exon	92709672	92709872	.	-	.	gene_id "11837"; transcript_id "LGMN_chr14_92704361,92704707,92709872,92711748,92711955,92712871,92713885,92714451,92716221,92717461,92718844,92732815+92704639,92709671,92711658,92711836,92712804,92713822,92714375,92716135,92717379,92718746,92732648,92748488_isoform_nonRefSeq"; gene_name "LGMN"; exon_number "3"; label "isoform_nonRefSeq"	NM_005606	case1,case4
chr14	MinION	exon	92711659	92711748	.	-	.	gene_id "11837"; transcript_id "LGMN_chr14_92704361,92704707,92709872,92711748,92711955,92712871,92713885,92714451,92716221,92717461,92718844,92732815+92704639,92709671,92711658,92711836,92712804,92713822,92714375,92716135,92717379,92718746,92732648,92748488_isoform_nonRefSeq"; gene_name "LGMN"; exon_number "4"; label "isoform_nonRefSeq"	NM_005606	case1,case4
chr14	MinION	exon	92711837	92711955	.	-	.	gene_id "11837"; transcript_id "LGMN_chr14_92704361,92704707,92709872,92711748,92711955,92712871,92713885,92714451,92716221,92717461,92718844,92732815+92704639,92709671,92711658,92711836,92712804,92713822,92714375,92716135,92717379,92718746,92732648,92748488_isoform_nonRefSeq"; gene_name "LGMN"; exon_number "5"; label "isoform_nonRefSeq"	NM_005606	case1,case4
chr14	MinION	exon	92712805	92712871	.	-	.	gene_id "11837"; transcript_id "LGMN_chr14_92704361,92704707,92709872,92711748,92711955,92712871,92713885,92714451,92716221,92717461,92718844,92732815+92704639,92709671,92711658,92711836,92712804,92713822,92714375,92716135,92717379,92718746,92732648,92748488_isoform_nonRefSeq"; gene_name "LGMN"; exon_number "6"; label "isoform_nonRefSeq"	NM_005606	case1,case4
chr14	MinION	exon	92713823	92713885	.	-	.	gene_id "11837"; transcript_id "LGMN_chr14_92704361,92704707,92709872,92711748,92711955,92712871,92713885,92714451,92716221,92717461,92718844,92732815+92704639,92709671,92711658,92711836,92712804,92713822,92714375,92716135,92717379,92718746,92732648,92748488_isoform_nonRefSeq"; gene_name "LGMN"; exon_number "7"; label "isoform_nonRefSeq"	NM_005606	case1,case4
chr14	MinION	exon	92714376	92714451	.	-	.	gene_id "11837"; transcript_id "LGMN_chr14_92704361,92704707,92709872,92711748,92711955,92712871,92713885,92714451,92716221,92717461,92718844,92732815+92704639,92709671,92711658,92711836,92712804,92713822,92714375,92716135,92717379,92718746,92732648,92748488_isoform_nonRefSeq"; gene_name "LGMN"; exon_number "8"; label "isoform_nonRefSeq"	NM_005606	case1,case4
chr14	MinION	exon	92716136	92716221	.	-	.	gene_id "11837"; transcript_id "LGMN_chr14_92704361,92704707,92709872,92711748,92711955,92712871,92713885,92714451,92716221,92717461,92718844,92732815+92704639,92709671,92711658,92711836,92712804,92713822,92714375,92716135,92717379,92718746,92732648,92748488_isoform_nonRefSeq"; gene_name "LGMN"; exon_number "9"; label "isoform_nonRefSeq"	NM_005606	case1,case4
chr14	MinION	exon	92717380	92717461	.	-	.	gene_id "11837"; transcript_id "LGMN_chr14_92704361,92704707,92709872,92711748,92711955,92712871,92713885,92714451,92716221,92717461,92718844,92732815+92704639,92709671,92711658,92711836,92712804,92713822,92714375,92716135,92717379,92718746,92732648,92748488_isoform_nonRefSeq"; gene_name "LGMN"; exon_number "10"; label "isoform_nonRefSeq"	NM_005606	case1,case4
chr14	MinION	exon	92718747	92718844	.	-	.	gene_id "11837"; transcript_id "LGMN_chr14_92704361,92704707,92709872,92711748,92711955,92712871,92713885,92714451,92716221,92717461,92718844,92732815+92704639,92709671,92711658,92711836,92712804,92713822,92714375,92716135,92717379,92718746,92732648,92748488_isoform_nonRefSeq"; gene_name "LGMN"; exon_number "11"; label "isoform_nonRefSeq"	NM_005606	case1,case4
chr14	MinION	exon	92732649	92732815	.	-	.	gene_id "11837"; transcript_id "LGMN_chr14_92704361,92704707,92709872,92711748,92711955,92712871,92713885,92714451,92716221,92717461,92718844,92732815+92704639,92709671,92711658,92711836,92712804,92713822,92714375,92716135,92717379,92718746,92732648,92748488_isoform_nonRefSeq"; gene_name "LGMN"; exon_number "12"; label "isoform_nonRefSeq"	NM_005606	case1,case4
chr14	MinION	exon	92748489	92748629	.	-	.	gene_id "11837"; transcript_id "LGMN_chr14_92704361,92704707,92709872,92711748,92711955,92712871,92713885,92714451,92716221,92717461,92718844,92732815+92704639,92709671,92711658,92711836,92712804,92713822,92714375,92716135,92717379,92718746,92732648,92748488_isoform_nonRefSeq"; gene_name "LGMN"; exon_number "13"; label "isoform_nonRefSeq"	NM_005606	case1,case4
chr1	MinION	transcript	109105951	109112766	.	-	.	gene_id "3636"; transcript_id "C1orf194_chr1_109106098,109106659+109106534,109112598_isoform_nonRefSeq"; gene_name "C1orf194"; label "isoform_nonRefSeq"	NM_001122961	case1
chr1	MinION	exon	109105951	109106098	.	-	.	gene_id "3636"; transcript_id "C1orf194_chr1_109106098,109106659+109106534,109112598_isoform_nonRefSeq"; gene_name "C1orf194"; exon_number "1"; label "isoform_nonRefSeq"	NM_001122961	case1
chr1	MinION	exon	109106535	109106659	.	-	.	gene_id "3636"; transcript_id "C1orf194_chr1_109106098,109106659+109106534,109112598_isoform_nonRefSeq"; gene_name "C1orf194"; exon_number "2"; label "isoform_nonRefSeq"	NM_001122961	case1
chr1	MinION	exon	109112599	109112766	.	-	.	gene_id "3636"; transcript_id "C1orf194_chr1_109106098,109106659+109106534,109112598_isoform_nonRefSeq"; gene_name "C1orf194"; exon_number "3"; label "isoform_nonRefSeq"	NM_001122961	case1
chr9	MinION	transcript	94603133	94640308	.	-	.	gene_id "34"; transcript_id "FBP1_chr9_94603572,94605576,94606952,94610061,94617860,94620491+94605456,94606814,94609920,94617767,94620328,94640043_isoform_nonRefSeq"; gene_name "FBP1"; label "isoform_nonRefSeq"	NM_001127628	case1,case6
chr9	MinION	exon	94603133	94603572	.	-	.	gene_id "34"; transcript_id "FBP1_chr9_94603572,94605576,94606952,94610061,94617860,94620491+94605456,94606814,94609920,94617767,94620328,94640043_isoform_nonRefSeq"; gene_name "FBP1"; exon_number "1"; label "isoform_nonRefSeq"	NM_001127628	case1,case6
chr9	MinION	exon	94605457	94605576	.	-	.	gene_id "34"; transcript_id "FBP1_chr9_94603572,94605576,94606952,94610061,94617860,94620491+94605456,94606814,94609920,94617767,94620328,94640043_isoform_nonRefSeq"; gene_name "FBP1"; exon_number "2"; label "isoform_nonRefSeq"	NM_001127628	case1,case6
chr9	MinION	exon	94606815	94606952	.	-	.	gene_id "34"; transcript_id "FBP1_chr9_94603572,94605576,94606952,94610061,94617860,94620491+94605456,94606814,94609920,94617767,94620328,94640043_isoform_nonRefSeq"; gene_name "FBP1"; exon_number "3"; label "isoform_nonRefSeq"	NM_001127628	case1,case6
chr9	MinION	exon	94609921	94610061	.	-	.	gene_id "34"; transcript_id "FBP1_chr9_94603572,94605576,94606952,94610061,94617860,94620491+94605456,94606814,94609920,94617767,94620328,94640043_isoform_nonRefSeq"; gene_name "FBP1"; exon_number "4"; label "isoform_nonRefSeq"	NM_001127628	case1,case6
chr9	MinION	exon	94617768	94617860	.	-	.	gene_id "34"; transcript_id "FBP1_chr9_94603572,94605576,94606952,94610061,94617860,94620491+94605456,94606814,94609920,94617767,94620328,94640043_isoform_nonRefSeq"; gene_name "FBP1"; exon_number "5"; label "isoform_nonRefSeq"	NM_001127628	case1,case6
chr9	MinION	exon	94620329	94620491	.	-	.	gene_id "34"; transcript_id "FBP1_chr9_94603572,94605576,94606952,94610061,94617860,94620491+94605456,94606814,94609920,94617767,94620328,94640043_isoform_nonRefSeq"; gene_name "FBP1"; exon_number "6"; label "isoform_nonRefSeq"	NM_001127628	case1,case6
chr9	MinION	exon	94640044	94640308	.	-	.	gene_id "34"; transcript_id "FBP1_chr9_94603572,94605576,94606952,94610061,94617860,94620491+94605456,94606814,94609920,94617767,94620328,94640043_isoform_nonRefSeq"; gene_name "FBP1"; exon_number "7"; label "isoform_nonRefSeq"	NM_001127628	case1,case6
chr1	MinION	transcript	44631947	44651724	.	+	.	gene_id "10305"; transcript_id "RNF220_chr1_44632208,44632385,44635666,44636162,44644794,44645081,44645276,44645488,44649769,44649957+44632342,44635544,44636029,44644697,44644994,44645220,44645409,44649660,44649882,44650703_isoform_nonRefSeq"; gene_name "RNF220"; label "isoform_nonRefSeq"	NM_001319957	case1,case5,case7
chr1	MinION	exon	44631947	44632208	.	+	.	gene_id "10305"; transcript_id "RNF220_chr1_44632208,44632385,44635666,44636162,44644794,44645081,44645276,44645488,44649769,44649957+44632342,44635544,44636029,44644697,44644994,44645220,44645409,44649660,44649882,44650703_isoform_nonRefSeq"; gene_name "RNF220"; exon_number "1"; label "isoform_nonRefSeq"	NM_001319957	case1,case5,case7
chr1	MinION	exon	44632343	44632385	.	+	.	gene_id "10305"; transcript_id "RNF220_chr1_44632208,44632385,44635666,44636162,44644794,44645081,44645276,44645488,44649769,44649957+44632342,44635544,44636029,44644697,44644994,44645220,44645409,44649660,44649882,44650703_isoform_nonRefSeq"; gene_name "RNF220"; exon_number "2"; label "isoform_nonRefSeq"	NM_001319957	case1,case5,case7
chr1	MinION	exon	44635545	44635666	.	+	.	gene_id "10305"; transcript_id "RNF220_chr1_44632208,44632385,44635666,44636162,44644794,44645081,44645276,44645488,44649769,44649957+44632342,44635544,44636029,44644697,44644994,44645220,44645409,44649660,44649882,44650703_isoform_nonRefSeq"; gene_name "RNF220"; exon_number "3"; label "isoform_nonRefSeq"	NM_001319957	case1,case5,case7
chr1	MinION	exon	44636030	44636162	.	+	.	gene_id "10305"; transcript_id "RNF220_chr1_44632208,44632385,44635666,44636162,44644794,44645081,44645276,44645488,44649769,44649957+44632342,44635544,44636029,44644697,44644994,44645220,44645409,44649660,44649882,44650703_isoform_nonRefSeq"; gene_name "RNF220"; exon_number "4"; label "isoform_nonRefSeq"	NM_001319957	case1,case5,case7
chr1	MinION	exon	44644698	44644794	.	+	.	gene_id "10305"; transcript_id "RNF220_chr1_44632208,44632385,44635666,44636162,44644794,44645081,44645276,44645488,44649769,44649957+44632342,44635544,44636029,44644697,44644994,44645220,44645409,44649660,44649882,44650703_isoform_nonRefSeq"; gene_name "RNF220"; exon_number "5"; label "isoform_nonRefSeq"	NM_001319957	case1,case5,case7
chr1	MinION	exon	44644995	44645081	.	+	.	gene_id "10305"; transcript_id "RNF220_chr1_44632208,44632385,44635666,44636162,44644794,44645081,44645276,44645488,44649769,44649957+44632342,44635544,44636029,44644697,44644994,44645220,44645409,44649660,44649882,44650703_isoform_nonRefSeq"; gene_name "RNF220"; exon_number "6"; label "isoform_nonRefSeq"	NM_001319957	case1,case5,case7
chr1	MinION	exon	44645221	44645276	.	+	.	gene_id "10305"; transcript_id "RNF220_chr1_44632208,44632385,44635666,44636162,44644794,44645081,44645276,44645488,44649769,44649957+44632342,44635544,44636029,44644697,44644994,44645220,44645409,44649660,44649882,44650703_isoform_nonRefSeq"; gene_name "RNF220"; exon_number "7"; label "isoform_nonRefSeq"	NM_001319957	case1,case5,case7
chr1	MinION	exon	44645410	44645488	.	+	.	gene_id "10305"; transcript_id "RNF220_chr1_44632208,44632385,44635666,44636162,44644794,44645081,44645276,44645488,44649769,44649957+44632342,44635544,44636029,44644697,44644994,44645220,44645409,44649660,44649882,44650703_isoform_nonRefSeq"; gene_name "RNF220"; exon_number "8"; label "isoform_nonRefSeq"	NM_001319957	case1,case5,case7
chr1	MinION	exon	44649661	44649769	.	+	.	gene_id "10305"; transcript_id "RNF220_chr1_44632208,44632385,44635666,44636162,44644794,44645081,44645276,44645488,44649769,44649957+44632342,44635544,44636029,44644697,44644994,44645220,44645409,44649660,44649882,44650703_isoform_nonRefSeq"; gene_name "RNF220"; exon_number "9"; label "isoform_nonRefSeq"	NM_001319957	case1,case5,case7
chr1	MinION	exon	44649883	44649957	.	+	.	gene_id "10305"; transcript_id "RNF220_chr1_44632208,44632385,44635666,44636162,44644794,44645081,44645276,44645488,44649769,44649957+44632342,44635544,44636029,44644697,44644994,44645220,44645409,44649660,44649882,44650703_isoform_nonRefSeq"; gene_name "RNF220"; exon_number "10"; label "isoform_nonRefSeq"	NM_001319957	case1,case5,case7
chr1	MinION	exon	44650704	44651724	.	+	.	gene_id "10305"; transcript_id "RNF220_chr1_44632208,44632385,44635666,44636162,44644794,44645081,44645276,44645488,44649769,44649957+44632342,44635544,44636029,44644697,44644994,44645220,44645409,44649660,44649882,44650703_isoform_nonRefSeq"; gene_name "RNF220"; exon_number "11"; label "isoform_nonRefSeq"	NM_001319957	case1,case5,case7
chr13	MinION	transcript	32516900	32538803	.	-	.	gene_id "4145"; transcript_id "N4BP2L2_chr13_32518003,32521449,32522270,32527532,32537027+32521372,32522181,32527407,32535768,32538682_isoform_nonRefSeq"; gene_name "N4BP2L2"; label "isoform_nonRefSeq"	NM_014887	case1
chr13	MinION	exon	32516900	32518003	.	-	.	gene_id "4145"; transcript_id "N4BP2L2_chr13_32518003,32521449,32522270,32527532,32537027+32521372,32522181,32527407,32535768,32538682_isoform_nonRefSeq"; gene_name "N4BP2L2"; exon_number "1"; label "isoform_nonRefSeq"	NM_014887	case1
chr13	MinION	exon	32521373	32521449	.	-	.	gene_id "4145"; transcript_id "N4BP2L2_chr13_32518003,32521449,32522270,32527532,32537027+32521372,32522181,32527407,32535768,32538682_isoform_nonRefSeq"; gene_name "N4BP2L2"; exon_number "2"; label "isoform_nonRefSeq"	NM_014887	case1
chr13	MinION	exon	32522182	32522270	.	-	.	gene_id "4145"; transcript_id "N4BP2L2_chr13_32518003,32521449,32522270,32527532,32537027+32521372,32522181,32527407,32535768,32538682_isoform_nonRefSeq"; gene_name "N4BP2L2"; exon_number "3"; label "isoform_nonRefSeq"	NM_014887	case1
chr13	MinION	exon	32527408	32527532	.	-	.	gene_id "4145"; transcript_id "N4BP2L2_chr13_32518003,32521449,32522270,32527532,32537027+32521372,32522181,32527407,32535768,32538682_isoform_nonRefSeq"; gene_name "N4BP2L2"; exon_number "4"; label "isoform_nonRefSeq"	NM_014887	case1
chr13	MinION	exon	32535769	32537027	.	-	.	gene_id "4145"; transcript_id "N4BP2L2_chr13_32518003,32521449,32522270,32527532,32537027+32521372,32522181,32527407,32535768,32538682_isoform_nonRefSeq"; gene_name "N4BP2L2"; exon_number "5"; label "isoform_nonRefSeq"	NM_014887	case1
chr13	MinION	exon	32538683	32538803	.	-	.	gene_id "4145"; transcript_id "N4BP2L2_chr13_32518003,32521449,32522270,32527532,32537027+32521372,32522181,32527407,32535768,32538682_isoform_nonRefSeq"; gene_name "N4BP2L2"; exon_number "6"; label "isoform_nonRefSeq"	NM_014887	case1
chr19	MinION	transcript	49085432	49108606	.	+	.	gene_id "13721"; transcript_id "SNRNP70_chr19_49085636,49086561,49090353,49090520,49098491,49098704,49101471,49102173,49104735,49107712+49086404,49090290,49090465,49098426,49098641,49101389,49102113,49104633,49107624,49107794_isoform_nonRefSeq"; gene_name "SNRNP70"; label "isoform_nonRefSeq"	NM_003089	case1
chr19	MinION	exon	49085432	49085636	.	+	.	gene_id "13721"; transcript_id "SNRNP70_chr19_49085636,49086561,49090353,49090520,49098491,49098704,49101471,49102173,49104735,49107712+49086404,49090290,49090465,49098426,49098641,49101389,49102113,49104633,49107624,49107794_isoform_nonRefSeq"; gene_name "SNRNP70"; exon_number "1"; label "isoform_nonRefSeq"	NM_003089	case1
chr19	MinION	exon	49086405	49086561	.	+	.	gene_id "13721"; transcript_id "SNRNP70_chr19_49085636,49086561,49090353,49090520,49098491,49098704,49101471,49102173,49104735,49107712+49086404,49090290,49090465,49098426,49098641,49101389,49102113,49104633,49107624,49107794_isoform_nonRefSeq"; gene_name "SNRNP70"; exon_number "2"; label "isoform_nonRefSeq"	NM_003089	case1
chr19	MinION	exon	49090291	49090353	.	+	.	gene_id "13721"; transcript_id "SNRNP70_chr19_49085636,49086561,49090353,49090520,49098491,49098704,49101471,49102173,49104735,49107712+49086404,49090290,49090465,49098426,49098641,49101389,49102113,49104633,49107624,49107794_isoform_nonRefSeq"; gene_name "SNRNP70"; exon_number "3"; label "isoform_nonRefSeq"	NM_003089	case1
chr19	MinION	exon	49090466	49090520	.	+	.	gene_id "13721"; transcript_id "SNRNP70_chr19_49085636,49086561,49090353,49090520,49098491,49098704,49101471,49102173,49104735,49107712+49086404,49090290,49090465,49098426,49098641,49101389,49102113,49104633,49107624,49107794_isoform_nonRefSeq"; gene_name "SNRNP70"; exon_number "4"; label "isoform_nonRefSeq"	NM_003089	case1
chr19	MinION	exon	49098427	49098491	.	+	.	gene_id "13721"; transcript_id "SNRNP70_chr19_49085636,49086561,49090353,49090520,49098491,49098704,49101471,49102173,49104735,49107712+49086404,49090290,49090465,49098426,49098641,49101389,49102113,49104633,49107624,49107794_isoform_nonRefSeq"; gene_name "SNRNP70"; exon_number "5"; label "isoform_nonRefSeq"	NM_003089	case1
chr19	MinION	exon	49098642	49098704	.	+	.	gene_id "13721"; transcript_id "SNRNP70_chr19_49085636,49086561,49090353,49090520,49098491,49098704,49101471,49102173,49104735,49107712+49086404,49090290,49090465,49098426,49098641,49101389,49102113,49104633,49107624,49107794_isoform_nonRefSeq"; gene_name "SNRNP70"; exon_number "6"; label "isoform_nonRefSeq"	NM_003089	case1
chr19	MinION	exon	49101390	49101471	.	+	.	gene_id "13721"; transcript_id "SNRNP70_chr19_49085636,49086561,49090353,49090520,49098491,49098704,49101471,49102173,49104735,49107712+49086404,49090290,49090465,49098426,49098641,49101389,49102113,49104633,49107624,49107794_isoform_nonRefSeq"; gene_name "SNRNP70"; exon_number "7"; label "isoform_nonRefSeq"	NM_003089	case1
chr19	MinION	exon	49102114	49102173	.	+	.	gene_id "13721"; transcript_id "SNRNP70_chr19_49085636,49086561,49090353,49090520,49098491,49098704,49101471,49102173,49104735,49107712+49086404,49090290,49090465,49098426,49098641,49101389,49102113,49104633,49107624,49107794_isoform_nonRefSeq"; gene_name "SNRNP70"; exon_number "8"; label "isoform_nonRefSeq"	NM_003089	case1
chr19	MinION	exon	49104634	49104735	.	+	.	gene_id "13721"; transcript_id "SNRNP70_chr19_49085636,49086561,49090353,49090520,49098491,49098704,49101471,49102173,49104735,49107712+49086404,49090290,49090465,49098426,49098641,49101389,49102113,49104633,49107624,49107794_isoform_nonRefSeq"; gene_name "SNRNP70"; exon_number "9"; label "isoform_nonRefSeq"	NM_003089	case1
chr19	MinION	exon	49107625	49107712	.	+	.	gene_id "13721"; transcript_id "SNRNP70_chr19_49085636,49086561,49090353,49090520,49098491,49098704,49101471,49102173,49104735,49107712+49086404,49090290,49090465,49098426,49098641,49101389,49102113,49104633,49107624,49107794_isoform_nonRefSeq"; gene_name "SNRNP70"; exon_number "10"; label "isoform_nonRefSeq"	NM_003089	case1
chr19	MinION	exon	49107795	49108606	.	+	.	gene_id "13721"; transcript_id "SNRNP70_chr19_49085636,49086561,49090353,49090520,49098491,49098704,49101471,49102173,49104735,49107712+49086404,49090290,49090465,49098426,49098641,49101389,49102113,49104633,49107624,49107794_isoform_nonRefSeq"; gene_name "SNRNP70"; exon_number "11"; label "isoform_nonRefSeq"	NM_003089	case1
chr4	MinION	transcript	70655541	70666977	.	-	.	gene_id "2246"; transcript_id "JCHAIN_chr4_70656539,70657291,70662215,70666514+70657210,70662091,70666426,70666848_isoform_nonRefSeq"; gene_name "JCHAIN"; label "isoform_nonRefSeq"	NM_144646	case1
chr4	MinION	exon	70655541	70656539	.	-	.	gene_id "2246"; transcript_id "JCHAIN_chr4_70656539,70657291,70662215,70666514+70657210,70662091,70666426,70666848_isoform_nonRefSeq"; gene_name "JCHAIN"; exon_number "1"; label "isoform_nonRefSeq"	NM_144646	case1
chr4	MinION	exon	70657211	70657291	.	-	.	gene_id "2246"; transcript_id "JCHAIN_chr4_70656539,70657291,70662215,70666514+70657210,70662091,70666426,70666848_isoform_nonRefSeq"; gene_name "JCHAIN"; exon_number "2"; label "isoform_nonRefSeq"	NM_144646	case1
chr4	MinION	exon	70662092	70662215	.	-	.	gene_id "2246"; transcript_id "JCHAIN_chr4_70656539,70657291,70662215,70666514+70657210,70662091,70666426,70666848_isoform_nonRefSeq"; gene_name "JCHAIN"; exon_number "3"; label "isoform_nonRefSeq"	NM_144646	case1
chr4	MinION	exon	70666427	70666514	.	-	.	gene_id "2246"; transcript_id "JCHAIN_chr4_70656539,70657291,70662215,70666514+70657210,70662091,70666426,70666848_isoform_nonRefSeq"; gene_name "JCHAIN"; exon_number "4"; label "isoform_nonRefSeq"	NM_144646	case1
chr4	MinION	exon	70666849	70666977	.	-	.	gene_id "2246"; transcript_id "JCHAIN_chr4_70656539,70657291,70662215,70666514+70657210,70662091,70666426,70666848_isoform_nonRefSeq"; gene_name "JCHAIN"; exon_number "5"; label "isoform_nonRefSeq"	NM_144646	case1
chr3	MinION	transcript	123612301	123620609	.	-	.	gene_id "17385"; transcript_id "MYLK_chr3_123614349,123618770,123620336+123618638,123620206,123620496_isoform_nonRefSeq"; gene_name "MYLK"; label "isoform_nonRefSeq"	NM_053032	case1,case5
chr3	MinION	exon	123612301	123614349	.	-	.	gene_id "17385"; transcript_id "MYLK_chr3_123614349,123618770,123620336+123618638,123620206,123620496_isoform_nonRefSeq"; gene_name "MYLK"; exon_number "1"; label "isoform_nonRefSeq"	NM_053032	case1,case5
chr3	MinION	exon	123618639	123618770	.	-	.	gene_id "17385"; transcript_id "MYLK_chr3_123614349,123618770,123620336+123618638,123620206,123620496_isoform_nonRefSeq"; gene_name "MYLK"; exon_number "2"; label "isoform_nonRefSeq"	NM_053032	case1,case5
chr3	MinION	exon	123620207	123620336	.	-	.	gene_id "17385"; transcript_id "MYLK_chr3_123614349,123618770,123620336+123618638,123620206,123620496_isoform_nonRefSeq"; gene_name "MYLK"; exon_number "3"; label "isoform_nonRefSeq"	NM_053032	case1,case5
chr3	MinION	exon	123620497	123620609	.	-	.	gene_id "17385"; transcript_id "MYLK_chr3_123614349,123618770,123620336+123618638,123620206,123620496_isoform_nonRefSeq"; gene_name "MYLK"; exon_number "4"; label "isoform_nonRefSeq"	NM_053032	case1,case5
chr17	MinION	transcript	7240142	7242403	.	-	.	gene_id "7812"; transcript_id "GABARAP_chr17_7240919,7241460+7241341,7242240_isoform_nonRefSeq"; gene_name "GABARAP"; label "isoform_nonRefSeq"	NM_007278	case1,case5
chr17	MinION	exon	7240142	7240919	.	-	.	gene_id "7812"; transcript_id "GABARAP_chr17_7240919,7241460+7241341,7242240_isoform_nonRefSeq"; gene_name "GABARAP"; exon_number "1"; label "isoform_nonRefSeq"	NM_007278	case1,case5
chr17	MinION	exon	7241342	7241460	.	-	.	gene_id "7812"; transcript_id "GABARAP_chr17_7240919,7241460+7241341,7242240_isoform_nonRefSeq"; gene_name "GABARAP"; exon_number "2"; label "isoform_nonRefSeq"	NM_007278	case1,case5
chr17	MinION	exon	7242241	7242403	.	-	.	gene_id "7812"; transcript_id "GABARAP_chr17_7240919,7241460+7241341,7242240_isoform_nonRefSeq"; gene_name "GABARAP"; exon_number "3"; label "isoform_nonRefSeq"	NM_007278	case1,case5
chr12	MinION	transcript	26973176	27014384	.	-	.	gene_id "7897"; transcript_id "TM7SF3_chr12_26974227,26975658,26976357,26980646,26982859,26990627,26995408,26996862,26999676,27003390+26975495,26976259,26980565,26982772,26990449,26995236,26996741,26999525,27003235,27014077_isoform_nonRefSeq"; gene_name "TM7SF3"; label "isoform_nonRefSeq"	NM_016551	case1
chr12	MinION	exon	26973176	26974227	.	-	.	gene_id "7897"; transcript_id "TM7SF3_chr12_26974227,26975658,26976357,26980646,26982859,26990627,26995408,26996862,26999676,27003390+26975495,26976259,26980565,26982772,26990449,26995236,26996741,26999525,27003235,27014077_isoform_nonRefSeq"; gene_name "TM7SF3"; exon_number "1"; label "isoform_nonRefSeq"	NM_016551	case1
chr12	MinION	exon	26975496	26975658	.	-	.	gene_id "7897"; transcript_id "TM7SF3_chr12_26974227,26975658,26976357,26980646,26982859,26990627,26995408,26996862,26999676,27003390+26975495,26976259,26980565,26982772,26990449,26995236,26996741,26999525,27003235,27014077_isoform_nonRefSeq"; gene_name "TM7SF3"; exon_number "2"; label "isoform_nonRefSeq"	NM_016551	case1
chr12	MinION	exon	26976260	26976357	.	-	.	gene_id "7897"; transcript_id "TM7SF3_chr12_26974227,26975658,26976357,26980646,26982859,26990627,26995408,26996862,26999676,27003390+26975495,26976259,26980565,26982772,26990449,26995236,26996741,26999525,27003235,27014077_isoform_nonRefSeq"; gene_name "TM7SF3"; exon_number "3"; label "isoform_nonRefSeq"	NM_016551	case1
chr12	MinION	exon	26980566	26980646	.	-	.	gene_id "7897"; transcript_id "TM7SF3_chr12_26974227,26975658,26976357,26980646,26982859,26990627,26995408,26996862,26999676,27003390+26975495,26976259,26980565,26982772,26990449,26995236,26996741,26999525,27003235,27014077_isoform_nonRefSeq"; gene_name "TM7SF3"; exon_number "4"; label "isoform_nonRefSeq"	NM_016551	case1
chr12	MinION	exon	26982773	26982859	.	-	.	gene_id "7897"; transcript_id "TM7SF3_chr12_26974227,26975658,26976357,26980646,26982859,26990627,26995408,26996862,26999676,27003390+26975495,26976259,26980565,26982772,26990449,26995236,26996741,26999525,27003235,27014077_isoform_nonRefSeq"; gene_name "TM7SF3"; exon_number "5"; label "isoform_nonRefSeq"	NM_016551	case1
chr12	MinION	exon	26990450	26990627	.	-	.	gene_id "7897"; transcript_id "TM7SF3_chr12_26974227,26975658,26976357,26980646,26982859,26990627,26995408,26996862,26999676,27003390+26975495,26976259,26980565,26982772,26990449,26995236,26996741,26999525,27003235,27014077_isoform_nonRefSeq"; gene_name "TM7SF3"; exon_number "6"; label "isoform_nonRefSeq"	NM_016551	case1
chr12	MinION	exon	26995237	26995408	.	-	.	gene_id "7897"; transcript_id "TM7SF3_chr12_26974227,26975658,26976357,26980646,26982859,26990627,26995408,26996862,26999676,27003390+26975495,26976259,26980565,26982772,26990449,26995236,26996741,26999525,27003235,27014077_isoform_nonRefSeq"; gene_name "TM7SF3"; exon_number "7"; label "isoform_nonRefSeq"	NM_016551	case1
chr12	MinION	exon	26996742	26996862	.	-	.	gene_id "7897"; transcript_id "TM7SF3_chr12_26974227,26975658,26976357,26980646,26982859,26990627,26995408,26996862,26999676,27003390+26975495,26976259,26980565,26982772,26990449,26995236,26996741,26999525,27003235,27014077_isoform_nonRefSeq"; gene_name "TM7SF3"; exon_number "8"; label "isoform_nonRefSeq"	NM_016551	case1
chr12	MinION	exon	26999526	26999676	.	-	.	gene_id "7897"; transcript_id "TM7SF3_chr12_26974227,26975658,26976357,26980646,26982859,26990627,26995408,26996862,26999676,27003390+26975495,26976259,26980565,26982772,26990449,26995236,26996741,26999525,27003235,27014077_isoform_nonRefSeq"; gene_name "TM7SF3"; exon_number "9"; label "isoform_nonRefSeq"	NM_016551	case1
chr12	MinION	exon	27003236	27003390	.	-	.	gene_id "7897"; transcript_id "TM7SF3_chr12_26974227,26975658,26976357,26980646,26982859,26990627,26995408,26996862,26999676,27003390+26975495,26976259,26980565,26982772,26990449,26995236,26996741,26999525,27003235,27014077_isoform_nonRefSeq"; gene_name "TM7SF3"; exon_number "10"; label "isoform_nonRefSeq"	NM_016551	case1
chr12	MinION	exon	27014078	27014384	.	-	.	gene_id "7897"; transcript_id "TM7SF3_chr12_26974227,26975658,26976357,26980646,26982859,26990627,26995408,26996862,26999676,27003390+26975495,26976259,26980565,26982772,26990449,26995236,26996741,26999525,27003235,27014077_isoform_nonRefSeq"; gene_name "TM7SF3"; exon_number "11"; label "isoform_nonRefSeq"	NM_016551	case1
chr1	MinION	transcript	20742673	20787335	.	-	.	gene_id "13118"; transcript_id "HP1BP3_chr1_20745091,20745656,20747655,20749882,20757256,20765531,20767664,20771073,20773610,20776750,20779911+20745542,20747543,20749722,20757165,20765376,20767583,20770929,20773450,20776596,20779811,20787194_isoform_nonRefSeq"; gene_name "HP1BP3"; label "isoform_nonRefSeq"	NM_016287	case1,case4,case5,case6
chr1	MinION	exon	20742673	20745091	.	-	.	gene_id "13118"; transcript_id "HP1BP3_chr1_20745091,20745656,20747655,20749882,20757256,20765531,20767664,20771073,20773610,20776750,20779911+20745542,20747543,20749722,20757165,20765376,20767583,20770929,20773450,20776596,20779811,20787194_isoform_nonRefSeq"; gene_name "HP1BP3"; exon_number "1"; label "isoform_nonRefSeq"	NM_016287	case1,case4,case5,case6
chr1	MinION	exon	20745543	20745656	.	-	.	gene_id "13118"; transcript_id "HP1BP3_chr1_20745091,20745656,20747655,20749882,20757256,20765531,20767664,20771073,20773610,20776750,20779911+20745542,20747543,20749722,20757165,20765376,20767583,20770929,20773450,20776596,20779811,20787194_isoform_nonRefSeq"; gene_name "HP1BP3"; exon_number "2"; label "isoform_nonRefSeq"	NM_016287	case1,case4,case5,case6
chr1	MinION	exon	20747544	20747655	.	-	.	gene_id "13118"; transcript_id "HP1BP3_chr1_20745091,20745656,20747655,20749882,20757256,20765531,20767664,20771073,20773610,20776750,20779911+20745542,20747543,20749722,20757165,20765376,20767583,20770929,20773450,20776596,20779811,20787194_isoform_nonRefSeq"; gene_name "HP1BP3"; exon_number "3"; label "isoform_nonRefSeq"	NM_016287	case1,case4,case5,case6
chr1	MinION	exon	20749723	20749882	.	-	.	gene_id "13118"; transcript_id "HP1BP3_chr1_20745091,20745656,20747655,20749882,20757256,20765531,20767664,20771073,20773610,20776750,20779911+20745542,20747543,20749722,20757165,20765376,20767583,20770929,20773450,20776596,20779811,20787194_isoform_nonRefSeq"; gene_name "HP1BP3"; exon_number "4"; label "isoform_nonRefSeq"	NM_016287	case1,case4,case5,case6
chr1	MinION	exon	20757166	20757256	.	-	.	gene_id "13118"; transcript_id "HP1BP3_chr1_20745091,20745656,20747655,20749882,20757256,20765531,20767664,20771073,20773610,20776750,20779911+20745542,20747543,20749722,20757165,20765376,20767583,20770929,20773450,20776596,20779811,20787194_isoform_nonRefSeq"; gene_name "HP1BP3"; exon_number "5"; label "isoform_nonRefSeq"	NM_016287	case1,case4,case5,case6
chr1	MinION	exon	20765377	20765531	.	-	.	gene_id "13118"; transcript_id "HP1BP3_chr1_20745091,20745656,20747655,20749882,20757256,20765531,20767664,20771073,20773610,20776750,20779911+20745542,20747543,20749722,20757165,20765376,20767583,20770929,20773450,20776596,20779811,20787194_isoform_nonRefSeq"; gene_name "HP1BP3"; exon_number "6"; label "isoform_nonRefSeq"	NM_016287	case1,case4,case5,case6
chr1	MinION	exon	20767584	20767664	.	-	.	gene_id "13118"; transcript_id "HP1BP3_chr1_20745091,20745656,20747655,20749882,20757256,20765531,20767664,20771073,20773610,20776750,20779911+20745542,20747543,20749722,20757165,20765376,20767583,20770929,20773450,20776596,20779811,20787194_isoform_nonRefSeq"; gene_name "HP1BP3"; exon_number "7"; label "isoform_nonRefSeq"	NM_016287	case1,case4,case5,case6
chr1	MinION	exon	20770930	20771073	.	-	.	gene_id "13118"; transcript_id "HP1BP3_chr1_20745091,20745656,20747655,20749882,20757256,20765531,20767664,20771073,20773610,20776750,20779911+20745542,20747543,20749722,20757165,20765376,20767583,20770929,20773450,20776596,20779811,20787194_isoform_nonRefSeq"; gene_name "HP1BP3"; exon_number "8"; label "isoform_nonRefSeq"	NM_016287	case1,case4,case5,case6
chr1	MinION	exon	20773451	20773610	.	-	.	gene_id "13118"; transcript_id "HP1BP3_chr1_20745091,20745656,20747655,20749882,20757256,20765531,20767664,20771073,20773610,20776750,20779911+20745542,20747543,20749722,20757165,20765376,20767583,20770929,20773450,20776596,20779811,20787194_isoform_nonRefSeq"; gene_name "HP1BP3"; exon_number "9"; label "isoform_nonRefSeq"	NM_016287	case1,case4,case5,case6
chr1	MinION	exon	20776597	20776750	.	-	.	gene_id "13118"; transcript_id "HP1BP3_chr1_20745091,20745656,20747655,20749882,20757256,20765531,20767664,20771073,20773610,20776750,20779911+20745542,20747543,20749722,20757165,20765376,20767583,20770929,20773450,20776596,20779811,20787194_isoform_nonRefSeq"; gene_name "HP1BP3"; exon_number "10"; label "isoform_nonRefSeq"	NM_016287	case1,case4,case5,case6
chr1	MinION	exon	20779812	20779911	.	-	.	gene_id "13118"; transcript_id "HP1BP3_chr1_20745091,20745656,20747655,20749882,20757256,20765531,20767664,20771073,20773610,20776750,20779911+20745542,20747543,20749722,20757165,20765376,20767583,20770929,20773450,20776596,20779811,20787194_isoform_nonRefSeq"; gene_name "HP1BP3"; exon_number "11"; label "isoform_nonRefSeq"	NM_016287	case1,case4,case5,case6
chr1	MinION	exon	20787195	20787335	.	-	.	gene_id "13118"; transcript_id "HP1BP3_chr1_20745091,20745656,20747655,20749882,20757256,20765531,20767664,20771073,20773610,20776750,20779911+20745542,20747543,20749722,20757165,20765376,20767583,20770929,20773450,20776596,20779811,20787194_isoform_nonRefSeq"; gene_name "HP1BP3"; exon_number "12"; label "isoform_nonRefSeq"	NM_016287	case1,case4,case5,case6
chr5	MinION	transcript	151101105	151157812	.	-	.	gene_id "12732"; transcript_id "ANXA6_chr5_151101507,151103692,151105303,151108550,151109846,151117180,151117837,151119390,151122260,151123011,151124367,151126480,151128239,151129529,151131289,151132571,151133187,151134483,151136335,151137321,151138791,151139447,151140243,151147926+151103569,151105244,151108454,151109752,151117126,151117757,151119299,151122146,151122916,151124285,151126401,151128…	NM_001155	case1,case5,case6
chr5	MinION	exon	151101105	151101507	.	-	.	gene_id "12732"; transcript_id "ANXA6_chr5_151101507,151103692,151105303,151108550,151109846,151117180,151117837,151119390,151122260,151123011,151124367,151126480,151128239,151129529,151131289,151132571,151133187,151134483,151136335,151137321,151138791,151139447,151140243,151147926+151103569,151105244,151108454,151109752,151117126,151117757,151119299,151122146,151122916,151124285,151126401,151128…	NM_001155	case1,case5,case6
chr5	MinION	exon	151103570	151103692	.	-	.	gene_id "12732"; transcript_id "ANXA6_chr5_151101507,151103692,151105303,151108550,151109846,151117180,151117837,151119390,151122260,151123011,151124367,151126480,151128239,151129529,151131289,151132571,151133187,151134483,151136335,151137321,151138791,151139447,151140243,151147926+151103569,151105244,151108454,151109752,151117126,151117757,151119299,151122146,151122916,151124285,151126401,151128…	NM_001155	case1,case5,case6
chr5	MinION	exon	151105245	151105303	.	-	.	gene_id "12732"; transcript_id "ANXA6_chr5_151101507,151103692,151105303,151108550,151109846,151117180,151117837,151119390,151122260,151123011,151124367,151126480,151128239,151129529,151131289,151132571,151133187,151134483,151136335,151137321,151138791,151139447,151140243,151147926+151103569,151105244,151108454,151109752,151117126,151117757,151119299,151122146,151122916,151124285,151126401,151128…	NM_001155	case1,case5,case6
chr5	MinION	exon	151108455	151108550	.	-	.	gene_id "12732"; transcript_id "ANXA6_chr5_151101507,151103692,151105303,151108550,151109846,151117180,151117837,151119390,151122260,151123011,151124367,151126480,151128239,151129529,151131289,151132571,151133187,151134483,151136335,151137321,151138791,151139447,151140243,151147926+151103569,151105244,151108454,151109752,151117126,151117757,151119299,151122146,151122916,151124285,151126401,151128…	NM_001155	case1,case5,case6
chr5	MinION	exon	151109753	151109846	.	-	.	gene_id "12732"; transcript_id "ANXA6_chr5_151101507,151103692,151105303,151108550,151109846,151117180,151117837,151119390,151122260,151123011,151124367,151126480,151128239,151129529,151131289,151132571,151133187,151134483,151136335,151137321,151138791,151139447,151140243,151147926+151103569,151105244,151108454,151109752,151117126,151117757,151119299,151122146,151122916,151124285,151126401,151128…	NM_001155	case1,case5,case6
chr5	MinION	exon	151117127	151117180	.	-	.	gene_id "12732"; transcript_id "ANXA6_chr5_151101507,151103692,151105303,151108550,151109846,151117180,151117837,151119390,151122260,151123011,151124367,151126480,151128239,151129529,151131289,151132571,151133187,151134483,151136335,151137321,151138791,151139447,151140243,151147926+151103569,151105244,151108454,151109752,151117126,151117757,151119299,151122146,151122916,151124285,151126401,151128…	NM_001155	case1,case5,case6
chr5	MinION	exon	151117758	151117837	.	-	.	gene_id "12732"; transcript_id "ANXA6_chr5_151101507,151103692,151105303,151108550,151109846,151117180,151117837,151119390,151122260,151123011,151124367,151126480,151128239,151129529,151131289,151132571,151133187,151134483,151136335,151137321,151138791,151139447,151140243,151147926+151103569,151105244,151108454,151109752,151117126,151117757,151119299,151122146,151122916,151124285,151126401,151128…	NM_001155	case1,case5,case6
chr5	MinION	exon	151119300	151119390	.	-	.	gene_id "12732"; transcript_id "ANXA6_chr5_151101507,151103692,151105303,151108550,151109846,151117180,151117837,151119390,151122260,151123011,151124367,151126480,151128239,151129529,151131289,151132571,151133187,151134483,151136335,151137321,151138791,151139447,151140243,151147926+151103569,151105244,151108454,151109752,151117126,151117757,151119299,151122146,151122916,151124285,151126401,151128…	NM_001155	case1,case5,case6
chr5	MinION	exon	151122147	151122260	.	-	.	gene_id "12732"; transcript_id "ANXA6_chr5_151101507,151103692,151105303,151108550,151109846,151117180,151117837,151119390,151122260,151123011,151124367,151126480,151128239,151129529,151131289,151132571,151133187,151134483,151136335,151137321,151138791,151139447,151140243,151147926+151103569,151105244,151108454,151109752,151117126,151117757,151119299,151122146,151122916,151124285,151126401,151128…	NM_001155	case1,case5,case6
chr5	MinION	exon	151122917	151123011	.	-	.	gene_id "12732"; transcript_id "ANXA6_chr5_151101507,151103692,151105303,151108550,151109846,151117180,151117837,151119390,151122260,151123011,151124367,151126480,151128239,151129529,151131289,151132571,151133187,151134483,151136335,151137321,151138791,151139447,151140243,151147926+151103569,151105244,151108454,151109752,151117126,151117757,151119299,151122146,151122916,151124285,151126401,151128…	NM_001155	case1,case5,case6
chr5	MinION	exon	151124286	151124367	.	-	.	gene_id "12732"; transcript_id "ANXA6_chr5_151101507,151103692,151105303,151108550,151109846,151117180,151117837,151119390,151122260,151123011,151124367,151126480,151128239,151129529,151131289,151132571,151133187,151134483,151136335,151137321,151138791,151139447,151140243,151147926+151103569,151105244,151108454,151109752,151117126,151117757,151119299,151122146,151122916,151124285,151126401,151128…	NM_001155	case1,case5,case6
chr5	MinION	exon	151126402	151126480	.	-	.	gene_id "12732"; transcript_id "ANXA6_chr5_151101507,151103692,151105303,151108550,151109846,151117180,151117837,151119390,151122260,151123011,151124367,151126480,151128239,151129529,151131289,151132571,151133187,151134483,151136335,151137321,151138791,151139447,151140243,151147926+151103569,151105244,151108454,151109752,151117126,151117757,151119299,151122146,151122916,151124285,151126401,151128…	NM_001155	case1,case5,case6
chr5	MinION	exon	151128181	151128239	.	-	.	gene_id "12732"; transcript_id "ANXA6_chr5_151101507,151103692,151105303,151108550,151109846,151117180,151117837,151119390,151122260,151123011,151124367,151126480,151128239,151129529,151131289,151132571,151133187,151134483,151136335,151137321,151138791,151139447,151140243,151147926+151103569,151105244,151108454,151109752,151117126,151117757,151119299,151122146,151122916,151124285,151126401,151128…	NM_001155	case1,case5,case6
chr5	MinION	exon	151129407	151129529	.	-	.	gene_id "12732"; transcript_id "ANXA6_chr5_151101507,151103692,151105303,151108550,151109846,151117180,151117837,151119390,151122260,151123011,151124367,151126480,151128239,151129529,151131289,151132571,151133187,151134483,151136335,151137321,151138791,151139447,151140243,151147926+151103569,151105244,151108454,151109752,151117126,151117757,151119299,151122146,151122916,151124285,151126401,151128…	NM_001155	case1,case5,case6
chr5	MinION	exon	151131231	151131289	.	-	.	gene_id "12732"; transcript_id "ANXA6_chr5_151101507,151103692,151105303,151108550,151109846,151117180,151117837,151119390,151122260,151123011,151124367,151126480,151128239,151129529,151131289,151132571,151133187,151134483,151136335,151137321,151138791,151139447,151140243,151147926+151103569,151105244,151108454,151109752,151117126,151117757,151119299,151122146,151122916,151124285,151126401,151128…	NM_001155	case1,case5,case6
chr5	MinION	exon	151132476	151132571	.	-	.	gene_id "12732"; transcript_id "ANXA6_chr5_151101507,151103692,151105303,151108550,151109846,151117180,151117837,151119390,151122260,151123011,151124367,151126480,151128239,151129529,151131289,151132571,151133187,151134483,151136335,151137321,151138791,151139447,151140243,151147926+151103569,151105244,151108454,151109752,151117126,151117757,151119299,151122146,151122916,151124285,151126401,151128…	NM_001155	case1,case5,case6
chr5	MinION	exon	151133094	151133187	.	-	.	gene_id "12732"; transcript_id "ANXA6_chr5_151101507,151103692,151105303,151108550,151109846,151117180,151117837,151119390,151122260,151123011,151124367,151126480,151128239,151129529,151131289,151132571,151133187,151134483,151136335,151137321,151138791,151139447,151140243,151147926+151103569,151105244,151108454,151109752,151117126,151117757,151119299,151122146,151122916,151124285,151126401,151128…	NM_001155	case1,case5,case6
chr5	MinION	exon	151134427	151134483	.	-	.	gene_id "12732"; transcript_id "ANXA6_chr5_151101507,151103692,151105303,151108550,151109846,151117180,151117837,151119390,151122260,151123011,151124367,151126480,151128239,151129529,151131289,151132571,151133187,151134483,151136335,151137321,151138791,151139447,151140243,151147926+151103569,151105244,151108454,151109752,151117126,151117757,151119299,151122146,151122916,151124285,151126401,151128…	NM_001155	case1,case5,case6
chr5	MinION	exon	151136256	151136335	.	-	.	gene_id "12732"; transcript_id "ANXA6_chr5_151101507,151103692,151105303,151108550,151109846,151117180,151117837,151119390,151122260,151123011,151124367,151126480,151128239,151129529,151131289,151132571,151133187,151134483,151136335,151137321,151138791,151139447,151140243,151147926+151103569,151105244,151108454,151109752,151117126,151117757,151119299,151122146,151122916,151124285,151126401,151128…	NM_001155	case1,case5,case6
chr5	MinION	exon	151137231	151137321	.	-	.	gene_id "12732"; transcript_id "ANXA6_chr5_151101507,151103692,151105303,151108550,151109846,151117180,151117837,151119390,151122260,151123011,151124367,151126480,151128239,151129529,151131289,151132571,151133187,151134483,151136335,151137321,151138791,151139447,151140243,151147926+151103569,151105244,151108454,151109752,151117126,151117757,151119299,151122146,151122916,151124285,151126401,151128…	NM_001155	case1,case5,case6
chr5	MinION	exon	151138678	151138791	.	-	.	gene_id "12732"; transcript_id "ANXA6_chr5_151101507,151103692,151105303,151108550,151109846,151117180,151117837,151119390,151122260,151123011,151124367,151126480,151128239,151129529,151131289,151132571,151133187,151134483,151136335,151137321,151138791,151139447,151140243,151147926+151103569,151105244,151108454,151109752,151117126,151117757,151119299,151122146,151122916,151124285,151126401,151128…	NM_001155	case1,case5,case6
chr5	MinION	exon	151139353	151139447	.	-	.	gene_id "12732"; transcript_id "ANXA6_chr5_151101507,151103692,151105303,151108550,151109846,151117180,151117837,151119390,151122260,151123011,151124367,151126480,151128239,151129529,151131289,151132571,151133187,151134483,151136335,151137321,151138791,151139447,151140243,151147926+151103569,151105244,151108454,151109752,151117126,151117757,151119299,151122146,151122916,151124285,151126401,151128…	NM_001155	case1,case5,case6
chr5	MinION	exon	151140153	151140243	.	-	.	gene_id "12732"; transcript_id "ANXA6_chr5_151101507,151103692,151105303,151108550,151109846,151117180,151117837,151119390,151122260,151123011,151124367,151126480,151128239,151129529,151131289,151132571,151133187,151134483,151136335,151137321,151138791,151139447,151140243,151147926+151103569,151105244,151108454,151109752,151117126,151117757,151119299,151122146,151122916,151124285,151126401,151128…	NM_001155	case1,case5,case6
chr5	MinION	exon	151147884	151147926	.	-	.	gene_id "12732"; transcript_id "ANXA6_chr5_151101507,151103692,151105303,151108550,151109846,151117180,151117837,151119390,151122260,151123011,151124367,151126480,151128239,151129529,151131289,151132571,151133187,151134483,151136335,151137321,151138791,151139447,151140243,151147926+151103569,151105244,151108454,151109752,151117126,151117757,151119299,151122146,151122916,151124285,151126401,151128…	NM_001155	case1,case5,case6
chr5	MinION	exon	151157680	151157812	.	-	.	gene_id "12732"; transcript_id "ANXA6_chr5_151101507,151103692,151105303,151108550,151109846,151117180,151117837,151119390,151122260,151123011,151124367,151126480,151128239,151129529,151131289,151132571,151133187,151134483,151136335,151137321,151138791,151139447,151140243,151147926+151103569,151105244,151108454,151109752,151117126,151117757,151119299,151122146,151122916,151124285,151126401,151128…	NM_001155	case1,case5,case6
chr16	MinION	transcript	85098361	85112482	.	-	.	gene_id "10598"; transcript_id "FAM92B_chr16_85098681,85100240,85102327,85105437,85107947,85108099,85110460+85100138,85102213,85105326,85107845,85108030,85110225,85112332_isoform_nonRefSeq"; gene_name "FAM92B"; label "isoform_nonRefSeq"	NM_198491	case1
chr16	MinION	exon	85098361	85098681	.	-	.	gene_id "10598"; transcript_id "FAM92B_chr16_85098681,85100240,85102327,85105437,85107947,85108099,85110460+85100138,85102213,85105326,85107845,85108030,85110225,85112332_isoform_nonRefSeq"; gene_name "FAM92B"; exon_number "1"; label "isoform_nonRefSeq"	NM_198491	case1
chr16	MinION	exon	85100139	85100240	.	-	.	gene_id "10598"; transcript_id "FAM92B_chr16_85098681,85100240,85102327,85105437,85107947,85108099,85110460+85100138,85102213,85105326,85107845,85108030,85110225,85112332_isoform_nonRefSeq"; gene_name "FAM92B"; exon_number "2"; label "isoform_nonRefSeq"	NM_198491	case1
chr16	MinION	exon	85102214	85102327	.	-	.	gene_id "10598"; transcript_id "FAM92B_chr16_85098681,85100240,85102327,85105437,85107947,85108099,85110460+85100138,85102213,85105326,85107845,85108030,85110225,85112332_isoform_nonRefSeq"; gene_name "FAM92B"; exon_number "3"; label "isoform_nonRefSeq"	NM_198491	case1
chr16	MinION	exon	85105327	85105437	.	-	.	gene_id "10598"; transcript_id "FAM92B_chr16_85098681,85100240,85102327,85105437,85107947,85108099,85110460+85100138,85102213,85105326,85107845,85108030,85110225,85112332_isoform_nonRefSeq"; gene_name "FAM92B"; exon_number "4"; label "isoform_nonRefSeq"	NM_198491	case1
chr16	MinION	exon	85107846	85107947	.	-	.	gene_id "10598"; transcript_id "FAM92B_chr16_85098681,85100240,85102327,85105437,85107947,85108099,85110460+85100138,85102213,85105326,85107845,85108030,85110225,85112332_isoform_nonRefSeq"; gene_name "FAM92B"; exon_number "5"; label "isoform_nonRefSeq"	NM_198491	case1
chr16	MinION	exon	85108031	85108099	.	-	.	gene_id "10598"; transcript_id "FAM92B_chr16_85098681,85100240,85102327,85105437,85107947,85108099,85110460+85100138,85102213,85105326,85107845,85108030,85110225,85112332_isoform_nonRefSeq"; gene_name "FAM92B"; exon_number "6"; label "isoform_nonRefSeq"	NM_198491	case1
chr16	MinION	exon	85110226	85110460	.	-	.	gene_id "10598"; transcript_id "FAM92B_chr16_85098681,85100240,85102327,85105437,85107947,85108099,85110460+85100138,85102213,85105326,85107845,85108030,85110225,85112332_isoform_nonRefSeq"; gene_name "FAM92B"; exon_number "7"; label "isoform_nonRefSeq"	NM_198491	case1
chr16	MinION	exon	85112333	85112482	.	-	.	gene_id "10598"; transcript_id "FAM92B_chr16_85098681,85100240,85102327,85105437,85107947,85108099,85110460+85100138,85102213,85105326,85107845,85108030,85110225,85112332_isoform_nonRefSeq"; gene_name "FAM92B"; exon_number "8"; label "isoform_nonRefSeq"	NM_198491	case1
chr2	MinION	transcript	264926	278283	.	+	.	gene_id "17771"; transcript_id "ACP1_chr2_265007,271939,272065,272305,275201,277085+271865,272036,272191,275139,276979,277226_isoform_nonRefSeq"; gene_name "ACP1"; label "isoform_nonRefSeq"	NM_007099	case1,case6
chr2	MinION	exon	264926	265007	.	+	.	gene_id "17771"; transcript_id "ACP1_chr2_265007,271939,272065,272305,275201,277085+271865,272036,272191,275139,276979,277226_isoform_nonRefSeq"; gene_name "ACP1"; exon_number "1"; label "isoform_nonRefSeq"	NM_007099	case1,case6
chr2	MinION	exon	271866	271939	.	+	.	gene_id "17771"; transcript_id "ACP1_chr2_265007,271939,272065,272305,275201,277085+271865,272036,272191,275139,276979,277226_isoform_nonRefSeq"; gene_name "ACP1"; exon_number "2"; label "isoform_nonRefSeq"	NM_007099	case1,case6
chr2	MinION	exon	272037	272065	.	+	.	gene_id "17771"; transcript_id "ACP1_chr2_265007,271939,272065,272305,275201,277085+271865,272036,272191,275139,276979,277226_isoform_nonRefSeq"; gene_name "ACP1"; exon_number "3"; label "isoform_nonRefSeq"	NM_007099	case1,case6
chr2	MinION	exon	272192	272305	.	+	.	gene_id "17771"; transcript_id "ACP1_chr2_265007,271939,272065,272305,275201,277085+271865,272036,272191,275139,276979,277226_isoform_nonRefSeq"; gene_name "ACP1"; exon_number "4"; label "isoform_nonRefSeq"	NM_007099	case1,case6
chr2	MinION	exon	275140	275201	.	+	.	gene_id "17771"; transcript_id "ACP1_chr2_265007,271939,272065,272305,275201,277085+271865,272036,272191,275139,276979,277226_isoform_nonRefSeq"; gene_name "ACP1"; exon_number "5"; label "isoform_nonRefSeq"	NM_007099	case1,case6
chr2	MinION	exon	276980	277085	.	+	.	gene_id "17771"; transcript_id "ACP1_chr2_265007,271939,272065,272305,275201,277085+271865,272036,272191,275139,276979,277226_isoform_nonRefSeq"; gene_name "ACP1"; exon_number "6"; label "isoform_nonRefSeq"	NM_007099	case1,case6
chr2	MinION	exon	277227	278283	.	+	.	gene_id "17771"; transcript_id "ACP1_chr2_265007,271939,272065,272305,275201,277085+271865,272036,272191,275139,276979,277226_isoform_nonRefSeq"; gene_name "ACP1"; exon_number "7"; label "isoform_nonRefSeq"	NM_007099	case1,case6
chr1	MinION	transcript	35176380	35193145	.	-	.	gene_id "9694"; transcript_id "SFPQ_chr1_35176474,35177399,35178036,35187122,35187251,35188090,35189087,35189382,35190593,35190995,35191529+35177318,35177988,35187000,35187202,35187972,35189002,35189185,35190497,35190693,35191340,35192221_isoform_nonRefSeq"; gene_name "SFPQ"; label "isoform_nonRefSeq"	NM_005066	case1,case2
chr1	MinION	exon	35176380	35176474	.	-	.	gene_id "9694"; transcript_id "SFPQ_chr1_35176474,35177399,35178036,35187122,35187251,35188090,35189087,35189382,35190593,35190995,35191529+35177318,35177988,35187000,35187202,35187972,35189002,35189185,35190497,35190693,35191340,35192221_isoform_nonRefSeq"; gene_name "SFPQ"; exon_number "1"; label "isoform_nonRefSeq"	NM_005066	case1,case2
chr1	MinION	exon	35177319	35177399	.	-	.	gene_id "9694"; transcript_id "SFPQ_chr1_35176474,35177399,35178036,35187122,35187251,35188090,35189087,35189382,35190593,35190995,35191529+35177318,35177988,35187000,35187202,35187972,35189002,35189185,35190497,35190693,35191340,35192221_isoform_nonRefSeq"; gene_name "SFPQ"; exon_number "2"; label "isoform_nonRefSeq"	NM_005066	case1,case2
chr1	MinION	exon	35177989	35178036	.	-	.	gene_id "9694"; transcript_id "SFPQ_chr1_35176474,35177399,35178036,35187122,35187251,35188090,35189087,35189382,35190593,35190995,35191529+35177318,35177988,35187000,35187202,35187972,35189002,35189185,35190497,35190693,35191340,35192221_isoform_nonRefSeq"; gene_name "SFPQ"; exon_number "3"; label "isoform_nonRefSeq"	NM_005066	case1,case2
chr1	MinION	exon	35187001	35187122	.	-	.	gene_id "9694"; transcript_id "SFPQ_chr1_35176474,35177399,35178036,35187122,35187251,35188090,35189087,35189382,35190593,35190995,35191529+35177318,35177988,35187000,35187202,35187972,35189002,35189185,35190497,35190693,35191340,35192221_isoform_nonRefSeq"; gene_name "SFPQ"; exon_number "4"; label "isoform_nonRefSeq"	NM_005066	case1,case2
chr1	MinION	exon	35187203	35187251	.	-	.	gene_id "9694"; transcript_id "SFPQ_chr1_35176474,35177399,35178036,35187122,35187251,35188090,35189087,35189382,35190593,35190995,35191529+35177318,35177988,35187000,35187202,35187972,35189002,35189185,35190497,35190693,35191340,35192221_isoform_nonRefSeq"; gene_name "SFPQ"; exon_number "5"; label "isoform_nonRefSeq"	NM_005066	case1,case2
chr1	MinION	exon	35187973	35188090	.	-	.	gene_id "9694"; transcript_id "SFPQ_chr1_35176474,35177399,35178036,35187122,35187251,35188090,35189087,35189382,35190593,35190995,35191529+35177318,35177988,35187000,35187202,35187972,35189002,35189185,35190497,35190693,35191340,35192221_isoform_nonRefSeq"; gene_name "SFPQ"; exon_number "6"; label "isoform_nonRefSeq"	NM_005066	case1,case2
chr1	MinION	exon	35189003	35189087	.	-	.	gene_id "9694"; transcript_id "SFPQ_chr1_35176474,35177399,35178036,35187122,35187251,35188090,35189087,35189382,35190593,35190995,35191529+35177318,35177988,35187000,35187202,35187972,35189002,35189185,35190497,35190693,35191340,35192221_isoform_nonRefSeq"; gene_name "SFPQ"; exon_number "7"; label "isoform_nonRefSeq"	NM_005066	case1,case2
chr1	MinION	exon	35189186	35189382	.	-	.	gene_id "9694"; transcript_id "SFPQ_chr1_35176474,35177399,35178036,35187122,35187251,35188090,35189087,35189382,35190593,35190995,35191529+35177318,35177988,35187000,35187202,35187972,35189002,35189185,35190497,35190693,35191340,35192221_isoform_nonRefSeq"; gene_name "SFPQ"; exon_number "8"; label "isoform_nonRefSeq"	NM_005066	case1,case2
chr1	MinION	exon	35190498	35190593	.	-	.	gene_id "9694"; transcript_id "SFPQ_chr1_35176474,35177399,35178036,35187122,35187251,35188090,35189087,35189382,35190593,35190995,35191529+35177318,35177988,35187000,35187202,35187972,35189002,35189185,35190497,35190693,35191340,35192221_isoform_nonRefSeq"; gene_name "SFPQ"; exon_number "9"; label "isoform_nonRefSeq"	NM_005066	case1,case2
chr1	MinION	exon	35190694	35190995	.	-	.	gene_id "9694"; transcript_id "SFPQ_chr1_35176474,35177399,35178036,35187122,35187251,35188090,35189087,35189382,35190593,35190995,35191529+35177318,35177988,35187000,35187202,35187972,35189002,35189185,35190497,35190693,35191340,35192221_isoform_nonRefSeq"; gene_name "SFPQ"; exon_number "10"; label "isoform_nonRefSeq"	NM_005066	case1,case2
chr1	MinION	exon	35191341	35191529	.	-	.	gene_id "9694"; transcript_id "SFPQ_chr1_35176474,35177399,35178036,35187122,35187251,35188090,35189087,35189382,35190593,35190995,35191529+35177318,35177988,35187000,35187202,35187972,35189002,35189185,35190497,35190693,35191340,35192221_isoform_nonRefSeq"; gene_name "SFPQ"; exon_number "11"; label "isoform_nonRefSeq"	NM_005066	case1,case2
chr1	MinION	exon	35192222	35193145	.	-	.	gene_id "9694"; transcript_id "SFPQ_chr1_35176474,35177399,35178036,35187122,35187251,35188090,35189087,35189382,35190593,35190995,35191529+35177318,35177988,35187000,35187202,35187972,35189002,35189185,35190497,35190693,35191340,35192221_isoform_nonRefSeq"; gene_name "SFPQ"; exon_number "12"; label "isoform_nonRefSeq"	NM_005066	case1,case2
chr16	MinION	transcript	22814161	22916335	.	+	.	gene_id "6750"; transcript_id "HS3ST2_chr16_22815095,22854781+22854663,22914943_isoform_nonRefSeq"; gene_name "HS3ST2"; label "isoform_nonRefSeq"	NM_006043	case1
chr16	MinION	exon	22814161	22815095	.	+	.	gene_id "6750"; transcript_id "HS3ST2_chr16_22815095,22854781+22854663,22914943_isoform_nonRefSeq"; gene_name "HS3ST2"; exon_number "1"; label "isoform_nonRefSeq"	NM_006043	case1
chr16	MinION	exon	22854664	22854781	.	+	.	gene_id "6750"; transcript_id "HS3ST2_chr16_22815095,22854781+22854663,22914943_isoform_nonRefSeq"; gene_name "HS3ST2"; exon_number "2"; label "isoform_nonRefSeq"	NM_006043	case1
chr16	MinION	exon	22914944	22916335	.	+	.	gene_id "6750"; transcript_id "HS3ST2_chr16_22815095,22854781+22854663,22914943_isoform_nonRefSeq"; gene_name "HS3ST2"; exon_number "3"; label "isoform_nonRefSeq"	NM_006043	case1
chr5	MinION	transcript	150401639	150412758	.	-	.	gene_id "1197"; transcript_id "CD74_chr5_150402020,150402625,150404767,150405180,150406321,150406960,150407324+150402562,150404679,150405084,150406258,150406880,150407151,150412624_isoform_nonRefSeq"; gene_name "CD74"; label "isoform_nonRefSeq"	NM_004355	case1,case6
chr5	MinION	exon	150401639	150402020	.	-	.	gene_id "1197"; transcript_id "CD74_chr5_150402020,150402625,150404767,150405180,150406321,150406960,150407324+150402562,150404679,150405084,150406258,150406880,150407151,150412624_isoform_nonRefSeq"; gene_name "CD74"; exon_number "1"; label "isoform_nonRefSeq"	NM_004355	case1,case6
chr5	MinION	exon	150402563	150402625	.	-	.	gene_id "1197"; transcript_id "CD74_chr5_150402020,150402625,150404767,150405180,150406321,150406960,150407324+150402562,150404679,150405084,150406258,150406880,150407151,150412624_isoform_nonRefSeq"; gene_name "CD74"; exon_number "2"; label "isoform_nonRefSeq"	NM_004355	case1,case6
chr5	MinION	exon	150404680	150404767	.	-	.	gene_id "1197"; transcript_id "CD74_chr5_150402020,150402625,150404767,150405180,150406321,150406960,150407324+150402562,150404679,150405084,150406258,150406880,150407151,150412624_isoform_nonRefSeq"; gene_name "CD74"; exon_number "3"; label "isoform_nonRefSeq"	NM_004355	case1,case6
chr5	MinION	exon	150405085	150405180	.	-	.	gene_id "1197"; transcript_id "CD74_chr5_150402020,150402625,150404767,150405180,150406321,150406960,150407324+150402562,150404679,150405084,150406258,150406880,150407151,150412624_isoform_nonRefSeq"; gene_name "CD74"; exon_number "4"; label "isoform_nonRefSeq"	NM_004355	case1,case6
chr5	MinION	exon	150406259	150406321	.	-	.	gene_id "1197"; transcript_id "CD74_chr5_150402020,150402625,150404767,150405180,150406321,150406960,150407324+150402562,150404679,150405084,150406258,150406880,150407151,150412624_isoform_nonRefSeq"; gene_name "CD74"; exon_number "5"; label "isoform_nonRefSeq"	NM_004355	case1,case6
chr5	MinION	exon	150406881	150406960	.	-	.	gene_id "1197"; transcript_id "CD74_chr5_150402020,150402625,150404767,150405180,150406321,150406960,150407324+150402562,150404679,150405084,150406258,150406880,150407151,150412624_isoform_nonRefSeq"; gene_name "CD74"; exon_number "6"; label "isoform_nonRefSeq"	NM_004355	case1,case6
chr5	MinION	exon	150407152	150407324	.	-	.	gene_id "1197"; transcript_id "CD74_chr5_150402020,150402625,150404767,150405180,150406321,150406960,150407324+150402562,150404679,150405084,150406258,150406880,150407151,150412624_isoform_nonRefSeq"; gene_name "CD74"; exon_number "7"; label "isoform_nonRefSeq"	NM_004355	case1,case6
chr5	MinION	exon	150412625	150412758	.	-	.	gene_id "1197"; transcript_id "CD74_chr5_150402020,150402625,150404767,150405180,150406321,150406960,150407324+150402562,150404679,150405084,150406258,150406880,150407151,150412624_isoform_nonRefSeq"; gene_name "CD74"; exon_number "8"; label "isoform_nonRefSeq"	NM_004355	case1,case6
chr15	MinION	transcript	45433288	45441878	.	+	.	gene_id "18124"; transcript_id "C15orf48_chr15_45434150+45441780_isoform_nonRefSeq"; gene_name "C15orf48"; label "isoform_nonRefSeq"	NM_032413	case1
chr15	MinION	exon	45433288	45434150	.	+	.	gene_id "18124"; transcript_id "C15orf48_chr15_45434150+45441780_isoform_nonRefSeq"; gene_name "C15orf48"; exon_number "1"; label "isoform_nonRefSeq"	NM_032413	case1
chr15	MinION	exon	45441781	45441878	.	+	.	gene_id "18124"; transcript_id "C15orf48_chr15_45434150+45441780_isoform_nonRefSeq"; gene_name "C15orf48"; exon_number "2"; label "isoform_nonRefSeq"	NM_032413	case1
chr1	MinION	transcript	85251968	85259677	.	-	.	gene_id "5014"; transcript_id "C1orf52_chr1_85252702,85258722,85259061+85258523,85258934,85259357_isoform_nonRefSeq"; gene_name "C1orf52"; label "isoform_nonRefSeq"	NM_198077	case1,case5
chr1	MinION	exon	85251968	85252702	.	-	.	gene_id "5014"; transcript_id "C1orf52_chr1_85252702,85258722,85259061+85258523,85258934,85259357_isoform_nonRefSeq"; gene_name "C1orf52"; exon_number "1"; label "isoform_nonRefSeq"	NM_198077	case1,case5
chr1	MinION	exon	85258524	85258722	.	-	.	gene_id "5014"; transcript_id "C1orf52_chr1_85252702,85258722,85259061+85258523,85258934,85259357_isoform_nonRefSeq"; gene_name "C1orf52"; exon_number "2"; label "isoform_nonRefSeq"	NM_198077	case1,case5
chr1	MinION	exon	85258935	85259061	.	-	.	gene_id "5014"; transcript_id "C1orf52_chr1_85252702,85258722,85259061+85258523,85258934,85259357_isoform_nonRefSeq"; gene_name "C1orf52"; exon_number "3"; label "isoform_nonRefSeq"	NM_198077	case1,case5
chr1	MinION	exon	85259358	85259677	.	-	.	gene_id "5014"; transcript_id "C1orf52_chr1_85252702,85258722,85259061+85258523,85258934,85259357_isoform_nonRefSeq"; gene_name "C1orf52"; exon_number "4"; label "isoform_nonRefSeq"	NM_198077	case1,case5
chr5	MinION	transcript	133971914	134004774	.	-	.	gene_id "12289"; transcript_id "VDAC1_chr5_133972862,133973848,133976021,133980956,133990907,133991154,133992355,133993018+133973790,133975870,133980728,133990854,133991001,133992305,133992945,134004646_isoform_nonRefSeq"; gene_name "VDAC1"; label "isoform_nonRefSeq"	NM_003374	case1,case3,case4,case5,case7
chr5	MinION	exon	133971914	133972862	.	-	.	gene_id "12289"; transcript_id "VDAC1_chr5_133972862,133973848,133976021,133980956,133990907,133991154,133992355,133993018+133973790,133975870,133980728,133990854,133991001,133992305,133992945,134004646_isoform_nonRefSeq"; gene_name "VDAC1"; exon_number "1"; label "isoform_nonRefSeq"	NM_003374	case1,case3,case4,case5,case7
chr5	MinION	exon	133973791	133973848	.	-	.	gene_id "12289"; transcript_id "VDAC1_chr5_133972862,133973848,133976021,133980956,133990907,133991154,133992355,133993018+133973790,133975870,133980728,133990854,133991001,133992305,133992945,134004646_isoform_nonRefSeq"; gene_name "VDAC1"; exon_number "2"; label "isoform_nonRefSeq"	NM_003374	case1,case3,case4,case5,case7
chr5	MinION	exon	133975871	133976021	.	-	.	gene_id "12289"; transcript_id "VDAC1_chr5_133972862,133973848,133976021,133980956,133990907,133991154,133992355,133993018+133973790,133975870,133980728,133990854,133991001,133992305,133992945,134004646_isoform_nonRefSeq"; gene_name "VDAC1"; exon_number "3"; label "isoform_nonRefSeq"	NM_003374	case1,case3,case4,case5,case7
chr5	MinION	exon	133980729	133980956	.	-	.	gene_id "12289"; transcript_id "VDAC1_chr5_133972862,133973848,133976021,133980956,133990907,133991154,133992355,133993018+133973790,133975870,133980728,133990854,133991001,133992305,133992945,134004646_isoform_nonRefSeq"; gene_name "VDAC1"; exon_number "4"; label "isoform_nonRefSeq"	NM_003374	case1,case3,case4,case5,case7
chr5	MinION	exon	133990855	133990907	.	-	.	gene_id "12289"; transcript_id "VDAC1_chr5_133972862,133973848,133976021,133980956,133990907,133991154,133992355,133993018+133973790,133975870,133980728,133990854,133991001,133992305,133992945,134004646_isoform_nonRefSeq"; gene_name "VDAC1"; exon_number "5"; label "isoform_nonRefSeq"	NM_003374	case1,case3,case4,case5,case7
chr5	MinION	exon	133991002	133991154	.	-	.	gene_id "12289"; transcript_id "VDAC1_chr5_133972862,133973848,133976021,133980956,133990907,133991154,133992355,133993018+133973790,133975870,133980728,133990854,133991001,133992305,133992945,134004646_isoform_nonRefSeq"; gene_name "VDAC1"; exon_number "6"; label "isoform_nonRefSeq"	NM_003374	case1,case3,case4,case5,case7
chr5	MinION	exon	133992306	133992355	.	-	.	gene_id "12289"; transcript_id "VDAC1_chr5_133972862,133973848,133976021,133980956,133990907,133991154,133992355,133993018+133973790,133975870,133980728,133990854,133991001,133992305,133992945,134004646_isoform_nonRefSeq"; gene_name "VDAC1"; exon_number "7"; label "isoform_nonRefSeq"	NM_003374	case1,case3,case4,case5,case7
chr5	MinION	exon	133992946	133993018	.	-	.	gene_id "12289"; transcript_id "VDAC1_chr5_133972862,133973848,133976021,133980956,133990907,133991154,133992355,133993018+133973790,133975870,133980728,133990854,133991001,133992305,133992945,134004646_isoform_nonRefSeq"; gene_name "VDAC1"; exon_number "8"; label "isoform_nonRefSeq"	NM_003374	case1,case3,case4,case5,case7
chr5	MinION	exon	134004647	134004774	.	-	.	gene_id "12289"; transcript_id "VDAC1_chr5_133972862,133973848,133976021,133980956,133990907,133991154,133992355,133993018+133973790,133975870,133980728,133990854,133991001,133992305,133992945,134004646_isoform_nonRefSeq"; gene_name "VDAC1"; exon_number "9"; label "isoform_nonRefSeq"	NM_003374	case1,case3,case4,case5,case7
chr6	MinION	transcript	2832334	2841860	.	-	.	gene_id "11517"; transcript_id "SERPINB1_chr6_2834012,2836023,2836250,2837999,2838686,2840594,2841475+2835855,2836107,2837881,2838548,2840418,2841215,2841811_isoform_nonRefSeq"; gene_name "SERPINB1"; label "isoform_nonRefSeq"	NM_030666	case1
chr6	MinION	exon	2832334	2834012	.	-	.	gene_id "11517"; transcript_id "SERPINB1_chr6_2834012,2836023,2836250,2837999,2838686,2840594,2841475+2835855,2836107,2837881,2838548,2840418,2841215,2841811_isoform_nonRefSeq"; gene_name "SERPINB1"; exon_number "1"; label "isoform_nonRefSeq"	NM_030666	case1
chr6	MinION	exon	2835856	2836023	.	-	.	gene_id "11517"; transcript_id "SERPINB1_chr6_2834012,2836023,2836250,2837999,2838686,2840594,2841475+2835855,2836107,2837881,2838548,2840418,2841215,2841811_isoform_nonRefSeq"; gene_name "SERPINB1"; exon_number "2"; label "isoform_nonRefSeq"	NM_030666	case1
chr6	MinION	exon	2836108	2836250	.	-	.	gene_id "11517"; transcript_id "SERPINB1_chr6_2834012,2836023,2836250,2837999,2838686,2840594,2841475+2835855,2836107,2837881,2838548,2840418,2841215,2841811_isoform_nonRefSeq"; gene_name "SERPINB1"; exon_number "3"; label "isoform_nonRefSeq"	NM_030666	case1
chr6	MinION	exon	2837882	2837999	.	-	.	gene_id "11517"; transcript_id "SERPINB1_chr6_2834012,2836023,2836250,2837999,2838686,2840594,2841475+2835855,2836107,2837881,2838548,2840418,2841215,2841811_isoform_nonRefSeq"; gene_name "SERPINB1"; exon_number "4"; label "isoform_nonRefSeq"	NM_030666	case1
chr6	MinION	exon	2838549	2838686	.	-	.	gene_id "11517"; transcript_id "SERPINB1_chr6_2834012,2836023,2836250,2837999,2838686,2840594,2841475+2835855,2836107,2837881,2838548,2840418,2841215,2841811_isoform_nonRefSeq"; gene_name "SERPINB1"; exon_number "5"; label "isoform_nonRefSeq"	NM_030666	case1
chr6	MinION	exon	2840419	2840594	.	-	.	gene_id "11517"; transcript_id "SERPINB1_chr6_2834012,2836023,2836250,2837999,2838686,2840594,2841475+2835855,2836107,2837881,2838548,2840418,2841215,2841811_isoform_nonRefSeq"; gene_name "SERPINB1"; exon_number "6"; label "isoform_nonRefSeq"	NM_030666	case1
chr6	MinION	exon	2841216	2841475	.	-	.	gene_id "11517"; transcript_id "SERPINB1_chr6_2834012,2836023,2836250,2837999,2838686,2840594,2841475+2835855,2836107,2837881,2838548,2840418,2841215,2841811_isoform_nonRefSeq"; gene_name "SERPINB1"; exon_number "7"; label "isoform_nonRefSeq"	NM_030666	case1
chr6	MinION	exon	2841812	2841860	.	-	.	gene_id "11517"; transcript_id "SERPINB1_chr6_2834012,2836023,2836250,2837999,2838686,2840594,2841475+2835855,2836107,2837881,2838548,2840418,2841215,2841811_isoform_nonRefSeq"; gene_name "SERPINB1"; exon_number "8"; label "isoform_nonRefSeq"	NM_030666	case1
chr17	MinION	transcript	42761227	42763041	.	+	.	gene_id "1005"; transcript_id "RAMP2_chr17_42761358,42761899+42761833,42762596_isoform_nonRefSeq"; gene_name "RAMP2"; label "isoform_nonRefSeq"	NM_005854	case1
chr17	MinION	exon	42761227	42761358	.	+	.	gene_id "1005"; transcript_id "RAMP2_chr17_42761358,42761899+42761833,42762596_isoform_nonRefSeq"; gene_name "RAMP2"; exon_number "1"; label "isoform_nonRefSeq"	NM_005854	case1
chr17	MinION	exon	42761834	42761899	.	+	.	gene_id "1005"; transcript_id "RAMP2_chr17_42761358,42761899+42761833,42762596_isoform_nonRefSeq"; gene_name "RAMP2"; exon_number "2"; label "isoform_nonRefSeq"	NM_005854	case1
chr17	MinION	exon	42762597	42763041	.	+	.	gene_id "1005"; transcript_id "RAMP2_chr17_42761358,42761899+42761833,42762596_isoform_nonRefSeq"; gene_name "RAMP2"; exon_number "3"; label "isoform_nonRefSeq"	NM_005854	case1
chr1	MinION	transcript	197917358	197933736	.	+	.	gene_id "6758"; transcript_id "LHX9_chr1_197917997,197920174,197921659,197927793+197919971,197921303,197927590,197931918_isoform_nonRefSeq"; gene_name "LHX9"; label "isoform_nonRefSeq"	NM_020204	case1
chr1	MinION	exon	197917358	197917997	.	+	.	gene_id "6758"; transcript_id "LHX9_chr1_197917997,197920174,197921659,197927793+197919971,197921303,197927590,197931918_isoform_nonRefSeq"; gene_name "LHX9"; exon_number "1"; label "isoform_nonRefSeq"	NM_020204	case1
chr1	MinION	exon	197919972	197920174	.	+	.	gene_id "6758"; transcript_id "LHX9_chr1_197917997,197920174,197921659,197927793+197919971,197921303,197927590,197931918_isoform_nonRefSeq"; gene_name "LHX9"; exon_number "2"; label "isoform_nonRefSeq"	NM_020204	case1
chr1	MinION	exon	197921304	197921659	.	+	.	gene_id "6758"; transcript_id "LHX9_chr1_197917997,197920174,197921659,197927793+197919971,197921303,197927590,197931918_isoform_nonRefSeq"; gene_name "LHX9"; exon_number "3"; label "isoform_nonRefSeq"	NM_020204	case1
chr1	MinION	exon	197927591	197927793	.	+	.	gene_id "6758"; transcript_id "LHX9_chr1_197917997,197920174,197921659,197927793+197919971,197921303,197927590,197931918_isoform_nonRefSeq"; gene_name "LHX9"; exon_number "4"; label "isoform_nonRefSeq"	NM_020204	case1
chr1	MinION	exon	197931919	197933736	.	+	.	gene_id "6758"; transcript_id "LHX9_chr1_197917997,197920174,197921659,197927793+197919971,197921303,197927590,197931918_isoform_nonRefSeq"; gene_name "LHX9"; exon_number "5"; label "isoform_nonRefSeq"	NM_020204	case1
chr1	MinION	transcript	46675159	46719144	.	-	.	gene_id "13630"; transcript_id "EFCAB14_chr1_46678636,46683425,46684602,46686870,46689691,46691937,46696649,46708051,46716443+46683299,46684490,46686783,46689586,46691826,46696550,46707905,46716294,46717902_isoform_nonRefSeq"; gene_name "EFCAB14"; label "isoform_nonRefSeq"	NM_014774	case1,case5
chr1	MinION	exon	46675159	46678636	.	-	.	gene_id "13630"; transcript_id "EFCAB14_chr1_46678636,46683425,46684602,46686870,46689691,46691937,46696649,46708051,46716443+46683299,46684490,46686783,46689586,46691826,46696550,46707905,46716294,46717902_isoform_nonRefSeq"; gene_name "EFCAB14"; exon_number "1"; label "isoform_nonRefSeq"	NM_014774	case1,case5
chr1	MinION	exon	46683300	46683425	.	-	.	gene_id "13630"; transcript_id "EFCAB14_chr1_46678636,46683425,46684602,46686870,46689691,46691937,46696649,46708051,46716443+46683299,46684490,46686783,46689586,46691826,46696550,46707905,46716294,46717902_isoform_nonRefSeq"; gene_name "EFCAB14"; exon_number "2"; label "isoform_nonRefSeq"	NM_014774	case1,case5
chr1	MinION	exon	46684491	46684602	.	-	.	gene_id "13630"; transcript_id "EFCAB14_chr1_46678636,46683425,46684602,46686870,46689691,46691937,46696649,46708051,46716443+46683299,46684490,46686783,46689586,46691826,46696550,46707905,46716294,46717902_isoform_nonRefSeq"; gene_name "EFCAB14"; exon_number "3"; label "isoform_nonRefSeq"	NM_014774	case1,case5
chr1	MinION	exon	46686784	46686870	.	-	.	gene_id "13630"; transcript_id "EFCAB14_chr1_46678636,46683425,46684602,46686870,46689691,46691937,46696649,46708051,46716443+46683299,46684490,46686783,46689586,46691826,46696550,46707905,46716294,46717902_isoform_nonRefSeq"; gene_name "EFCAB14"; exon_number "4"; label "isoform_nonRefSeq"	NM_014774	case1,case5
chr1	MinION	exon	46689587	46689691	.	-	.	gene_id "13630"; transcript_id "EFCAB14_chr1_46678636,46683425,46684602,46686870,46689691,46691937,46696649,46708051,46716443+46683299,46684490,46686783,46689586,46691826,46696550,46707905,46716294,46717902_isoform_nonRefSeq"; gene_name "EFCAB14"; exon_number "5"; label "isoform_nonRefSeq"	NM_014774	case1,case5
chr1	MinION	exon	46691827	46691937	.	-	.	gene_id "13630"; transcript_id "EFCAB14_chr1_46678636,46683425,46684602,46686870,46689691,46691937,46696649,46708051,46716443+46683299,46684490,46686783,46689586,46691826,46696550,46707905,46716294,46717902_isoform_nonRefSeq"; gene_name "EFCAB14"; exon_number "6"; label "isoform_nonRefSeq"	NM_014774	case1,case5
chr1	MinION	exon	46696551	46696649	.	-	.	gene_id "13630"; transcript_id "EFCAB14_chr1_46678636,46683425,46684602,46686870,46689691,46691937,46696649,46708051,46716443+46683299,46684490,46686783,46689586,46691826,46696550,46707905,46716294,46717902_isoform_nonRefSeq"; gene_name "EFCAB14"; exon_number "7"; label "isoform_nonRefSeq"	NM_014774	case1,case5
chr1	MinION	exon	46707906	46708051	.	-	.	gene_id "13630"; transcript_id "EFCAB14_chr1_46678636,46683425,46684602,46686870,46689691,46691937,46696649,46708051,46716443+46683299,46684490,46686783,46689586,46691826,46696550,46707905,46716294,46717902_isoform_nonRefSeq"; gene_name "EFCAB14"; exon_number "8"; label "isoform_nonRefSeq"	NM_014774	case1,case5
chr1	MinION	exon	46716295	46716443	.	-	.	gene_id "13630"; transcript_id "EFCAB14_chr1_46678636,46683425,46684602,46686870,46689691,46691937,46696649,46708051,46716443+46683299,46684490,46686783,46689586,46691826,46696550,46707905,46716294,46717902_isoform_nonRefSeq"; gene_name "EFCAB14"; exon_number "9"; label "isoform_nonRefSeq"	NM_014774	case1,case5
chr1	MinION	exon	46717903	46719144	.	-	.	gene_id "13630"; transcript_id "EFCAB14_chr1_46678636,46683425,46684602,46686870,46689691,46691937,46696649,46708051,46716443+46683299,46684490,46686783,46689586,46691826,46696550,46707905,46716294,46717902_isoform_nonRefSeq"; gene_name "EFCAB14"; exon_number "10"; label "isoform_nonRefSeq"	NM_014774	case1,case5
chr1	MinION	transcript	37492575	37514813	.	-	.	gene_id "15506"; transcript_id "MEAF6_chr1_37494107,37495918,37496604,37501996,37509323,37509542,37513538+37495884,37496546,37501803,37509277,37509454,37513422,37514656_isoform_nonRefSeq"; gene_name "MEAF6"; label "isoform_nonRefSeq"	NM_001270875	case1,case4,case5
chr1	MinION	exon	37492575	37494107	.	-	.	gene_id "15506"; transcript_id "MEAF6_chr1_37494107,37495918,37496604,37501996,37509323,37509542,37513538+37495884,37496546,37501803,37509277,37509454,37513422,37514656_isoform_nonRefSeq"; gene_name "MEAF6"; exon_number "1"; label "isoform_nonRefSeq"	NM_001270875	case1,case4,case5
chr1	MinION	exon	37495885	37495918	.	-	.	gene_id "15506"; transcript_id "MEAF6_chr1_37494107,37495918,37496604,37501996,37509323,37509542,37513538+37495884,37496546,37501803,37509277,37509454,37513422,37514656_isoform_nonRefSeq"; gene_name "MEAF6"; exon_number "2"; label "isoform_nonRefSeq"	NM_001270875	case1,case4,case5
chr1	MinION	exon	37496547	37496604	.	-	.	gene_id "15506"; transcript_id "MEAF6_chr1_37494107,37495918,37496604,37501996,37509323,37509542,37513538+37495884,37496546,37501803,37509277,37509454,37513422,37514656_isoform_nonRefSeq"; gene_name "MEAF6"; exon_number "3"; label "isoform_nonRefSeq"	NM_001270875	case1,case4,case5
chr1	MinION	exon	37501804	37501996	.	-	.	gene_id "15506"; transcript_id "MEAF6_chr1_37494107,37495918,37496604,37501996,37509323,37509542,37513538+37495884,37496546,37501803,37509277,37509454,37513422,37514656_isoform_nonRefSeq"; gene_name "MEAF6"; exon_number "4"; label "isoform_nonRefSeq"	NM_001270875	case1,case4,case5
chr1	MinION	exon	37509278	37509323	.	-	.	gene_id "15506"; transcript_id "MEAF6_chr1_37494107,37495918,37496604,37501996,37509323,37509542,37513538+37495884,37496546,37501803,37509277,37509454,37513422,37514656_isoform_nonRefSeq"; gene_name "MEAF6"; exon_number "5"; label "isoform_nonRefSeq"	NM_001270875	case1,case4,case5
chr1	MinION	exon	37509455	37509542	.	-	.	gene_id "15506"; transcript_id "MEAF6_chr1_37494107,37495918,37496604,37501996,37509323,37509542,37513538+37495884,37496546,37501803,37509277,37509454,37513422,37514656_isoform_nonRefSeq"; gene_name "MEAF6"; exon_number "6"; label "isoform_nonRefSeq"	NM_001270875	case1,case4,case5
chr1	MinION	exon	37513423	37513538	.	-	.	gene_id "15506"; transcript_id "MEAF6_chr1_37494107,37495918,37496604,37501996,37509323,37509542,37513538+37495884,37496546,37501803,37509277,37509454,37513422,37514656_isoform_nonRefSeq"; gene_name "MEAF6"; exon_number "7"; label "isoform_nonRefSeq"	NM_001270875	case1,case4,case5
chr1	MinION	exon	37514657	37514813	.	-	.	gene_id "15506"; transcript_id "MEAF6_chr1_37494107,37495918,37496604,37501996,37509323,37509542,37513538+37495884,37496546,37501803,37509277,37509454,37513422,37514656_isoform_nonRefSeq"; gene_name "MEAF6"; exon_number "8"; label "isoform_nonRefSeq"	NM_001270875	case1,case4,case5
chr12	MinION	transcript	16347588	16364410	.	+	.	gene_id "11625"; transcript_id "MGST1_chr12_16347710,16354378+16354230,16363794_isoform_nonRefSeq"; gene_name "MGST1"; label "isoform_nonRefSeq"	NM_001260512	case1,case2,case3
chr12	MinION	exon	16347588	16347710	.	+	.	gene_id "11625"; transcript_id "MGST1_chr12_16347710,16354378+16354230,16363794_isoform_nonRefSeq"; gene_name "MGST1"; exon_number "1"; label "isoform_nonRefSeq"	NM_001260512	case1,case2,case3
chr12	MinION	exon	16354231	16354378	.	+	.	gene_id "11625"; transcript_id "MGST1_chr12_16347710,16354378+16354230,16363794_isoform_nonRefSeq"; gene_name "MGST1"; exon_number "2"; label "isoform_nonRefSeq"	NM_001260512	case1,case2,case3
chr12	MinION	exon	16363795	16364410	.	+	.	gene_id "11625"; transcript_id "MGST1_chr12_16347710,16354378+16354230,16363794_isoform_nonRefSeq"; gene_name "MGST1"; exon_number "3"; label "isoform_nonRefSeq"	NM_001260512	case1,case2,case3
chr20	MinION	transcript	45469753	45481532	.	+	.	gene_id "2322"; transcript_id "WFDC2_chr20_45469860,45470532,45480094+45470388,45479985,45481370_isoform_nonRefSeq"; gene_name "WFDC2"; label "isoform_nonRefSeq"	NM_006103	case1,case4
chr20	MinION	exon	45469753	45469860	.	+	.	gene_id "2322"; transcript_id "WFDC2_chr20_45469860,45470532,45480094+45470388,45479985,45481370_isoform_nonRefSeq"; gene_name "WFDC2"; exon_number "1"; label "isoform_nonRefSeq"	NM_006103	case1,case4
chr20	MinION	exon	45470389	45470532	.	+	.	gene_id "2322"; transcript_id "WFDC2_chr20_45469860,45470532,45480094+45470388,45479985,45481370_isoform_nonRefSeq"; gene_name "WFDC2"; exon_number "2"; label "isoform_nonRefSeq"	NM_006103	case1,case4
chr20	MinION	exon	45479986	45480094	.	+	.	gene_id "2322"; transcript_id "WFDC2_chr20_45469860,45470532,45480094+45470388,45479985,45481370_isoform_nonRefSeq"; gene_name "WFDC2"; exon_number "3"; label "isoform_nonRefSeq"	NM_006103	case1,case4
chr20	MinION	exon	45481371	45481532	.	+	.	gene_id "2322"; transcript_id "WFDC2_chr20_45469860,45470532,45480094+45470388,45479985,45481370_isoform_nonRefSeq"; gene_name "WFDC2"; exon_number "4"; label "isoform_nonRefSeq"	NM_006103	case1,case4
chr6	MinION	transcript	32948618	32953098	.	-	.	gene_id "725"; transcript_id "HLA-DMA_chr6_32948868,32949399,32949889+32949270,32949610,32952948_isoform_nonRefSeq"; gene_name "HLA-DMA"; label "isoform_nonRefSeq"	NM_006120	case1
chr6	MinION	exon	32948618	32948868	.	-	.	gene_id "725"; transcript_id "HLA-DMA_chr6_32948868,32949399,32949889+32949270,32949610,32952948_isoform_nonRefSeq"; gene_name "HLA-DMA"; exon_number "1"; label "isoform_nonRefSeq"	NM_006120	case1
chr6	MinION	exon	32949271	32949399	.	-	.	gene_id "725"; transcript_id "HLA-DMA_chr6_32948868,32949399,32949889+32949270,32949610,32952948_isoform_nonRefSeq"; gene_name "HLA-DMA"; exon_number "2"; label "isoform_nonRefSeq"	NM_006120	case1
chr6	MinION	exon	32949611	32949889	.	-	.	gene_id "725"; transcript_id "HLA-DMA_chr6_32948868,32949399,32949889+32949270,32949610,32952948_isoform_nonRefSeq"; gene_name "HLA-DMA"; exon_number "3"; label "isoform_nonRefSeq"	NM_006120	case1
chr6	MinION	exon	32952949	32953098	.	-	.	gene_id "725"; transcript_id "HLA-DMA_chr6_32948868,32949399,32949889+32949270,32949610,32952948_isoform_nonRefSeq"; gene_name "HLA-DMA"; exon_number "4"; label "isoform_nonRefSeq"	NM_006120	case1
chr1	MinION	transcript	87331692	87345578	.	+	.	gene_id "16994"; transcript_id "LMO4_chr1_87331814,87332251,87339632,87340202+87332012,87339535,87340046,87344787_isoform_nonRefSeq"; gene_name "LMO4"; label "isoform_nonRefSeq"	NM_006769	case1,case2
chr1	MinION	exon	87331692	87331814	.	+	.	gene_id "16994"; transcript_id "LMO4_chr1_87331814,87332251,87339632,87340202+87332012,87339535,87340046,87344787_isoform_nonRefSeq"; gene_name "LMO4"; exon_number "1"; label "isoform_nonRefSeq"	NM_006769	case1,case2
chr1	MinION	exon	87332013	87332251	.	+	.	gene_id "16994"; transcript_id "LMO4_chr1_87331814,87332251,87339632,87340202+87332012,87339535,87340046,87344787_isoform_nonRefSeq"; gene_name "LMO4"; exon_number "2"; label "isoform_nonRefSeq"	NM_006769	case1,case2
chr1	MinION	exon	87339536	87339632	.	+	.	gene_id "16994"; transcript_id "LMO4_chr1_87331814,87332251,87339632,87340202+87332012,87339535,87340046,87344787_isoform_nonRefSeq"; gene_name "LMO4"; exon_number "3"; label "isoform_nonRefSeq"	NM_006769	case1,case2
chr1	MinION	exon	87340047	87340202	.	+	.	gene_id "16994"; transcript_id "LMO4_chr1_87331814,87332251,87339632,87340202+87332012,87339535,87340046,87344787_isoform_nonRefSeq"; gene_name "LMO4"; exon_number "4"; label "isoform_nonRefSeq"	NM_006769	case1,case2
chr1	MinION	exon	87344788	87345578	.	+	.	gene_id "16994"; transcript_id "LMO4_chr1_87331814,87332251,87339632,87340202+87332012,87339535,87340046,87344787_isoform_nonRefSeq"; gene_name "LMO4"; exon_number "5"; label "isoform_nonRefSeq"	NM_006769	case1,case2
chr3	MinION	transcript	10115675	10127185	.	+	.	gene_id "9246"; transcript_id "BRK1_chr3_10115819,10118970,10125708+10118905,10125625,10126268_isoform_nonRefSeq"; gene_name "BRK1"; label "isoform_nonRefSeq"	NM_018462	case1
chr3	MinION	exon	10115675	10115819	.	+	.	gene_id "9246"; transcript_id "BRK1_chr3_10115819,10118970,10125708+10118905,10125625,10126268_isoform_nonRefSeq"; gene_name "BRK1"; exon_number "1"; label "isoform_nonRefSeq"	NM_018462	case1
chr3	MinION	exon	10118906	10118970	.	+	.	gene_id "9246"; transcript_id "BRK1_chr3_10115819,10118970,10125708+10118905,10125625,10126268_isoform_nonRefSeq"; gene_name "BRK1"; exon_number "2"; label "isoform_nonRefSeq"	NM_018462	case1
chr3	MinION	exon	10125626	10125708	.	+	.	gene_id "9246"; transcript_id "BRK1_chr3_10115819,10118970,10125708+10118905,10125625,10126268_isoform_nonRefSeq"; gene_name "BRK1"; exon_number "3"; label "isoform_nonRefSeq"	NM_018462	case1
chr3	MinION	exon	10126269	10127185	.	+	.	gene_id "9246"; transcript_id "BRK1_chr3_10115819,10118970,10125708+10118905,10125625,10126268_isoform_nonRefSeq"; gene_name "BRK1"; exon_number "4"; label "isoform_nonRefSeq"	NM_018462	case1
chr7	MinION	transcript	150800742	150806443	.	+	.	gene_id "9733"; transcript_id "TMEM176A_chr7_150800968,150801724,150802325,150803456,150803832,150804472+150801535,150802214,150803399,150803619,150804361,150804826_isoform_nonRefSeq"; gene_name "TMEM176A"; label "isoform_nonRefSeq"	NM_018487	case1,case3,case4
chr7	MinION	exon	150800742	150800968	.	+	.	gene_id "9733"; transcript_id "TMEM176A_chr7_150800968,150801724,150802325,150803456,150803832,150804472+150801535,150802214,150803399,150803619,150804361,150804826_isoform_nonRefSeq"; gene_name "TMEM176A"; exon_number "1"; label "isoform_nonRefSeq"	NM_018487	case1,case3,case4
chr7	MinION	exon	150801536	150801724	.	+	.	gene_id "9733"; transcript_id "TMEM176A_chr7_150800968,150801724,150802325,150803456,150803832,150804472+150801535,150802214,150803399,150803619,150804361,150804826_isoform_nonRefSeq"; gene_name "TMEM176A"; exon_number "2"; label "isoform_nonRefSeq"	NM_018487	case1,case3,case4
chr7	MinION	exon	150802215	150802325	.	+	.	gene_id "9733"; transcript_id "TMEM176A_chr7_150800968,150801724,150802325,150803456,150803832,150804472+150801535,150802214,150803399,150803619,150804361,150804826_isoform_nonRefSeq"; gene_name "TMEM176A"; exon_number "3"; label "isoform_nonRefSeq"	NM_018487	case1,case3,case4
chr7	MinION	exon	150803400	150803456	.	+	.	gene_id "9733"; transcript_id "TMEM176A_chr7_150800968,150801724,150802325,150803456,150803832,150804472+150801535,150802214,150803399,150803619,150804361,150804826_isoform_nonRefSeq"; gene_name "TMEM176A"; exon_number "4"; label "isoform_nonRefSeq"	NM_018487	case1,case3,case4
chr7	MinION	exon	150803620	150803832	.	+	.	gene_id "9733"; transcript_id "TMEM176A_chr7_150800968,150801724,150802325,150803456,150803832,150804472+150801535,150802214,150803399,150803619,150804361,150804826_isoform_nonRefSeq"; gene_name "TMEM176A"; exon_number "5"; label "isoform_nonRefSeq"	NM_018487	case1,case3,case4
chr7	MinION	exon	150804362	150804472	.	+	.	gene_id "9733"; transcript_id "TMEM176A_chr7_150800968,150801724,150802325,150803456,150803832,150804472+150801535,150802214,150803399,150803619,150804361,150804826_isoform_nonRefSeq"; gene_name "TMEM176A"; exon_number "6"; label "isoform_nonRefSeq"	NM_018487	case1,case3,case4
chr7	MinION	exon	150804827	150806443	.	+	.	gene_id "9733"; transcript_id "TMEM176A_chr7_150800968,150801724,150802325,150803456,150803832,150804472+150801535,150802214,150803399,150803619,150804361,150804826_isoform_nonRefSeq"; gene_name "TMEM176A"; exon_number "7"; label "isoform_nonRefSeq"	NM_018487	case1,case3,case4
chrX	MinION	transcript	47582367	47586790	.	+	.	gene_id "7399"; transcript_id "TIMP1_chrX_47582474,47585015,47585331,47585667+47584935,47585204,47585542,47586520_isoform_nonRefSeq"; gene_name "TIMP1"; label "isoform_nonRefSeq"	NM_003254	case1,case7
chrX	MinION	exon	47582367	47582474	.	+	.	gene_id "7399"; transcript_id "TIMP1_chrX_47582474,47585015,47585331,47585667+47584935,47585204,47585542,47586520_isoform_nonRefSeq"; gene_name "TIMP1"; exon_number "1"; label "isoform_nonRefSeq"	NM_003254	case1,case7
chrX	MinION	exon	47584936	47585015	.	+	.	gene_id "7399"; transcript_id "TIMP1_chrX_47582474,47585015,47585331,47585667+47584935,47585204,47585542,47586520_isoform_nonRefSeq"; gene_name "TIMP1"; exon_number "2"; label "isoform_nonRefSeq"	NM_003254	case1,case7
chrX	MinION	exon	47585205	47585331	.	+	.	gene_id "7399"; transcript_id "TIMP1_chrX_47582474,47585015,47585331,47585667+47584935,47585204,47585542,47586520_isoform_nonRefSeq"; gene_name "TIMP1"; exon_number "3"; label "isoform_nonRefSeq"	NM_003254	case1,case7
chrX	MinION	exon	47585543	47585667	.	+	.	gene_id "7399"; transcript_id "TIMP1_chrX_47582474,47585015,47585331,47585667+47584935,47585204,47585542,47586520_isoform_nonRefSeq"; gene_name "TIMP1"; exon_number "4"; label "isoform_nonRefSeq"	NM_003254	case1,case7
chrX	MinION	exon	47586521	47586790	.	+	.	gene_id "7399"; transcript_id "TIMP1_chrX_47582474,47585015,47585331,47585667+47584935,47585204,47585542,47586520_isoform_nonRefSeq"; gene_name "TIMP1"; exon_number "5"; label "isoform_nonRefSeq"	NM_003254	case1,case7
chr3	MinION	transcript	129169482	129183980	.	-	.	gene_id "3944"; transcript_id "CNBP_chr3_129170570,129171277,129171508,129171771+129171078,129171445,129171633,129183775_isoform_nonRefSeq"; gene_name "CNBP"; label "isoform_nonRefSeq"	NM_003418	case1,case3,case4,case5,case6
chr3	MinION	exon	129169482	129170570	.	-	.	gene_id "3944"; transcript_id "CNBP_chr3_129170570,129171277,129171508,129171771+129171078,129171445,129171633,129183775_isoform_nonRefSeq"; gene_name "CNBP"; exon_number "1"; label "isoform_nonRefSeq"	NM_003418	case1,case3,case4,case5,case6
chr3	MinION	exon	129171079	129171277	.	-	.	gene_id "3944"; transcript_id "CNBP_chr3_129170570,129171277,129171508,129171771+129171078,129171445,129171633,129183775_isoform_nonRefSeq"; gene_name "CNBP"; exon_number "2"; label "isoform_nonRefSeq"	NM_003418	case1,case3,case4,case5,case6
chr3	MinION	exon	129171446	129171508	.	-	.	gene_id "3944"; transcript_id "CNBP_chr3_129170570,129171277,129171508,129171771+129171078,129171445,129171633,129183775_isoform_nonRefSeq"; gene_name "CNBP"; exon_number "3"; label "isoform_nonRefSeq"	NM_003418	case1,case3,case4,case5,case6
chr3	MinION	exon	129171634	129171771	.	-	.	gene_id "3944"; transcript_id "CNBP_chr3_129170570,129171277,129171508,129171771+129171078,129171445,129171633,129183775_isoform_nonRefSeq"; gene_name "CNBP"; exon_number "4"; label "isoform_nonRefSeq"	NM_003418	case1,case3,case4,case5,case6
chr3	MinION	exon	129183776	129183980	.	-	.	gene_id "3944"; transcript_id "CNBP_chr3_129170570,129171277,129171508,129171771+129171078,129171445,129171633,129183775_isoform_nonRefSeq"; gene_name "CNBP"; exon_number "5"; label "isoform_nonRefSeq"	NM_003418	case1,case3,case4,case5,case6
chr4	MinION	transcript	672436	674332	.	-	.	gene_id "9378"; transcript_id "ATP5I_chr4_672519,673401+673302,674211_isoform_nonRefSeq"; gene_name "ATP5I"; label "isoform_nonRefSeq"	NM_007100	case1,case3
chr4	MinION	exon	672436	672519	.	-	.	gene_id "9378"; transcript_id "ATP5I_chr4_672519,673401+673302,674211_isoform_nonRefSeq"; gene_name "ATP5I"; exon_number "1"; label "isoform_nonRefSeq"	NM_007100	case1,case3
chr4	MinION	exon	673303	673401	.	-	.	gene_id "9378"; transcript_id "ATP5I_chr4_672519,673401+673302,674211_isoform_nonRefSeq"; gene_name "ATP5I"; exon_number "2"; label "isoform_nonRefSeq"	NM_007100	case1,case3
chr4	MinION	exon	674212	674332	.	-	.	gene_id "9378"; transcript_id "ATP5I_chr4_672519,673401+673302,674211_isoform_nonRefSeq"; gene_name "ATP5I"; exon_number "3"; label "isoform_nonRefSeq"	NM_007100	case1,case3
chr6	MinION	transcript	8413071	8435559	.	-	.	gene_id "9755"; transcript_id "SLC35B3_chr6_8413699,8414977,8416995,8417494,8419677,8420828,8422624,8428058,8430157,8434430+8414907,8416883,8417401,8419579,8420720,8422469,8427936,8429863,8434384,8435342_isoform_nonRefSeq"; gene_name "SLC35B3"; label "isoform_nonRefSeq"	NM_015948	case1
chr6	MinION	exon	8413071	8413699	.	-	.	gene_id "9755"; transcript_id "SLC35B3_chr6_8413699,8414977,8416995,8417494,8419677,8420828,8422624,8428058,8430157,8434430+8414907,8416883,8417401,8419579,8420720,8422469,8427936,8429863,8434384,8435342_isoform_nonRefSeq"; gene_name "SLC35B3"; exon_number "1"; label "isoform_nonRefSeq"	NM_015948	case1
chr6	MinION	exon	8414908	8414977	.	-	.	gene_id "9755"; transcript_id "SLC35B3_chr6_8413699,8414977,8416995,8417494,8419677,8420828,8422624,8428058,8430157,8434430+8414907,8416883,8417401,8419579,8420720,8422469,8427936,8429863,8434384,8435342_isoform_nonRefSeq"; gene_name "SLC35B3"; exon_number "2"; label "isoform_nonRefSeq"	NM_015948	case1
chr6	MinION	exon	8416884	8416995	.	-	.	gene_id "9755"; transcript_id "SLC35B3_chr6_8413699,8414977,8416995,8417494,8419677,8420828,8422624,8428058,8430157,8434430+8414907,8416883,8417401,8419579,8420720,8422469,8427936,8429863,8434384,8435342_isoform_nonRefSeq"; gene_name "SLC35B3"; exon_number "3"; label "isoform_nonRefSeq"	NM_015948	case1
chr6	MinION	exon	8417402	8417494	.	-	.	gene_id "9755"; transcript_id "SLC35B3_chr6_8413699,8414977,8416995,8417494,8419677,8420828,8422624,8428058,8430157,8434430+8414907,8416883,8417401,8419579,8420720,8422469,8427936,8429863,8434384,8435342_isoform_nonRefSeq"; gene_name "SLC35B3"; exon_number "4"; label "isoform_nonRefSeq"	NM_015948	case1
chr6	MinION	exon	8419580	8419677	.	-	.	gene_id "9755"; transcript_id "SLC35B3_chr6_8413699,8414977,8416995,8417494,8419677,8420828,8422624,8428058,8430157,8434430+8414907,8416883,8417401,8419579,8420720,8422469,8427936,8429863,8434384,8435342_isoform_nonRefSeq"; gene_name "SLC35B3"; exon_number "5"; label "isoform_nonRefSeq"	NM_015948	case1
chr6	MinION	exon	8420721	8420828	.	-	.	gene_id "9755"; transcript_id "SLC35B3_chr6_8413699,8414977,8416995,8417494,8419677,8420828,8422624,8428058,8430157,8434430+8414907,8416883,8417401,8419579,8420720,8422469,8427936,8429863,8434384,8435342_isoform_nonRefSeq"; gene_name "SLC35B3"; exon_number "6"; label "isoform_nonRefSeq"	NM_015948	case1
chr6	MinION	exon	8422470	8422624	.	-	.	gene_id "9755"; transcript_id "SLC35B3_chr6_8413699,8414977,8416995,8417494,8419677,8420828,8422624,8428058,8430157,8434430+8414907,8416883,8417401,8419579,8420720,8422469,8427936,8429863,8434384,8435342_isoform_nonRefSeq"; gene_name "SLC35B3"; exon_number "7"; label "isoform_nonRefSeq"	NM_015948	case1
chr6	MinION	exon	8427937	8428058	.	-	.	gene_id "9755"; transcript_id "SLC35B3_chr6_8413699,8414977,8416995,8417494,8419677,8420828,8422624,8428058,8430157,8434430+8414907,8416883,8417401,8419579,8420720,8422469,8427936,8429863,8434384,8435342_isoform_nonRefSeq"; gene_name "SLC35B3"; exon_number "8"; label "isoform_nonRefSeq"	NM_015948	case1
chr6	MinION	exon	8429864	8430157	.	-	.	gene_id "9755"; transcript_id "SLC35B3_chr6_8413699,8414977,8416995,8417494,8419677,8420828,8422624,8428058,8430157,8434430+8414907,8416883,8417401,8419579,8420720,8422469,8427936,8429863,8434384,8435342_isoform_nonRefSeq"; gene_name "SLC35B3"; exon_number "9"; label "isoform_nonRefSeq"	NM_015948	case1
chr6	MinION	exon	8434385	8434430	.	-	.	gene_id "9755"; transcript_id "SLC35B3_chr6_8413699,8414977,8416995,8417494,8419677,8420828,8422624,8428058,8430157,8434430+8414907,8416883,8417401,8419579,8420720,8422469,8427936,8429863,8434384,8435342_isoform_nonRefSeq"; gene_name "SLC35B3"; exon_number "10"; label "isoform_nonRefSeq"	NM_015948	case1
chr6	MinION	exon	8435343	8435559	.	-	.	gene_id "9755"; transcript_id "SLC35B3_chr6_8413699,8414977,8416995,8417494,8419677,8420828,8422624,8428058,8430157,8434430+8414907,8416883,8417401,8419579,8420720,8422469,8427936,8429863,8434384,8435342_isoform_nonRefSeq"; gene_name "SLC35B3"; exon_number "11"; label "isoform_nonRefSeq"	NM_015948	case1
chr1	MinION	transcript	161153765	161158856	.	+	.	gene_id "16675"; transcript_id "UFC1_chr1_161154120,161157017,161157317,161157693+161156949,161157253,161157616,161158411_isoform_nonRefSeq"; gene_name "UFC1"; label "isoform_nonRefSeq"	NM_016406	case1
chr1	MinION	exon	161153765	161154120	.	+	.	gene_id "16675"; transcript_id "UFC1_chr1_161154120,161157017,161157317,161157693+161156949,161157253,161157616,161158411_isoform_nonRefSeq"; gene_name "UFC1"; exon_number "1"; label "isoform_nonRefSeq"	NM_016406	case1
chr1	MinION	exon	161156950	161157017	.	+	.	gene_id "16675"; transcript_id "UFC1_chr1_161154120,161157017,161157317,161157693+161156949,161157253,161157616,161158411_isoform_nonRefSeq"; gene_name "UFC1"; exon_number "2"; label "isoform_nonRefSeq"	NM_016406	case1
chr1	MinION	exon	161157254	161157317	.	+	.	gene_id "16675"; transcript_id "UFC1_chr1_161154120,161157017,161157317,161157693+161156949,161157253,161157616,161158411_isoform_nonRefSeq"; gene_name "UFC1"; exon_number "3"; label "isoform_nonRefSeq"	NM_016406	case1
chr1	MinION	exon	161157617	161157693	.	+	.	gene_id "16675"; transcript_id "UFC1_chr1_161154120,161157017,161157317,161157693+161156949,161157253,161157616,161158411_isoform_nonRefSeq"; gene_name "UFC1"; exon_number "4"; label "isoform_nonRefSeq"	NM_016406	case1
chr1	MinION	exon	161158412	161158856	.	+	.	gene_id "16675"; transcript_id "UFC1_chr1_161154120,161157017,161157317,161157693+161156949,161157253,161157616,161158411_isoform_nonRefSeq"; gene_name "UFC1"; exon_number "5"; label "isoform_nonRefSeq"	NM_016406	case1
chr11	MinION	transcript	62690275	62706319	.	-	.	gene_id "8003"; transcript_id "BSCL2_chr11_62690521,62690692,62690867,62691141,62691421,62692473,62692797,62694711,62702549,62705617+62690611,62690786,62691074,62691279,62692375,62692662,62694567,62702467,62705300,62706258_isoform_nonRefSeq"; gene_name "BSCL2"; label "isoform_nonRefSeq"	NM_032667	case1,case2,case4,case6
chr11	MinION	exon	62690275	62690521	.	-	.	gene_id "8003"; transcript_id "BSCL2_chr11_62690521,62690692,62690867,62691141,62691421,62692473,62692797,62694711,62702549,62705617+62690611,62690786,62691074,62691279,62692375,62692662,62694567,62702467,62705300,62706258_isoform_nonRefSeq"; gene_name "BSCL2"; exon_number "1"; label "isoform_nonRefSeq"	NM_032667	case1,case2,case4,case6
chr11	MinION	exon	62690612	62690692	.	-	.	gene_id "8003"; transcript_id "BSCL2_chr11_62690521,62690692,62690867,62691141,62691421,62692473,62692797,62694711,62702549,62705617+62690611,62690786,62691074,62691279,62692375,62692662,62694567,62702467,62705300,62706258_isoform_nonRefSeq"; gene_name "BSCL2"; exon_number "2"; label "isoform_nonRefSeq"	NM_032667	case1,case2,case4,case6
chr11	MinION	exon	62690787	62690867	.	-	.	gene_id "8003"; transcript_id "BSCL2_chr11_62690521,62690692,62690867,62691141,62691421,62692473,62692797,62694711,62702549,62705617+62690611,62690786,62691074,62691279,62692375,62692662,62694567,62702467,62705300,62706258_isoform_nonRefSeq"; gene_name "BSCL2"; exon_number "3"; label "isoform_nonRefSeq"	NM_032667	case1,case2,case4,case6
chr11	MinION	exon	62691075	62691141	.	-	.	gene_id "8003"; transcript_id "BSCL2_chr11_62690521,62690692,62690867,62691141,62691421,62692473,62692797,62694711,62702549,62705617+62690611,62690786,62691074,62691279,62692375,62692662,62694567,62702467,62705300,62706258_isoform_nonRefSeq"; gene_name "BSCL2"; exon_number "4"; label "isoform_nonRefSeq"	NM_032667	case1,case2,case4,case6
chr11	MinION	exon	62691280	62691421	.	-	.	gene_id "8003"; transcript_id "BSCL2_chr11_62690521,62690692,62690867,62691141,62691421,62692473,62692797,62694711,62702549,62705617+62690611,62690786,62691074,62691279,62692375,62692662,62694567,62702467,62705300,62706258_isoform_nonRefSeq"; gene_name "BSCL2"; exon_number "5"; label "isoform_nonRefSeq"	NM_032667	case1,case2,case4,case6
chr11	MinION	exon	62692376	62692473	.	-	.	gene_id "8003"; transcript_id "BSCL2_chr11_62690521,62690692,62690867,62691141,62691421,62692473,62692797,62694711,62702549,62705617+62690611,62690786,62691074,62691279,62692375,62692662,62694567,62702467,62705300,62706258_isoform_nonRefSeq"; gene_name "BSCL2"; exon_number "6"; label "isoform_nonRefSeq"	NM_032667	case1,case2,case4,case6
chr11	MinION	exon	62692663	62692797	.	-	.	gene_id "8003"; transcript_id "BSCL2_chr11_62690521,62690692,62690867,62691141,62691421,62692473,62692797,62694711,62702549,62705617+62690611,62690786,62691074,62691279,62692375,62692662,62694567,62702467,62705300,62706258_isoform_nonRefSeq"; gene_name "BSCL2"; exon_number "7"; label "isoform_nonRefSeq"	NM_032667	case1,case2,case4,case6
chr11	MinION	exon	62694568	62694711	.	-	.	gene_id "8003"; transcript_id "BSCL2_chr11_62690521,62690692,62690867,62691141,62691421,62692473,62692797,62694711,62702549,62705617+62690611,62690786,62691074,62691279,62692375,62692662,62694567,62702467,62705300,62706258_isoform_nonRefSeq"; gene_name "BSCL2"; exon_number "8"; label "isoform_nonRefSeq"	NM_032667	case1,case2,case4,case6
chr11	MinION	exon	62702468	62702549	.	-	.	gene_id "8003"; transcript_id "BSCL2_chr11_62690521,62690692,62690867,62691141,62691421,62692473,62692797,62694711,62702549,62705617+62690611,62690786,62691074,62691279,62692375,62692662,62694567,62702467,62705300,62706258_isoform_nonRefSeq"; gene_name "BSCL2"; exon_number "9"; label "isoform_nonRefSeq"	NM_032667	case1,case2,case4,case6
chr11	MinION	exon	62705301	62705617	.	-	.	gene_id "8003"; transcript_id "BSCL2_chr11_62690521,62690692,62690867,62691141,62691421,62692473,62692797,62694711,62702549,62705617+62690611,62690786,62691074,62691279,62692375,62692662,62694567,62702467,62705300,62706258_isoform_nonRefSeq"; gene_name "BSCL2"; exon_number "10"; label "isoform_nonRefSeq"	NM_032667	case1,case2,case4,case6
chr11	MinION	exon	62706259	62706319	.	-	.	gene_id "8003"; transcript_id "BSCL2_chr11_62690521,62690692,62690867,62691141,62691421,62692473,62692797,62694711,62702549,62705617+62690611,62690786,62691074,62691279,62692375,62692662,62694567,62702467,62705300,62706258_isoform_nonRefSeq"; gene_name "BSCL2"; exon_number "11"; label "isoform_nonRefSeq"	NM_032667	case1,case2,case4,case6
chr2	MinION	transcript	176188659	176190908	.	+	.	gene_id "768"; transcript_id "HOXD1_chr2_176189453,176189681+176189548,176189807_isoform_nonRefSeq"; gene_name "HOXD1"; label "isoform_nonRefSeq"	NM_024501	case1,case6
chr2	MinION	exon	176188659	176189453	.	+	.	gene_id "768"; transcript_id "HOXD1_chr2_176189453,176189681+176189548,176189807_isoform_nonRefSeq"; gene_name "HOXD1"; exon_number "1"; label "isoform_nonRefSeq"	NM_024501	case1,case6
chr2	MinION	exon	176189549	176189681	.	+	.	gene_id "768"; transcript_id "HOXD1_chr2_176189453,176189681+176189548,176189807_isoform_nonRefSeq"; gene_name "HOXD1"; exon_number "2"; label "isoform_nonRefSeq"	NM_024501	case1,case6
chr2	MinION	exon	176189808	176190908	.	+	.	gene_id "768"; transcript_id "HOXD1_chr2_176189453,176189681+176189548,176189807_isoform_nonRefSeq"; gene_name "HOXD1"; exon_number "3"; label "isoform_nonRefSeq"	NM_024501	case1,case6
chr1	MinION	transcript	32621830	32650550	.	-	.	gene_id "2062"; transcript_id "ZBTB8OS_chr1_32621948,32627544,32631879,32633727,32634110+32627507,32631826,32633644,32633950,32650432_isoform_nonRefSeq"; gene_name "ZBTB8OS"; label "isoform_nonRefSeq"	NM_001308138	case1
chr1	MinION	exon	32621830	32621948	.	-	.	gene_id "2062"; transcript_id "ZBTB8OS_chr1_32621948,32627544,32631879,32633727,32634110+32627507,32631826,32633644,32633950,32650432_isoform_nonRefSeq"; gene_name "ZBTB8OS"; exon_number "1"; label "isoform_nonRefSeq"	NM_001308138	case1
chr1	MinION	exon	32627508	32627544	.	-	.	gene_id "2062"; transcript_id "ZBTB8OS_chr1_32621948,32627544,32631879,32633727,32634110+32627507,32631826,32633644,32633950,32650432_isoform_nonRefSeq"; gene_name "ZBTB8OS"; exon_number "2"; label "isoform_nonRefSeq"	NM_001308138	case1
chr1	MinION	exon	32631827	32631879	.	-	.	gene_id "2062"; transcript_id "ZBTB8OS_chr1_32621948,32627544,32631879,32633727,32634110+32627507,32631826,32633644,32633950,32650432_isoform_nonRefSeq"; gene_name "ZBTB8OS"; exon_number "3"; label "isoform_nonRefSeq"	NM_001308138	case1
chr1	MinION	exon	32633645	32633727	.	-	.	gene_id "2062"; transcript_id "ZBTB8OS_chr1_32621948,32627544,32631879,32633727,32634110+32627507,32631826,32633644,32633950,32650432_isoform_nonRefSeq"; gene_name "ZBTB8OS"; exon_number "4"; label "isoform_nonRefSeq"	NM_001308138	case1
chr1	MinION	exon	32633951	32634110	.	-	.	gene_id "2062"; transcript_id "ZBTB8OS_chr1_32621948,32627544,32631879,32633727,32634110+32627507,32631826,32633644,32633950,32650432_isoform_nonRefSeq"; gene_name "ZBTB8OS"; exon_number "5"; label "isoform_nonRefSeq"	NM_001308138	case1
chr1	MinION	exon	32650433	32650550	.	-	.	gene_id "2062"; transcript_id "ZBTB8OS_chr1_32621948,32627544,32631879,32633727,32634110+32627507,32631826,32633644,32633950,32650432_isoform_nonRefSeq"; gene_name "ZBTB8OS"; exon_number "6"; label "isoform_nonRefSeq"	NM_001308138	case1
chr5	MinION	transcript	131264014	131394672	.	+	.	gene_id "6733"; transcript_id "CDC42SE2_chr5_131264166,131316144,131359547,131385644,131391108+131315975,131359208,131385542,131390992,131391828_isoform_nonRefSeq"; gene_name "CDC42SE2"; label "isoform_nonRefSeq"	NM_020240	case1
chr5	MinION	exon	131264014	131264166	.	+	.	gene_id "6733"; transcript_id "CDC42SE2_chr5_131264166,131316144,131359547,131385644,131391108+131315975,131359208,131385542,131390992,131391828_isoform_nonRefSeq"; gene_name "CDC42SE2"; exon_number "1"; label "isoform_nonRefSeq"	NM_020240	case1
chr5	MinION	exon	131315976	131316144	.	+	.	gene_id "6733"; transcript_id "CDC42SE2_chr5_131264166,131316144,131359547,131385644,131391108+131315975,131359208,131385542,131390992,131391828_isoform_nonRefSeq"; gene_name "CDC42SE2"; exon_number "2"; label "isoform_nonRefSeq"	NM_020240	case1
chr5	MinION	exon	131359209	131359547	.	+	.	gene_id "6733"; transcript_id "CDC42SE2_chr5_131264166,131316144,131359547,131385644,131391108+131315975,131359208,131385542,131390992,131391828_isoform_nonRefSeq"; gene_name "CDC42SE2"; exon_number "3"; label "isoform_nonRefSeq"	NM_020240	case1
chr5	MinION	exon	131385543	131385644	.	+	.	gene_id "6733"; transcript_id "CDC42SE2_chr5_131264166,131316144,131359547,131385644,131391108+131315975,131359208,131385542,131390992,131391828_isoform_nonRefSeq"; gene_name "CDC42SE2"; exon_number "4"; label "isoform_nonRefSeq"	NM_020240	case1
chr5	MinION	exon	131390993	131391108	.	+	.	gene_id "6733"; transcript_id "CDC42SE2_chr5_131264166,131316144,131359547,131385644,131391108+131315975,131359208,131385542,131390992,131391828_isoform_nonRefSeq"; gene_name "CDC42SE2"; exon_number "5"; label "isoform_nonRefSeq"	NM_020240	case1
chr5	MinION	exon	131391829	131394672	.	+	.	gene_id "6733"; transcript_id "CDC42SE2_chr5_131264166,131316144,131359547,131385644,131391108+131315975,131359208,131385542,131390992,131391828_isoform_nonRefSeq"; gene_name "CDC42SE2"; exon_number "6"; label "isoform_nonRefSeq"	NM_020240	case1
chr10	MinION	transcript	50305600	50418445	.	-	.	gene_id "4329"; transcript_id "SGMS1_chr10_50307321,50308148,50311415,50327322,50344345+50307981,50311261,50327204,50343491,50418063_isoform_nonRefSeq"; gene_name "SGMS1"; label "isoform_nonRefSeq"	NM_147156	case1
chr10	MinION	exon	50305600	50307321	.	-	.	gene_id "4329"; transcript_id "SGMS1_chr10_50307321,50308148,50311415,50327322,50344345+50307981,50311261,50327204,50343491,50418063_isoform_nonRefSeq"; gene_name "SGMS1"; exon_number "1"; label "isoform_nonRefSeq"	NM_147156	case1
chr10	MinION	exon	50307982	50308148	.	-	.	gene_id "4329"; transcript_id "SGMS1_chr10_50307321,50308148,50311415,50327322,50344345+50307981,50311261,50327204,50343491,50418063_isoform_nonRefSeq"; gene_name "SGMS1"; exon_number "2"; label "isoform_nonRefSeq"	NM_147156	case1
chr10	MinION	exon	50311262	50311415	.	-	.	gene_id "4329"; transcript_id "SGMS1_chr10_50307321,50308148,50311415,50327322,50344345+50307981,50311261,50327204,50343491,50418063_isoform_nonRefSeq"; gene_name "SGMS1"; exon_number "3"; label "isoform_nonRefSeq"	NM_147156	case1
chr10	MinION	exon	50327205	50327322	.	-	.	gene_id "4329"; transcript_id "SGMS1_chr10_50307321,50308148,50311415,50327322,50344345+50307981,50311261,50327204,50343491,50418063_isoform_nonRefSeq"; gene_name "SGMS1"; exon_number "4"; label "isoform_nonRefSeq"	NM_147156	case1
chr10	MinION	exon	50343492	50344345	.	-	.	gene_id "4329"; transcript_id "SGMS1_chr10_50307321,50308148,50311415,50327322,50344345+50307981,50311261,50327204,50343491,50418063_isoform_nonRefSeq"; gene_name "SGMS1"; exon_number "5"; label "isoform_nonRefSeq"	NM_147156	case1
chr10	MinION	exon	50418064	50418445	.	-	.	gene_id "4329"; transcript_id "SGMS1_chr10_50307321,50308148,50311415,50327322,50344345+50307981,50311261,50327204,50343491,50418063_isoform_nonRefSeq"; gene_name "SGMS1"; exon_number "6"; label "isoform_nonRefSeq"	NM_147156	case1
chr1	MinION	transcript	98661677	98760500	.	+	.	gene_id "17240"; transcript_id "SNX7_chr1_98661911,98685067,98691185,98691699,98695716,98698905,98701903+98684884,98691074,98691534,98695517,98698705,98701816,98760053_isoform_nonRefSeq"; gene_name "SNX7"; label "isoform_nonRefSeq"	NM_015976	case1
chr1	MinION	exon	98661677	98661911	.	+	.	gene_id "17240"; transcript_id "SNX7_chr1_98661911,98685067,98691185,98691699,98695716,98698905,98701903+98684884,98691074,98691534,98695517,98698705,98701816,98760053_isoform_nonRefSeq"; gene_name "SNX7"; exon_number "1"; label "isoform_nonRefSeq"	NM_015976	case1
chr1	MinION	exon	98684885	98685067	.	+	.	gene_id "17240"; transcript_id "SNX7_chr1_98661911,98685067,98691185,98691699,98695716,98698905,98701903+98684884,98691074,98691534,98695517,98698705,98701816,98760053_isoform_nonRefSeq"; gene_name "SNX7"; exon_number "2"; label "isoform_nonRefSeq"	NM_015976	case1
chr1	MinION	exon	98691075	98691185	.	+	.	gene_id "17240"; transcript_id "SNX7_chr1_98661911,98685067,98691185,98691699,98695716,98698905,98701903+98684884,98691074,98691534,98695517,98698705,98701816,98760053_isoform_nonRefSeq"; gene_name "SNX7"; exon_number "3"; label "isoform_nonRefSeq"	NM_015976	case1
chr1	MinION	exon	98691535	98691699	.	+	.	gene_id "17240"; transcript_id "SNX7_chr1_98661911,98685067,98691185,98691699,98695716,98698905,98701903+98684884,98691074,98691534,98695517,98698705,98701816,98760053_isoform_nonRefSeq"; gene_name "SNX7"; exon_number "4"; label "isoform_nonRefSeq"	NM_015976	case1
chr1	MinION	exon	98695518	98695716	.	+	.	gene_id "17240"; transcript_id "SNX7_chr1_98661911,98685067,98691185,98691699,98695716,98698905,98701903+98684884,98691074,98691534,98695517,98698705,98701816,98760053_isoform_nonRefSeq"; gene_name "SNX7"; exon_number "5"; label "isoform_nonRefSeq"	NM_015976	case1
chr1	MinION	exon	98698706	98698905	.	+	.	gene_id "17240"; transcript_id "SNX7_chr1_98661911,98685067,98691185,98691699,98695716,98698905,98701903+98684884,98691074,98691534,98695517,98698705,98701816,98760053_isoform_nonRefSeq"; gene_name "SNX7"; exon_number "6"; label "isoform_nonRefSeq"	NM_015976	case1
chr1	MinION	exon	98701817	98701903	.	+	.	gene_id "17240"; transcript_id "SNX7_chr1_98661911,98685067,98691185,98691699,98695716,98698905,98701903+98684884,98691074,98691534,98695517,98698705,98701816,98760053_isoform_nonRefSeq"; gene_name "SNX7"; exon_number "7"; label "isoform_nonRefSeq"	NM_015976	case1
chr1	MinION	exon	98760054	98760500	.	+	.	gene_id "17240"; transcript_id "SNX7_chr1_98661911,98685067,98691185,98691699,98695716,98698905,98701903+98684884,98691074,98691534,98695517,98698705,98701816,98760053_isoform_nonRefSeq"; gene_name "SNX7"; exon_number "8"; label "isoform_nonRefSeq"	NM_015976	case1
chr2	MinION	transcript	85595702	85597585	.	+	.	gene_id "11606"; transcript_id "RNF181_chr2_85595849,85596649,85596931,85597178+85596518,85596856,85597103,85597444_isoform_nonRefSeq"; gene_name "RNF181"; label "isoform_nonRefSeq"	NM_016494	case1,case2,case5,case7
chr2	MinION	exon	85595702	85595849	.	+	.	gene_id "11606"; transcript_id "RNF181_chr2_85595849,85596649,85596931,85597178+85596518,85596856,85597103,85597444_isoform_nonRefSeq"; gene_name "RNF181"; exon_number "1"; label "isoform_nonRefSeq"	NM_016494	case1,case2,case5,case7
chr2	MinION	exon	85596519	85596649	.	+	.	gene_id "11606"; transcript_id "RNF181_chr2_85595849,85596649,85596931,85597178+85596518,85596856,85597103,85597444_isoform_nonRefSeq"; gene_name "RNF181"; exon_number "2"; label "isoform_nonRefSeq"	NM_016494	case1,case2,case5,case7
chr2	MinION	exon	85596857	85596931	.	+	.	gene_id "11606"; transcript_id "RNF181_chr2_85595849,85596649,85596931,85597178+85596518,85596856,85597103,85597444_isoform_nonRefSeq"; gene_name "RNF181"; exon_number "3"; label "isoform_nonRefSeq"	NM_016494	case1,case2,case5,case7
chr2	MinION	exon	85597104	85597178	.	+	.	gene_id "11606"; transcript_id "RNF181_chr2_85595849,85596649,85596931,85597178+85596518,85596856,85597103,85597444_isoform_nonRefSeq"; gene_name "RNF181"; exon_number "4"; label "isoform_nonRefSeq"	NM_016494	case1,case2,case5,case7
chr2	MinION	exon	85597445	85597585	.	+	.	gene_id "11606"; transcript_id "RNF181_chr2_85595849,85596649,85596931,85597178+85596518,85596856,85597103,85597444_isoform_nonRefSeq"; gene_name "RNF181"; exon_number "5"; label "isoform_nonRefSeq"	NM_016494	case1,case2,case5,case7
chr22	MinION	transcript	42079700	42083666	.	+	.	gene_id "3329"; transcript_id "SMDT1_chr22_42079905,42082065+42081924,42083118_isoform_nonRefSeq"; gene_name "SMDT1"; label "isoform_nonRefSeq"	NM_033318	case1
chr22	MinION	exon	42079700	42079905	.	+	.	gene_id "3329"; transcript_id "SMDT1_chr22_42079905,42082065+42081924,42083118_isoform_nonRefSeq"; gene_name "SMDT1"; exon_number "1"; label "isoform_nonRefSeq"	NM_033318	case1
chr22	MinION	exon	42081925	42082065	.	+	.	gene_id "3329"; transcript_id "SMDT1_chr22_42079905,42082065+42081924,42083118_isoform_nonRefSeq"; gene_name "SMDT1"; exon_number "2"; label "isoform_nonRefSeq"	NM_033318	case1
chr22	MinION	exon	42083119	42083666	.	+	.	gene_id "3329"; transcript_id "SMDT1_chr22_42079905,42082065+42081924,42083118_isoform_nonRefSeq"; gene_name "SMDT1"; exon_number "3"; label "isoform_nonRefSeq"	NM_033318	case1
chr19	MinION	transcript	42198600	42217789	.	-	.	gene_id "10986"; transcript_id "DEDD2_chr19_42199829,42209840,42215252+42209699,42215132,42217631_isoform_nonRefSeq"; gene_name "DEDD2"; label "isoform_nonRefSeq"	NM_133328	case1
chr19	MinION	exon	42198600	42199829	.	-	.	gene_id "10986"; transcript_id "DEDD2_chr19_42199829,42209840,42215252+42209699,42215132,42217631_isoform_nonRefSeq"; gene_name "DEDD2"; exon_number "1"; label "isoform_nonRefSeq"	NM_133328	case1
chr19	MinION	exon	42209700	42209840	.	-	.	gene_id "10986"; transcript_id "DEDD2_chr19_42199829,42209840,42215252+42209699,42215132,42217631_isoform_nonRefSeq"; gene_name "DEDD2"; exon_number "2"; label "isoform_nonRefSeq"	NM_133328	case1
chr19	MinION	exon	42215133	42215252	.	-	.	gene_id "10986"; transcript_id "DEDD2_chr19_42199829,42209840,42215252+42209699,42215132,42217631_isoform_nonRefSeq"; gene_name "DEDD2"; exon_number "3"; label "isoform_nonRefSeq"	NM_133328	case1
chr19	MinION	exon	42217632	42217789	.	-	.	gene_id "10986"; transcript_id "DEDD2_chr19_42199829,42209840,42215252+42209699,42215132,42217631_isoform_nonRefSeq"; gene_name "DEDD2"; exon_number "4"; label "isoform_nonRefSeq"	NM_133328	case1
chr3	MinION	transcript	100492583	100577450	.	+	.	gene_id "17407"; transcript_id "TMEM45A_chr3_100492928,100519608,100555401,100556972,100558589,100568967+100519461,100555208,100556759,100558404,100568821,100576924_isoform_nonRefSeq"; gene_name "TMEM45A"; label "isoform_nonRefSeq"	NM_018004	case1,case5
chr3	MinION	exon	100492583	100492928	.	+	.	gene_id "17407"; transcript_id "TMEM45A_chr3_100492928,100519608,100555401,100556972,100558589,100568967+100519461,100555208,100556759,100558404,100568821,100576924_isoform_nonRefSeq"; gene_name "TMEM45A"; exon_number "1"; label "isoform_nonRefSeq"	NM_018004	case1,case5
chr3	MinION	exon	100519462	100519608	.	+	.	gene_id "17407"; transcript_id "TMEM45A_chr3_100492928,100519608,100555401,100556972,100558589,100568967+100519461,100555208,100556759,100558404,100568821,100576924_isoform_nonRefSeq"; gene_name "TMEM45A"; exon_number "2"; label "isoform_nonRefSeq"	NM_018004	case1,case5
chr3	MinION	exon	100555209	100555401	.	+	.	gene_id "17407"; transcript_id "TMEM45A_chr3_100492928,100519608,100555401,100556972,100558589,100568967+100519461,100555208,100556759,100558404,100568821,100576924_isoform_nonRefSeq"; gene_name "TMEM45A"; exon_number "3"; label "isoform_nonRefSeq"	NM_018004	case1,case5
chr3	MinION	exon	100556760	100556972	.	+	.	gene_id "17407"; transcript_id "TMEM45A_chr3_100492928,100519608,100555401,100556972,100558589,100568967+100519461,100555208,100556759,100558404,100568821,100576924_isoform_nonRefSeq"; gene_name "TMEM45A"; exon_number "4"; label "isoform_nonRefSeq"	NM_018004	case1,case5
chr3	MinION	exon	100558405	100558589	.	+	.	gene_id "17407"; transcript_id "TMEM45A_chr3_100492928,100519608,100555401,100556972,100558589,100568967+100519461,100555208,100556759,100558404,100568821,100576924_isoform_nonRefSeq"; gene_name "TMEM45A"; exon_number "5"; label "isoform_nonRefSeq"	NM_018004	case1,case5
chr3	MinION	exon	100568822	100568967	.	+	.	gene_id "17407"; transcript_id "TMEM45A_chr3_100492928,100519608,100555401,100556972,100558589,100568967+100519461,100555208,100556759,100558404,100568821,100576924_isoform_nonRefSeq"; gene_name "TMEM45A"; exon_number "6"; label "isoform_nonRefSeq"	NM_018004	case1,case5
chr3	MinION	exon	100576925	100577450	.	+	.	gene_id "17407"; transcript_id "TMEM45A_chr3_100492928,100519608,100555401,100556972,100558589,100568967+100519461,100555208,100556759,100558404,100568821,100576924_isoform_nonRefSeq"; gene_name "TMEM45A"; exon_number "7"; label "isoform_nonRefSeq"	NM_018004	case1,case5
chr1	MinION	transcript	206083520	206102468	.	+	.	gene_id "844"; transcript_id "C1orf186_chr1_206083650,206097839,206098181,206099798,206101197+206097732,206098080,206099654,206101135,206101751_isoform_nonRefSeq"; gene_name "C1orf186"; label "isoform_nonRefSeq"	NM_001007544	case1
chr1	MinION	exon	206083520	206083650	.	+	.	gene_id "844"; transcript_id "C1orf186_chr1_206083650,206097839,206098181,206099798,206101197+206097732,206098080,206099654,206101135,206101751_isoform_nonRefSeq"; gene_name "C1orf186"; exon_number "1"; label "isoform_nonRefSeq"	NM_001007544	case1
chr1	MinION	exon	206097733	206097839	.	+	.	gene_id "844"; transcript_id "C1orf186_chr1_206083650,206097839,206098181,206099798,206101197+206097732,206098080,206099654,206101135,206101751_isoform_nonRefSeq"; gene_name "C1orf186"; exon_number "2"; label "isoform_nonRefSeq"	NM_001007544	case1
chr1	MinION	exon	206098081	206098181	.	+	.	gene_id "844"; transcript_id "C1orf186_chr1_206083650,206097839,206098181,206099798,206101197+206097732,206098080,206099654,206101135,206101751_isoform_nonRefSeq"; gene_name "C1orf186"; exon_number "3"; label "isoform_nonRefSeq"	NM_001007544	case1
chr1	MinION	exon	206099655	206099798	.	+	.	gene_id "844"; transcript_id "C1orf186_chr1_206083650,206097839,206098181,206099798,206101197+206097732,206098080,206099654,206101135,206101751_isoform_nonRefSeq"; gene_name "C1orf186"; exon_number "4"; label "isoform_nonRefSeq"	NM_001007544	case1
chr1	MinION	exon	206101136	206101197	.	+	.	gene_id "844"; transcript_id "C1orf186_chr1_206083650,206097839,206098181,206099798,206101197+206097732,206098080,206099654,206101135,206101751_isoform_nonRefSeq"; gene_name "C1orf186"; exon_number "5"; label "isoform_nonRefSeq"	NM_001007544	case1
chr1	MinION	exon	206101752	206102468	.	+	.	gene_id "844"; transcript_id "C1orf186_chr1_206083650,206097839,206098181,206099798,206101197+206097732,206098080,206099654,206101135,206101751_isoform_nonRefSeq"; gene_name "C1orf186"; exon_number "6"; label "isoform_nonRefSeq"	NM_001007544	case1
chr8	MinION	transcript	108230604	108248730	.	-	.	gene_id "773"; transcript_id "EIF3E_chr8_108233672,108235102,108236203,108240075,108241913+108234997,108236160,108239957,108241798,108248612_isoform_nonRefSeq"; gene_name "EIF3E"; label "isoform_nonRefSeq"	NM_001568	case1,case2,case3,case6
chr8	MinION	exon	108230604	108233672	.	-	.	gene_id "773"; transcript_id "EIF3E_chr8_108233672,108235102,108236203,108240075,108241913+108234997,108236160,108239957,108241798,108248612_isoform_nonRefSeq"; gene_name "EIF3E"; exon_number "1"; label "isoform_nonRefSeq"	NM_001568	case1,case2,case3,case6
chr8	MinION	exon	108234998	108235102	.	-	.	gene_id "773"; transcript_id "EIF3E_chr8_108233672,108235102,108236203,108240075,108241913+108234997,108236160,108239957,108241798,108248612_isoform_nonRefSeq"; gene_name "EIF3E"; exon_number "2"; label "isoform_nonRefSeq"	NM_001568	case1,case2,case3,case6
chr8	MinION	exon	108236161	108236203	.	-	.	gene_id "773"; transcript_id "EIF3E_chr8_108233672,108235102,108236203,108240075,108241913+108234997,108236160,108239957,108241798,108248612_isoform_nonRefSeq"; gene_name "EIF3E"; exon_number "3"; label "isoform_nonRefSeq"	NM_001568	case1,case2,case3,case6
chr8	MinION	exon	108239958	108240075	.	-	.	gene_id "773"; transcript_id "EIF3E_chr8_108233672,108235102,108236203,108240075,108241913+108234997,108236160,108239957,108241798,108248612_isoform_nonRefSeq"; gene_name "EIF3E"; exon_number "4"; label "isoform_nonRefSeq"	NM_001568	case1,case2,case3,case6
chr8	MinION	exon	108241799	108241913	.	-	.	gene_id "773"; transcript_id "EIF3E_chr8_108233672,108235102,108236203,108240075,108241913+108234997,108236160,108239957,108241798,108248612_isoform_nonRefSeq"; gene_name "EIF3E"; exon_number "5"; label "isoform_nonRefSeq"	NM_001568	case1,case2,case3,case6
chr8	MinION	exon	108248613	108248730	.	-	.	gene_id "773"; transcript_id "EIF3E_chr8_108233672,108235102,108236203,108240075,108241913+108234997,108236160,108239957,108241798,108248612_isoform_nonRefSeq"; gene_name "EIF3E"; exon_number "6"; label "isoform_nonRefSeq"	NM_001568	case1,case2,case3,case6
chr5	MinION	transcript	140245063	140303113	.	-	.	gene_id "16748"; transcript_id "PFDN1_chr5_140246057,140281533+140281448,140303040_isoform_nonRefSeq"; gene_name "PFDN1"; label "isoform_nonRefSeq"	NM_002622	case1,case6
chr5	MinION	exon	140245063	140246057	.	-	.	gene_id "16748"; transcript_id "PFDN1_chr5_140246057,140281533+140281448,140303040_isoform_nonRefSeq"; gene_name "PFDN1"; exon_number "1"; label "isoform_nonRefSeq"	NM_002622	case1,case6
chr5	MinION	exon	140281449	140281533	.	-	.	gene_id "16748"; transcript_id "PFDN1_chr5_140246057,140281533+140281448,140303040_isoform_nonRefSeq"; gene_name "PFDN1"; exon_number "2"; label "isoform_nonRefSeq"	NM_002622	case1,case6
chr5	MinION	exon	140303041	140303113	.	-	.	gene_id "16748"; transcript_id "PFDN1_chr5_140246057,140281533+140281448,140303040_isoform_nonRefSeq"; gene_name "PFDN1"; exon_number "3"; label "isoform_nonRefSeq"	NM_002622	case1,case6
chr12	MinION	transcript	89630502	89709562	.	-	.	gene_id "296"; transcript_id "ATP2B1_chr12_89630645,89634903,89635251,89642355,89656107+89634777,89634996,89642157,89655678,89709218_isoform_nonRefSeq"; gene_name "ATP2B1"; label "isoform_nonRefSeq"	NM_001001323	case1
chr12	MinION	exon	89630502	89630645	.	-	.	gene_id "296"; transcript_id "ATP2B1_chr12_89630645,89634903,89635251,89642355,89656107+89634777,89634996,89642157,89655678,89709218_isoform_nonRefSeq"; gene_name "ATP2B1"; exon_number "1"; label "isoform_nonRefSeq"	NM_001001323	case1
chr12	MinION	exon	89634778	89634903	.	-	.	gene_id "296"; transcript_id "ATP2B1_chr12_89630645,89634903,89635251,89642355,89656107+89634777,89634996,89642157,89655678,89709218_isoform_nonRefSeq"; gene_name "ATP2B1"; exon_number "2"; label "isoform_nonRefSeq"	NM_001001323	case1
chr12	MinION	exon	89634997	89635251	.	-	.	gene_id "296"; transcript_id "ATP2B1_chr12_89630645,89634903,89635251,89642355,89656107+89634777,89634996,89642157,89655678,89709218_isoform_nonRefSeq"; gene_name "ATP2B1"; exon_number "3"; label "isoform_nonRefSeq"	NM_001001323	case1
chr12	MinION	exon	89642158	89642355	.	-	.	gene_id "296"; transcript_id "ATP2B1_chr12_89630645,89634903,89635251,89642355,89656107+89634777,89634996,89642157,89655678,89709218_isoform_nonRefSeq"; gene_name "ATP2B1"; exon_number "4"; label "isoform_nonRefSeq"	NM_001001323	case1
chr12	MinION	exon	89655679	89656107	.	-	.	gene_id "296"; transcript_id "ATP2B1_chr12_89630645,89634903,89635251,89642355,89656107+89634777,89634996,89642157,89655678,89709218_isoform_nonRefSeq"; gene_name "ATP2B1"; exon_number "5"; label "isoform_nonRefSeq"	NM_001001323	case1
chr12	MinION	exon	89709219	89709562	.	-	.	gene_id "296"; transcript_id "ATP2B1_chr12_89630645,89634903,89635251,89642355,89656107+89634777,89634996,89642157,89655678,89709218_isoform_nonRefSeq"; gene_name "ATP2B1"; exon_number "6"; label "isoform_nonRefSeq"	NM_001001323	case1
chr6	MinION	transcript	32637408	32645675	.	+	.	gene_id "14953"; transcript_id "HLA-DQA1_chr6_32637540,32641558,32642253+32641309,32641971,32642951_isoform_nonRefSeq"; gene_name "HLA-DQA1"; label "isoform_nonRefSeq"	NM_002122	case1
chr6	MinION	exon	32637408	32637540	.	+	.	gene_id "14953"; transcript_id "HLA-DQA1_chr6_32637540,32641558,32642253+32641309,32641971,32642951_isoform_nonRefSeq"; gene_name "HLA-DQA1"; exon_number "1"; label "isoform_nonRefSeq"	NM_002122	case1
chr6	MinION	exon	32641310	32641558	.	+	.	gene_id "14953"; transcript_id "HLA-DQA1_chr6_32637540,32641558,32642253+32641309,32641971,32642951_isoform_nonRefSeq"; gene_name "HLA-DQA1"; exon_number "2"; label "isoform_nonRefSeq"	NM_002122	case1
chr6	MinION	exon	32641972	32642253	.	+	.	gene_id "14953"; transcript_id "HLA-DQA1_chr6_32637540,32641558,32642253+32641309,32641971,32642951_isoform_nonRefSeq"; gene_name "HLA-DQA1"; exon_number "3"; label "isoform_nonRefSeq"	NM_002122	case1
chr6	MinION	exon	32642952	32645675	.	+	.	gene_id "14953"; transcript_id "HLA-DQA1_chr6_32637540,32641558,32642253+32641309,32641971,32642951_isoform_nonRefSeq"; gene_name "HLA-DQA1"; exon_number "4"; label "isoform_nonRefSeq"	NM_002122	case1
chr6	MinION	transcript	30727400	30742700	.	-	.	gene_id "7308"; transcript_id "FLOT1_chr6_30728145,30730186,30730565,30730727,30731100,30740310,30740591,30740798,30741333,30742203+30730021,30730427,30730681,30730918,30740157,30740495,30740678,30741189,30742146,30742526_isoform_nonRefSeq"; gene_name "FLOT1"; label "isoform_nonRefSeq"	NM_005803	case1
chr6	MinION	exon	30727400	30728145	.	-	.	gene_id "7308"; transcript_id "FLOT1_chr6_30728145,30730186,30730565,30730727,30731100,30740310,30740591,30740798,30741333,30742203+30730021,30730427,30730681,30730918,30740157,30740495,30740678,30741189,30742146,30742526_isoform_nonRefSeq"; gene_name "FLOT1"; exon_number "1"; label "isoform_nonRefSeq"	NM_005803	case1
chr6	MinION	exon	30730022	30730186	.	-	.	gene_id "7308"; transcript_id "FLOT1_chr6_30728145,30730186,30730565,30730727,30731100,30740310,30740591,30740798,30741333,30742203+30730021,30730427,30730681,30730918,30740157,30740495,30740678,30741189,30742146,30742526_isoform_nonRefSeq"; gene_name "FLOT1"; exon_number "2"; label "isoform_nonRefSeq"	NM_005803	case1
chr6	MinION	exon	30730428	30730565	.	-	.	gene_id "7308"; transcript_id "FLOT1_chr6_30728145,30730186,30730565,30730727,30731100,30740310,30740591,30740798,30741333,30742203+30730021,30730427,30730681,30730918,30740157,30740495,30740678,30741189,30742146,30742526_isoform_nonRefSeq"; gene_name "FLOT1"; exon_number "3"; label "isoform_nonRefSeq"	NM_005803	case1
chr6	MinION	exon	30730682	30730727	.	-	.	gene_id "7308"; transcript_id "FLOT1_chr6_30728145,30730186,30730565,30730727,30731100,30740310,30740591,30740798,30741333,30742203+30730021,30730427,30730681,30730918,30740157,30740495,30740678,30741189,30742146,30742526_isoform_nonRefSeq"; gene_name "FLOT1"; exon_number "4"; label "isoform_nonRefSeq"	NM_005803	case1
chr6	MinION	exon	30730919	30731100	.	-	.	gene_id "7308"; transcript_id "FLOT1_chr6_30728145,30730186,30730565,30730727,30731100,30740310,30740591,30740798,30741333,30742203+30730021,30730427,30730681,30730918,30740157,30740495,30740678,30741189,30742146,30742526_isoform_nonRefSeq"; gene_name "FLOT1"; exon_number "5"; label "isoform_nonRefSeq"	NM_005803	case1
chr6	MinION	exon	30740158	30740310	.	-	.	gene_id "7308"; transcript_id "FLOT1_chr6_30728145,30730186,30730565,30730727,30731100,30740310,30740591,30740798,30741333,30742203+30730021,30730427,30730681,30730918,30740157,30740495,30740678,30741189,30742146,30742526_isoform_nonRefSeq"; gene_name "FLOT1"; exon_number "6"; label "isoform_nonRefSeq"	NM_005803	case1
chr6	MinION	exon	30740496	30740591	.	-	.	gene_id "7308"; transcript_id "FLOT1_chr6_30728145,30730186,30730565,30730727,30731100,30740310,30740591,30740798,30741333,30742203+30730021,30730427,30730681,30730918,30740157,30740495,30740678,30741189,30742146,30742526_isoform_nonRefSeq"; gene_name "FLOT1"; exon_number "7"; label "isoform_nonRefSeq"	NM_005803	case1
chr6	MinION	exon	30740679	30740798	.	-	.	gene_id "7308"; transcript_id "FLOT1_chr6_30728145,30730186,30730565,30730727,30731100,30740310,30740591,30740798,30741333,30742203+30730021,30730427,30730681,30730918,30740157,30740495,30740678,30741189,30742146,30742526_isoform_nonRefSeq"; gene_name "FLOT1"; exon_number "8"; label "isoform_nonRefSeq"	NM_005803	case1
chr6	MinION	exon	30741190	30741333	.	-	.	gene_id "7308"; transcript_id "FLOT1_chr6_30728145,30730186,30730565,30730727,30731100,30740310,30740591,30740798,30741333,30742203+30730021,30730427,30730681,30730918,30740157,30740495,30740678,30741189,30742146,30742526_isoform_nonRefSeq"; gene_name "FLOT1"; exon_number "9"; label "isoform_nonRefSeq"	NM_005803	case1
chr6	MinION	exon	30742147	30742203	.	-	.	gene_id "7308"; transcript_id "FLOT1_chr6_30728145,30730186,30730565,30730727,30731100,30740310,30740591,30740798,30741333,30742203+30730021,30730427,30730681,30730918,30740157,30740495,30740678,30741189,30742146,30742526_isoform_nonRefSeq"; gene_name "FLOT1"; exon_number "10"; label "isoform_nonRefSeq"	NM_005803	case1
chr6	MinION	exon	30742527	30742700	.	-	.	gene_id "7308"; transcript_id "FLOT1_chr6_30728145,30730186,30730565,30730727,30731100,30740310,30740591,30740798,30741333,30742203+30730021,30730427,30730681,30730918,30740157,30740495,30740678,30741189,30742146,30742526_isoform_nonRefSeq"; gene_name "FLOT1"; exon_number "11"; label "isoform_nonRefSeq"	NM_005803	case1
chr17	MinION	transcript	41689498	41691646	.	+	.	gene_id "15246"; transcript_id "EIF1_chr17_41689941,41690189+41690087,41690781_isoform_RefSeq"; gene_name "EIF1"; label "isoform_RefSeq"	NM_005801	case3,case5
chr17	MinION	exon	41689498	41689941	.	+	.	gene_id "15246"; transcript_id "EIF1_chr17_41689941,41690189+41690087,41690781_isoform_RefSeq"; gene_name "EIF1"; exon_number "1"; label "isoform_RefSeq"	NM_005801	case3,case5
chr17	MinION	exon	41690088	41690189	.	+	.	gene_id "15246"; transcript_id "EIF1_chr17_41689941,41690189+41690087,41690781_isoform_RefSeq"; gene_name "EIF1"; exon_number "2"; label "isoform_RefSeq"	NM_005801	case3,case5
chr17	MinION	exon	41690782	41691646	.	+	.	gene_id "15246"; transcript_id "EIF1_chr17_41689941,41690189+41690087,41690781_isoform_RefSeq"; gene_name "EIF1"; exon_number "3"; label "isoform_RefSeq"	NM_005801	case3,case5
chr9	MinION	transcript	111591359	111599859	.	-	.	gene_id "3521"; transcript_id "PTGR1_chr9_111592982,111594267,111597432+111594221,111597316,111599602_isoform_RefSeq"; gene_name "PTGR1"; label "isoform_RefSeq"	NM_001146108	case3
chr9	MinION	exon	111591359	111592982	.	-	.	gene_id "3521"; transcript_id "PTGR1_chr9_111592982,111594267,111597432+111594221,111597316,111599602_isoform_RefSeq"; gene_name "PTGR1"; exon_number "1"; label "isoform_RefSeq"	NM_001146108	case3
chr9	MinION	exon	111594222	111594267	.	-	.	gene_id "3521"; transcript_id "PTGR1_chr9_111592982,111594267,111597432+111594221,111597316,111599602_isoform_RefSeq"; gene_name "PTGR1"; exon_number "2"; label "isoform_RefSeq"	NM_001146108	case3
chr9	MinION	exon	111597317	111597432	.	-	.	gene_id "3521"; transcript_id "PTGR1_chr9_111592982,111594267,111597432+111594221,111597316,111599602_isoform_RefSeq"; gene_name "PTGR1"; exon_number "3"; label "isoform_RefSeq"	NM_001146108	case3
chr9	MinION	exon	111599603	111599859	.	-	.	gene_id "3521"; transcript_id "PTGR1_chr9_111592982,111594267,111597432+111594221,111597316,111599602_isoform_RefSeq"; gene_name "PTGR1"; exon_number "4"; label "isoform_RefSeq"	NM_001146108	case3
chr1	MinION	transcript	153543618	153545126	.	-	.	gene_id "8050"; transcript_id "S100A4_chr1_153543923+153544653_isoform_RefSeq"; gene_name "S100A4"; label "isoform_RefSeq"	NM_019554	case2,case3,case5,case6,case7
chr1	MinION	exon	153543618	153543923	.	-	.	gene_id "8050"; transcript_id "S100A4_chr1_153543923+153544653_isoform_RefSeq"; gene_name "S100A4"; exon_number "1"; label "isoform_RefSeq"	NM_019554	case2,case3,case5,case6,case7
chr1	MinION	exon	153544654	153545126	.	-	.	gene_id "8050"; transcript_id "S100A4_chr1_153543923+153544653_isoform_RefSeq"; gene_name "S100A4"; exon_number "2"; label "isoform_RefSeq"	NM_019554	case2,case3,case5,case6,case7
chr11	MinION	transcript	747410	765024	.	+	.	gene_id "10625"; transcript_id "TALDO1_chr11_747578,756002,759057,760253,763519,764433+755878,758949,760121,763343,763746,764812_isoform_RefSeq"; gene_name "TALDO1"; label "isoform_RefSeq"	NM_006755	case3
chr11	MinION	exon	747410	747578	.	+	.	gene_id "10625"; transcript_id "TALDO1_chr11_747578,756002,759057,760253,763519,764433+755878,758949,760121,763343,763746,764812_isoform_RefSeq"; gene_name "TALDO1"; exon_number "1"; label "isoform_RefSeq"	NM_006755	case3
chr11	MinION	exon	755879	756002	.	+	.	gene_id "10625"; transcript_id "TALDO1_chr11_747578,756002,759057,760253,763519,764433+755878,758949,760121,763343,763746,764812_isoform_RefSeq"; gene_name "TALDO1"; exon_number "2"; label "isoform_RefSeq"	NM_006755	case3
chr11	MinION	exon	758950	759057	.	+	.	gene_id "10625"; transcript_id "TALDO1_chr11_747578,756002,759057,760253,763519,764433+755878,758949,760121,763343,763746,764812_isoform_RefSeq"; gene_name "TALDO1"; exon_number "3"; label "isoform_RefSeq"	NM_006755	case3
chr11	MinION	exon	760122	760253	.	+	.	gene_id "10625"; transcript_id "TALDO1_chr11_747578,756002,759057,760253,763519,764433+755878,758949,760121,763343,763746,764812_isoform_RefSeq"; gene_name "TALDO1"; exon_number "4"; label "isoform_RefSeq"	NM_006755	case3
chr11	MinION	exon	763344	763519	.	+	.	gene_id "10625"; transcript_id "TALDO1_chr11_747578,756002,759057,760253,763519,764433+755878,758949,760121,763343,763746,764812_isoform_RefSeq"; gene_name "TALDO1"; exon_number "5"; label "isoform_RefSeq"	NM_006755	case3
chr11	MinION	exon	763747	764433	.	+	.	gene_id "10625"; transcript_id "TALDO1_chr11_747578,756002,759057,760253,763519,764433+755878,758949,760121,763343,763746,764812_isoform_RefSeq"; gene_name "TALDO1"; exon_number "6"; label "isoform_RefSeq"	NM_006755	case3
chr11	MinION	exon	764813	765024	.	+	.	gene_id "10625"; transcript_id "TALDO1_chr11_747578,756002,759057,760253,763519,764433+755878,758949,760121,763343,763746,764812_isoform_RefSeq"; gene_name "TALDO1"; exon_number "7"; label "isoform_RefSeq"	NM_006755	case3
chr14	MinION	transcript	20455231	20457773	.	+	.	gene_id "1623"; transcript_id "APEX1_chr14_20455703,20456101,20456860+20455913,20456667,20456990_isoform_RefSeq"; gene_name "APEX1"; label "isoform_RefSeq"	NM_001641	case2,case3
chr14	MinION	exon	20455231	20455703	.	+	.	gene_id "1623"; transcript_id "APEX1_chr14_20455703,20456101,20456860+20455913,20456667,20456990_isoform_RefSeq"; gene_name "APEX1"; exon_number "1"; label "isoform_RefSeq"	NM_001641	case2,case3
chr14	MinION	exon	20455914	20456101	.	+	.	gene_id "1623"; transcript_id "APEX1_chr14_20455703,20456101,20456860+20455913,20456667,20456990_isoform_RefSeq"; gene_name "APEX1"; exon_number "2"; label "isoform_RefSeq"	NM_001641	case2,case3
chr14	MinION	exon	20456668	20456860	.	+	.	gene_id "1623"; transcript_id "APEX1_chr14_20455703,20456101,20456860+20455913,20456667,20456990_isoform_RefSeq"; gene_name "APEX1"; exon_number "3"; label "isoform_RefSeq"	NM_001641	case2,case3
chr14	MinION	exon	20456991	20457773	.	+	.	gene_id "1623"; transcript_id "APEX1_chr14_20455703,20456101,20456860+20455913,20456667,20456990_isoform_RefSeq"; gene_name "APEX1"; exon_number "4"; label "isoform_RefSeq"	NM_001641	case2,case3
chr4	MinION	transcript	39454129	39458895	.	-	.	gene_id "7532"; transcript_id "RPL9_chr4_39454225,39454649,39454944,39456538,39457681,39458309+39454532,39454863,39456405,39457585,39458193,39458393_isoform_RefSeq"; gene_name "RPL9"; label "isoform_RefSeq"	NM_001024921	case3,case4
chr4	MinION	exon	39454129	39454225	.	-	.	gene_id "7532"; transcript_id "RPL9_chr4_39454225,39454649,39454944,39456538,39457681,39458309+39454532,39454863,39456405,39457585,39458193,39458393_isoform_RefSeq"; gene_name "RPL9"; exon_number "1"; label "isoform_RefSeq"	NM_001024921	case3,case4
chr4	MinION	exon	39454533	39454649	.	-	.	gene_id "7532"; transcript_id "RPL9_chr4_39454225,39454649,39454944,39456538,39457681,39458309+39454532,39454863,39456405,39457585,39458193,39458393_isoform_RefSeq"; gene_name "RPL9"; exon_number "2"; label "isoform_RefSeq"	NM_001024921	case3,case4
chr4	MinION	exon	39454864	39454944	.	-	.	gene_id "7532"; transcript_id "RPL9_chr4_39454225,39454649,39454944,39456538,39457681,39458309+39454532,39454863,39456405,39457585,39458193,39458393_isoform_RefSeq"; gene_name "RPL9"; exon_number "3"; label "isoform_RefSeq"	NM_001024921	case3,case4
chr4	MinION	exon	39456406	39456538	.	-	.	gene_id "7532"; transcript_id "RPL9_chr4_39454225,39454649,39454944,39456538,39457681,39458309+39454532,39454863,39456405,39457585,39458193,39458393_isoform_RefSeq"; gene_name "RPL9"; exon_number "4"; label "isoform_RefSeq"	NM_001024921	case3,case4
chr4	MinION	exon	39457586	39457681	.	-	.	gene_id "7532"; transcript_id "RPL9_chr4_39454225,39454649,39454944,39456538,39457681,39458309+39454532,39454863,39456405,39457585,39458193,39458393_isoform_RefSeq"; gene_name "RPL9"; exon_number "5"; label "isoform_RefSeq"	NM_001024921	case3,case4
[truncated: 5,059 more rows]
